# Supplementary material for: Poly[bis­(μ2-N,N-di­methyl­formamide-κ2 O:O)bis­(μ4-thio­phene-2,5-di­carboxyl­ato-κ4 O:O′:O′′:O′′′)dicobalt(II)]
Source: IUCrdata. 2022 Aug 12;7(Pt 8):x220775. doi: 10.1107/S2414314622007751 (PMC9635415; doi:10.1107/S2414314622007751)
Supplement: Supplementary file 1 [file x-07-x220775-sup1.cif]

##############################################################################
#                                                                            #
# This CIF contains the data for a data article accepted for                 #
# publication in IUCrData. It conforms to the requirements of                #
# Notes for Authors for IUCrData, and has been                               #
# peer reviewed under the auspices of IUCrData.                              #
#                                                                            #
# Full details of the Crystallographic Information File format               #
# are given in the paper "The Crystallographic Information File (CIF):       #
# a New Standard Archive File for Crystallography" by S. R. Hall, F. H.      #
# Allen and I. D. Brown [Acta Cryst. (1991), A47, 655-685].                  #
#                                                                            #
# The current version of the core CIF dictionary is obtainable from          #
# ftp://ftp.iucr.org/pub/cif_core.dic.                                       #
#                                                                            #
# Software is freely available for graphical display of the structure(s)     #
# in this CIF. For information consult the CIF software page                 #
# http://www.iucr.org/resources/cif/software.                                #
#                                                                            #
# This file may be used for bona fide research purposes within the           #
# scientific community so long as proper attribution is given to the data    # 
# article from which it was obtained.                                        #
#                                                                            #
##############################################################################
data_I
_audit_creation_method
;
Olex2 1.2
(compiled 2018.05.29 svn.r3508 for OlexSys, GUI svn.r5506)
;
_journal_date_recd_electronic     2022-06-14
_journal_date_accepted     2022-08-01
_journal_name_full     'IUCrData'
_journal_year     2022
_journal_volume     7
_journal_issue      8
_journal_page_first     0
_journal_page_last     0
_journal_paper_category     HM
_journal_paper_doi     10.1107/S2414314622007751
_journal_coeditor_code     GG4009
_publ_contact_author_name     'Zheng Yin'
_publ_contact_author_address
;
College of Chemistry and Chemical Engineering, Shaanxi University of Science and
Technology, Xi'an 710021, P. R. China
;
_publ_contact_author_email     'yinzheng@sust.edu.cn'
_publ_contact_author_fax     ?
_publ_contact_author_phone     ?
_publ_section_title
;\
Poly[bis(\m~2~-<i>N</i>,<i>N</i>-dimethylformamide-\k^2^<i>O</i>:<i>O</i>)\
bis(\m~4~-thiophene-2,5-dicarboxylato-\k^4^<i>O</i>:<i>O</i>':<i>O</i>'':\
<i>O</i>''')dicobalt(II)]
;
loop_
    _publ_author_name
    _publ_author_footnote
    _publ_author_address
    'Ren, Ji-Yun' .
;
College of Chemistry and Chemical Engineering,
Shaanxi University of Science and Technology, Xi'an 710021,
People's Republic of China
;
    'Huang, Rou' .
;
College of Chemistry and Chemical Engineering,
Shaanxi University of Science and Technology, Xi'an 710021,
People's Republic of China
;
    'Yin, Zheng' .
;
College of Chemistry and Chemical Engineering,
Shaanxi University of Science and Technology, Xi'an 710021,
People's Republic of China
;
    'Cao, Li-Hui' .
;
College of Chemistry and Chemical Engineering,
Shaanxi University of Science and Technology, Xi'an 710021,
People's Republic of China
;
_publ_section_synopsis
;
The asymmetric unit of the title three-dimensional metal--organic hybrid
compound comprises two cobalt(II) cations, one residing on a twofold axis and
the other on a centre of inversion, one thiophene-2,5-dicarboxylate (tdc^2-^)
ligand and one coordinated dimethylformamide (DMF) solvent molecule. A pair of
carboxyl and one DMF connect the adjacent cobalt(II) cations into an infinite
chain, leading to a rod-spacer framework with rhombus-window channels, yet no
residual solvent-accessible voids are present because the coordinated DMF are
oriented into the potential channels.
;
_chemical_name_systematic
;\
Poly[bis(\m~2~-<i>N</i>,<i>N</i>-dimethylformamide-\k^2^<i>O</i>:<i>O</i>)\
bis(\m~4~-thiophene-2,5-dicarboxylato-\k^4^<i>O</i>:<i>O</i>':<i>O</i>'':\
<i>O</i>''')dicobalt(II)]
;
_chemical_name_common     ?
_chemical_formula_moiety     'C9 H9 Co N O5 S'
_chemical_formula_sum     'C9 H9 Co N O5 S'
_chemical_formula_iupac     '[Co (C6 H2 O4 S) (C3 H7 N O)]'
_chemical_formula_weight     302.16
_chemical_melting_point     ?
_space_group_crystal_system     monoclinic
_space_group_name_H-M_alt     'C 1 2/c 1'
_space_group_name_Hall     '-C 2yc'
loop_
    _space_group_symop_operation_xyz
    'x, y, z'
    '-x, y, -z+1/2'
    'x+1/2, y+1/2, z'
    '-x+1/2, y+1/2, -z+1/2'
    '-x, -y, -z'
    'x, -y, z-1/2'
    '-x+1/2, -y+1/2, -z'
    'x+1/2, -y+1/2, z-1/2'
_cell_length_a     11.610(2)
_cell_length_b     18.046(4)
_cell_length_c     11.496(2)
_cell_angle_alpha     90
_cell_angle_beta     102.35(3)
_cell_angle_gamma     90
_cell_volume     2352.9(9)
_cell_formula_units_Z     8
_cell_measurement_reflns_used     4391
_cell_measurement_theta_min     3.59
_cell_measurement_theta_max     27.86
_cell_measurement_temperature     298(2)
_exptl_crystal_description     block
_exptl_crystal_colour     'clear dark violet'
_exptl_crystal_size_max     0.24
_exptl_crystal_size_mid     0.15
_exptl_crystal_size_min     0.11
_exptl_crystal_density_diffrn     1.706
_exptl_crystal_density_meas     ?
_exptl_crystal_density_method     ?
_exptl_crystal_F_000     1224
_exptl_absorpt_coefficient_mu     1.643
_exptl_absorpt_correction_type     multi-scan
_exptl_absorpt_process_details
;
(SADABS; Bruker, 2016)
;
_exptl_absorpt_correction_T_min     0.6557
_exptl_absorpt_correction_T_max     0.7457
_diffrn_ambient_temperature     298(2)
_diffrn_source     ?
_diffrn_radiation_type     MoK\a
_diffrn_radiation_wavelength     0.71073
_diffrn_measurement_device_type     'Bruker APEXII CCD'
_diffrn_measurement_method     '\w scans'
_diffrn_detector_area_resol_mean     ?
_diffrn_reflns_number     12568
_diffrn_reflns_av_R_equivalents     0.0536
_diffrn_reflns_av_unetI/netI     0.0478
_diffrn_reflns_theta_min     2.529
_diffrn_reflns_theta_max     28.305
_diffrn_reflns_theta_full     25.242
_diffrn_measured_fraction_theta_max     0.997
_diffrn_measured_fraction_theta_full     0.999
_diffrn_reflns_limit_h_min     -15
_diffrn_reflns_limit_h_max     15
_diffrn_reflns_limit_k_min     -20
_diffrn_reflns_limit_k_max     24
_diffrn_reflns_limit_l_min     -13
_diffrn_reflns_limit_l_max     15
_diffrn_standards_number     0
_refine_special_details
;
The single-crystal diffraction data were collected on a on a Bruker APEX-II CCD
 diffractometer (Mo-K\a, \l = 0.71073?\%A), with the APEX-II software for data
 reduction and analysis (Bruker 2016). The dataset of a selected single-crystal
 of (I) were collected at 298?K. The structure was solved by direct methods and
 refined by full-matrix least-squares method on F2 using SHELX algorithms in
 Olex2 (Sheldrick 2008; Dolomanov et al., 2009). All non-hydrogen atoms were
 refined with anisotropic displacement parameters. All hydrogen atoms were
 generated geometrically.
;
_reflns_number_total     2928
_reflns_number_gt     2285
_reflns_threshold_expression     'I > 2\s(I)'
_refine_ls_structure_factor_coef     Fsqd
_refine_ls_matrix_type     full
_refine_ls_R_factor_all     0.0627
_refine_ls_R_factor_gt     0.0399
_refine_ls_wR_factor_gt     0.0826
_refine_ls_wR_factor_ref     0.0892
_refine_ls_goodness_of_fit_ref     1.095
_refine_ls_restrained_S_all     1.093
_refine_ls_number_reflns     2928
_refine_ls_number_parameters     203
_refine_ls_number_restraints     90
_refine_ls_hydrogen_treatment     constr
_refine_ls_weighting_scheme     calc
_refine_ls_weighting_details
               'w=1/[\s^2^(Fo^2^)+(0.0336P)^2^+4.208P] where P=(Fo^2^+2Fc^2^)/3'
_atom_sites_solution_hydrogens     geom
_atom_sites_solution_primary     difmap
_atom_sites_solution_secondary     ?
_refine_ls_shift/su_max     0.000
_refine_ls_shift/su_mean     0.000
_refine_diff_density_max     0.482
_refine_diff_density_min     -0.435
_refine_ls_extinction_method     none
_refine_ls_extinction_coef     .
loop_
    _atom_type_symbol
    _atom_type_description
    _atom_type_scat_dispersion_real
    _atom_type_scat_dispersion_imag
    _atom_type_scat_source
    'C' 'C' 0.0033 0.0016
                         'International Tables Vol C Tables 4.2.6.8 and 6.1.1.4'
    'H' 'H' 0.0000 0.0000
                         'International Tables Vol C Tables 4.2.6.8 and 6.1.1.4'
    'N' 'N' 0.0061 0.0033
                         'International Tables Vol C Tables 4.2.6.8 and 6.1.1.4'
    'O' 'O' 0.0106 0.0060
                         'International Tables Vol C Tables 4.2.6.8 and 6.1.1.4'
    'S' 'S' 0.1246 0.1234
                         'International Tables Vol C Tables 4.2.6.8 and 6.1.1.4'
    'Co' 'Co' 0.3494 0.9721
                         'International Tables Vol C Tables 4.2.6.8 and 6.1.1.4'
_computing_data_collection
;
APEX2 (Bruker, 2016)
;
_computing_cell_refinement
;
SAINT (Bruker, 2016)
;
_computing_data_reduction
;
SAINT (Bruker, 2016)
;
_computing_structure_solution
;
SHELXT (Sheldrick, 2015a)
;
_computing_structure_refinement
;
SHELXL (Sheldrick, 2015b)
;
_computing_molecular_graphics
;
<i>OLEX2</i> (Dolomanov <i>et al.</i>,  2009) and DIAMOND
(Brandenburg & Putz, 2019)
;
_computing_publication_material
;
<i>OLEX2</i> (Dolomanov <i>et al.</i>,  2009)
;
loop_
    _atom_site_type_symbol
    _atom_site_label
    _atom_site_fract_x
    _atom_site_fract_y
    _atom_site_fract_z
    _atom_site_U_iso_or_equiv
    _atom_site_adp_type
    _atom_site_calc_flag
    _atom_site_occupancy
    _atom_site_disorder_assembly
    _atom_site_disorder_group
    Co Co1 0.0000 0.22585(3) 0.2500 0.01571(14) Uani d 1 B .
    Co Co2 0.2500 0.2500 0.5000 0.01521(13) Uani d 1 B .
    S S1 0.28427(7) 0.49423(4) 0.30550(7) 0.0294(2) Uani d 1 . .
    O O1 0.11164(18) 0.30921(11) 0.22411(18) 0.0282(5) Uani d 1 . .
    O O2 0.24100(19) 0.34160(11) 0.39173(18) 0.0292(5) Uani d 1 . .
    O O3 0.21863(18) 0.67965(10) 0.12859(17) 0.0238(4) Uani d 1 . .
    O O4 0.38032(18) 0.64477(11) 0.26243(18) 0.0266(5) Uani d 1 . .
    O O5 0.06101(17) 0.22609(11) 0.44616(17) 0.0226(4) Uani d 1 . .
    N N1 -0.0669(3) 0.2096(2) 0.5674(3) 0.0460(8) Uani d 1 . .
    C C1 0.1779(2) 0.35367(14) 0.2909(2) 0.0203(6) Uani d 1 . .
    C C2 0.1840(3) 0.42955(16) 0.2402(3) 0.0288(7) Uani d 1 . .
    C C3A 0.1295(10) 0.4528(5) 0.1270(9) 0.035(2) Uani d 0.550(17) A 1
    H H3A 0.0808 0.4227 0.0719 0.043 Uiso calc 0.550(17) A 1
    C C4A 0.1552(10) 0.5261(5) 0.1043(9) 0.035(2) Uani d 0.550(17) A 1
    H H4A 0.1262 0.5500 0.0323 0.042 Uiso calc 0.550(17) A 1
    C C3B 0.1167(12) 0.5369(7) 0.1402(12) 0.039(2) Uani d 0.450(17) A 2
    H H3B 0.0643 0.5678 0.0901 0.047 Uiso calc 0.450(17) A 2
    C C4B 0.0916(11) 0.4632(7) 0.1631(12) 0.036(2) Uani d 0.450(17) A 2
    H H4B 0.0209 0.4396 0.1302 0.043 Uiso calc 0.450(17) A 2
    C C5 0.2283(3) 0.55903(16) 0.2002(3) 0.0285(7) Uani d 1 . .
    C C6 0.2810(3) 0.63407(15) 0.1970(2) 0.0205(6) Uani d 1 . .
    C C7A -0.0030(3) 0.2499(2) 0.5112(3) 0.0309(9) Uani d 0.855(5) B 3
    H H7A -0.0058 0.3010 0.5208 0.037 Uiso calc 0.855(5) B 3
    C C8A -0.0681(5) 0.1296(3) 0.5558(5) 0.0716(17) Uani d 0.855(5) B 3
    H H8AA -0.1193 0.1088 0.6026 0.107 Uiso calc 0.855(5) B 3
    H H8AB -0.0962 0.1164 0.4737 0.107 Uiso calc 0.855(5) B 3
    H H8AC 0.0103 0.1107 0.5832 0.107 Uiso calc 0.855(5) B 3
    C C9A -0.1409(5) 0.2434(4) 0.6420(5) 0.0772(19) Uani d 0.855(5) B 3
    H H9AA -0.1810 0.2052 0.6758 0.116 Uiso calc 0.855(5) B 3
    H H9AB -0.0922 0.2714 0.7047 0.116 Uiso calc 0.855(5) B 3
    H H9AC -0.1978 0.2756 0.5941 0.116 Uiso calc 0.855(5) B 3
    C C7B 0.008(2) 0.1836(16) 0.497(2) 0.044(4) Uani d 0.145(5) B 4
    H H7B 0.0183 0.1328 0.4896 0.052 Uiso calc 0.145(5) B 4
    C C9B -0.078(3) 0.291(2) 0.591(3) 0.072(5) Uani d 0.145(5) B 4
    H H9BA -0.1340 0.2977 0.6413 0.107 Uiso calc 0.145(5) B 4
    H H9BB -0.0030 0.3101 0.6308 0.107 Uiso calc 0.145(5) B 4
    H H9BC -0.1051 0.3165 0.5175 0.107 Uiso calc 0.145(5) B 4
    C C8B -0.118(3) 0.154(2) 0.628(3) 0.085(6) Uani d 0.145(5) B 4
    H H8BA -0.1682 0.1761 0.6743 0.128 Uiso calc 0.145(5) B 4
    H H8BB -0.1631 0.1202 0.5712 0.128 Uiso calc 0.145(5) B 4
    H H8BC -0.0562 0.1265 0.6802 0.128 Uiso calc 0.145(5) B 4
loop_
    _atom_site_aniso_label
    _atom_site_aniso_U_11
    _atom_site_aniso_U_22
    _atom_site_aniso_U_33
    _atom_site_aniso_U_12
    _atom_site_aniso_U_13
    _atom_site_aniso_U_23
    Co1 0.0156(3) 0.0107(3) 0.0203(3) 0.000 0.0029(2) 0.000
    Co2 0.0192(3) 0.0098(2) 0.0164(2) -0.0001(2) 0.0033(2) -0.00102(18)
    S1 0.0331(4) 0.0171(4) 0.0303(4) -0.0084(3) -0.0102(3) 0.0082(3)
    O1 0.0318(12) 0.0204(11) 0.0297(11) -0.0118(9) 0.0004(9) 0.0050(8)
    O2 0.0403(13) 0.0151(10) 0.0280(11) -0.0063(9) -0.0020(9) 0.0069(8)
    O3 0.0254(11) 0.0196(10) 0.0264(11) -0.0019(8) 0.0054(8) 0.0103(8)
    O4 0.0244(11) 0.0188(10) 0.0335(11) -0.0082(8) -0.0009(9) 0.0075(8)
    O5 0.0178(10) 0.0317(11) 0.0190(10) -0.0012(8) 0.0058(8) -0.0002(8)
    N1 0.0297(17) 0.083(3) 0.0280(15) -0.0124(16) 0.0124(13) 0.0028(15)
    C1 0.0183(14) 0.0161(14) 0.0270(15) -0.0037(11) 0.0059(11) 0.0044(11)
    C2 0.0253(16) 0.0224(16) 0.0339(17) -0.0110(12) -0.0048(13) 0.0080(12)
    C3A 0.038(5) 0.025(3) 0.035(4) -0.013(3) -0.012(3) 0.008(3)
    C4A 0.040(5) 0.027(3) 0.032(4) -0.011(3) -0.010(3) 0.016(3)
    C3B 0.035(5) 0.030(4) 0.043(5) -0.009(4) -0.013(4) 0.018(4)
    C4B 0.030(5) 0.029(4) 0.042(5) -0.016(4) -0.010(4) 0.019(4)
    C5 0.0317(17) 0.0171(15) 0.0309(16) -0.0076(12) -0.0062(13) 0.0114(11)
    C6 0.0252(16) 0.0175(14) 0.0196(13) -0.0041(11) 0.0068(11) 0.0037(10)
    C7A 0.0246(19) 0.042(2) 0.0250(18) 0.0002(16) 0.0036(14) -0.0021(15)
    C8A 0.084(4) 0.080(4) 0.054(3) -0.026(3) 0.022(3) 0.011(3)
    C9A 0.046(3) 0.145(6) 0.051(3) 0.002(3) 0.033(3) -0.004(3)
    C7B 0.040(8) 0.055(8) 0.029(7) -0.009(8) -0.009(7) 0.007(7)
    C9B 0.064(10) 0.102(10) 0.046(9) -0.004(10) 0.006(9) -0.001(9)
    C8B 0.077(11) 0.122(12) 0.061(11) -0.021(11) 0.027(10) 0.004(11)
_geom_special_details
;
 All esds (except the esd in the dihedral angle between two l.s. planes)
 are estimated using the full covariance matrix.  The cell esds are taken
 into account individually in the estimation of esds in distances, angles
 and torsion angles; correlations between esds in cell parameters are only
 used when they are defined by crystal symmetry.  An approximate (isotropic)
 treatment of cell esds is used for estimating esds involving l.s. planes.
;
loop_
    _geom_bond_atom_site_label_1
    _geom_bond_atom_site_label_2
    _geom_bond_site_symmetry_2
    _geom_bond_distance
    _geom_bond_publ_flag
    Co1 O1 2 2.0485(19) ?
    Co1 O1 . 2.0484(19) ?
    Co1 O4 4_545 2.0438(19) ?
    Co1 O4 3_445 2.0437(19) ?
    Co1 O5 2 2.215(2) ?
    Co1 O5 . 2.215(2) ?
    Co2 O2 . 2.0585(19) ?
    Co2 O2 7_556 2.0585(19) ?
    Co2 O3 4_545 2.0397(18) ?
    Co2 O3 6_566 2.0396(18) ?
    Co2 O5 7_556 2.192(2) ?
    Co2 O5 . 2.192(2) ?
    S1 C2 . 1.705(3) ?
    S1 C5 . 1.709(3) ?
    O1 C1 . 1.254(3) ?
    O2 C1 . 1.251(3) ?
    O3 Co2 4 2.0396(18) ?
    O3 C6 . 1.255(3) ?
    O4 Co1 3 2.0438(19) ?
    O4 C6 . 1.250(3) ?
    O5 C7A . 1.239(4) ?
    O5 C7B . 1.21(3) ?
    N1 C7A . 1.305(5) ?
    N1 C8A . 1.449(6) ?
    N1 C9A . 1.469(6) ?
    N1 C7B . 1.39(3) ?
    N1 C9B . 1.50(4) ?
    N1 C8B . 1.43(4) ?
    C1 C2 . 1.496(4) ?
    C2 C3A . 1.385(9) ?
    C2 C4B . 1.378(11) ?
    C3A H3A . 0.9300 ?
    C3A C4A . 1.392(11) ?
    C4A H4A . 0.9300 ?
    C4A C5 . 1.375(9) ?
    C3B H3B . 0.9300 ?
    C3B C4B . 1.399(13) ?
    C3B C5 . 1.390(12) ?
    C4B H4B . 0.9300 ?
    C5 C6 . 1.489(4) ?
    C7A H7A . 0.9300 ?
    C8A H8AA . 0.9600 ?
    C8A H8AB . 0.9600 ?
    C8A H8AC . 0.9600 ?
    C9A H9AA . 0.9600 ?
    C9A H9AB . 0.9600 ?
    C9A H9AC . 0.9600 ?
    C7B H7B . 0.9300 ?
    C9B H9BA . 0.9700 ?
    C9B H9BB . 0.9600 ?
    C9B H9BC . 0.9600 ?
    C8B H8BA . 0.9600 ?
    C8B H8BB . 0.9600 ?
    C8B H8BC . 0.9700 ?
loop_
    _geom_angle_atom_site_label_1
    _geom_angle_atom_site_label_2
    _geom_angle_atom_site_label_3
    _geom_angle_site_symmetry_1
    _geom_angle_site_symmetry_3
    _geom_angle
    _geom_angle_publ_flag
    O1 Co1 O1 . 2 85.50(13) ?
    O1 Co1 O5 2 2 94.13(8) ?
    O1 Co1 O5 . . 94.13(8) ?
    O1 Co1 O5 . 2 85.71(8) ?
    O1 Co1 O5 2 . 85.71(8) ?
    O4 Co1 O1 4_545 2 175.30(8) ?
    O4 Co1 O1 3_445 2 93.14(9) ?
    O4 Co1 O1 4_545 . 93.14(9) ?
    O4 Co1 O1 3_445 . 175.30(8) ?
    O4 Co1 O4 3_445 4_545 88.56(12) ?
    O4 Co1 O5 4_545 2 90.25(8) ?
    O4 Co1 O5 3_445 2 89.91(8) ?
    O4 Co1 O5 3_445 . 90.25(8) ?
    O4 Co1 O5 4_545 . 89.91(8) ?
    O5 Co1 O5 2 . 179.78(11) ?
    O2 Co2 O2 7_556 . 180.00(9) ?
    O2 Co2 O5 7_556 . 86.04(8) ?
    O2 Co2 O5 . 7_556 86.04(8) ?
    O2 Co2 O5 7_556 7_556 93.96(8) ?
    O2 Co2 O5 . . 93.96(8) ?
    O3 Co2 O2 6_566 . 86.82(8) ?
    O3 Co2 O2 4_545 7_556 86.83(8) ?
    O3 Co2 O2 4_545 . 93.17(8) ?
    O3 Co2 O2 6_566 7_556 93.18(8) ?
    O3 Co2 O3 6_566 4_545 180.0 ?
    O3 Co2 O5 4_545 7_556 90.24(8) ?
    O3 Co2 O5 6_566 7_556 89.76(8) ?
    O3 Co2 O5 4_545 . 89.76(8) ?
    O3 Co2 O5 6_566 . 90.24(8) ?
    O5 Co2 O5 7_556 . 180.0 ?
    C2 S1 C5 . . 92.08(15) ?
    C1 O1 Co1 . . 134.86(19) ?
    C1 O2 Co2 . . 130.09(18) ?
    C6 O3 Co2 . 4 133.92(19) ?
    C6 O4 Co1 . 3 128.48(18) ?
    Co2 O5 Co1 . . 111.77(9) ?
    C7A O5 Co1 . . 120.9(2) ?
    C7A O5 Co2 . . 117.1(2) ?
    C7B O5 Co1 . . 114.2(11) ?
    C7B O5 Co2 . . 124.6(11) ?
    C7A N1 C8A . . 120.3(4) ?
    C7A N1 C9A . . 121.5(4) ?
    C8A N1 C9A . . 118.1(4) ?
    C7B N1 C9B . . 121.7(18) ?
    C7B N1 C8B . . 115(2) ?
    C8B N1 C9B . . 123(2) ?
    O1 C1 C2 . . 114.9(2) ?
    O2 C1 O1 . . 128.1(2) ?
    O2 C1 C2 . . 116.9(2) ?
    C1 C2 S1 . . 122.7(2) ?
    C3A C2 S1 . . 109.7(4) ?
    C3A C2 C1 . . 126.4(4) ?
    C4B C2 S1 . . 110.2(5) ?
    C4B C2 C1 . . 123.9(5) ?
    C2 C3A H3A . . 123.5 ?
    C2 C3A C4A . . 113.1(6) ?
    C4A C3A H3A . . 123.5 ?
    C3A C4A H4A . . 123.8 ?
    C5 C4A C3A . . 112.4(6) ?
    C5 C4A H4A . . 123.8 ?
    C4B C3B H3B . . 123.5 ?
    C5 C3B H3B . . 123.5 ?
    C5 C3B C4B . . 112.9(8) ?
    C2 C4B C3B . . 112.0(8) ?
    C2 C4B H4B . . 124.0 ?
    C3B C4B H4B . . 124.0 ?
    C4A C5 S1 . . 110.4(4) ?
    C4A C5 C6 . . 124.1(4) ?
    C3B C5 S1 . . 109.1(5) ?
    C3B C5 C6 . . 126.4(5) ?
    C6 C5 S1 . . 122.9(2) ?
    O3 C6 C5 . . 115.2(2) ?
    O4 C6 O3 . . 127.6(3) ?
    O4 C6 C5 . . 117.2(2) ?
    O5 C7A N1 . . 125.7(4) ?
    O5 C7A H7A . . 117.1 ?
    N1 C7A H7A . . 117.1 ?
    N1 C8A H8AA . . 109.5 ?
    N1 C8A H8AB . . 109.5 ?
    N1 C8A H8AC . . 109.5 ?
    H8AA C8A H8AB . . 109.5 ?
    H8AA C8A H8AC . . 109.5 ?
    H8AB C8A H8AC . . 109.5 ?
    N1 C9A H9AA . . 109.5 ?
    N1 C9A H9AB . . 109.5 ?
    N1 C9A H9AC . . 109.5 ?
    H9AA C9A H9AB . . 109.5 ?
    H9AA C9A H9AC . . 109.5 ?
    H9AB C9A H9AC . . 109.5 ?
    O5 C7B N1 . . 121(2) ?
    O5 C7B H7B . . 119.6 ?
    N1 C7B H7B . . 119.6 ?
    N1 C9B H9BA . . 109.5 ?
    N1 C9B H9BB . . 109.5 ?
    N1 C9B H9BC . . 109.5 ?
    H9BA C9B H9BB . . 109.5 ?
    H9BA C9B H9BC . . 109.5 ?
    H9BB C9B H9BC . . 109.5 ?
    N1 C8B H8BA . . 109.5 ?
    N1 C8B H8BB . . 109.5 ?
    N1 C8B H8BC . . 109.5 ?
    H8BA C8B H8BB . . 109.5 ?
    H8BA C8B H8BC . . 109.5 ?
    H8BB C8B H8BC . . 109.5 ?
loop_
    _geom_torsion_atom_site_label_1
    _geom_torsion_atom_site_label_2
    _geom_torsion_atom_site_label_3
    _geom_torsion_atom_site_label_4
    _geom_torsion_site_symmetry_1
    _geom_torsion_site_symmetry_2
    _geom_torsion_site_symmetry_3
    _geom_torsion_site_symmetry_4
    _geom_torsion
    _geom_torsion_publ_flag
    Co1 O1 C1 O2 . . . . 38.9(5) ?
    Co1 O1 C1 C2 . . . . -143.4(2) ?
    Co1 O4 C6 O3 3 . . . -20.0(5) ?
    Co1 O4 C6 C5 3 . . . 160.7(2) ?
    Co1 O5 C7A N1 . . . . 99.3(4) ?
    Co1 O5 C7B N1 . . . . -110.7(16) ?
    Co2 O2 C1 O1 . . . . -8.1(5) ?
    Co2 O2 C1 C2 . . . . 174.2(2) ?
    Co2 O3 C6 O4 4 . . . 49.8(4) ?
    Co2 O3 C6 C5 4 . . . -130.8(2) ?
    Co2 O5 C7A N1 . . . . -118.5(4) ?
    Co2 O5 C7B N1 . . . . 105.9(18) ?
    S1 C2 C3A C4A . . . . -10.0(9) ?
    S1 C2 C4B C3B . . . . 12.8(10) ?
    S1 C5 C6 O3 . . . . -167.7(2) ?
    S1 C5 C6 O4 . . . . 11.8(4) ?
    O1 C1 C2 S1 . . . . -170.0(2) ?
    O1 C1 C2 C3A . . . . -3.6(8) ?
    O1 C1 C2 C4B . . . . 31.9(9) ?
    O2 C1 C2 S1 . . . . 8.0(4) ?
    O2 C1 C2 C3A . . . . 174.4(7) ?
    O2 C1 C2 C4B . . . . -150.1(9) ?
    C1 C2 C3A C4A . . . . -177.8(5) ?
    C1 C2 C4B C3B . . . . 173.3(6) ?
    C2 S1 C5 C4A . . . . -14.2(6) ?
    C2 S1 C5 C3B . . . . 16.9(8) ?
    C2 S1 C5 C6 . . . . -176.5(3) ?
    C2 C3A C4A C5 . . . . -0.6(10) ?
    C3A C4A C5 S1 . . . . 10.9(9) ?
    C3A C4A C5 C6 . . . . 173.0(5) ?
    C4A C5 C6 O3 . . . . 32.4(8) ?
    C4A C5 C6 O4 . . . . -148.1(7) ?
    C3B C5 C6 O3 . . . . -3.5(10) ?
    C3B C5 C6 O4 . . . . 176.0(9) ?
    C4B C3B C5 S1 . . . . -12.7(11) ?
    C4B C3B C5 C6 . . . . -178.7(6) ?
    C5 S1 C2 C1 . . . . -177.9(3) ?
    C5 S1 C2 C3A . . . . 13.7(6) ?
    C5 S1 C2 C4B . . . . -17.2(8) ?
    C5 C3B C4B C2 . . . . 0.0(12) ?
    C8A N1 C7A O5 . . . . -0.7(6) ?
    C9A N1 C7A O5 . . . . -179.5(4) ?
    C9B N1 C7B O5 . . . . -5(3) ?
    C8B N1 C7B O5 . . . . -176(2) ?
loop_
    _geom_hbond_atom_site_label_D
    _geom_hbond_atom_site_label_H
    _geom_hbond_atom_site_label_A
    _geom_hbond_site_symmetry_A
    _geom_hbond_distance_DH
    _geom_hbond_distance_HA
    _geom_hbond_distance_DA
    _geom_hbond_angle_DHA
    C8A H8AB O4 3_445 0.96 2.44 3.308(6) 150.3
    C9A H9AA O1 8_456 0.96 2.60 3.347(6) 135.3
    C9B H9BB O3 6_566 0.96 2.58 3.42(4) 146.0
_shelx_space_group_comment
;
The symmetry employed for this shelxl refinement is uniquely defined
by the following loop, which should always be used as a source of
symmetry information in preference to the above space-group names.
They are only intended as comments.
;
_shelx_estimated_absorpt_T_min     0.694
_shelx_estimated_absorpt_T_max     0.840
_shelx_hkl_file
;
   2   2   0  248.61    6.45
   2   2   0  233.01    6.58
   2   2   0  245.97    6.52
  -2  -2   0  245.51    6.45
   3   3   0   98.54    2.78
   3   3   0   98.04    2.88
  -3  -3   0   99.46    2.78
   4   4   0  222.89    6.08
   4   4   0  226.17    6.24
  -4  -4   0  221.20    6.08
   5   5   0  105.52    3.30
  -5  -5   0  106.25    3.11
   6   6   0    9.66    0.89
   7   7   0   43.79    1.98
   8   8   0   21.91    1.74
   9   9   0   43.57    2.21
  10  10   0   17.03    1.84
  11  11   0    6.36    1.93
  11  11   0    7.92    1.45
  12  12   0    1.06    1.46
  12  12   0    5.28    2.19
  12  14   0    4.23    1.67
  12  14   0    8.04    2.57
  11  13   0    3.68    2.27
  11  13   0   -0.38    1.23
  10  12   0    6.45    1.93
  10  12   0    4.65    1.16
   9  11   0    5.51    1.52
   9  11   0    5.79    1.03
   8  10   0   51.07    2.29
   7   9   0   21.35    1.47
   6   8   0    4.81    0.71
   5   7   0    1.75    0.48
   4   6   0   52.80    1.82
   3   5   0   30.38    1.06
   3   5   0   29.87    1.10
  -2  -4   0    5.97    0.45
   2   4   0    5.53    0.36
  -1  -3   0  148.64    4.01
  -1  -3   0  141.05    3.84
   1   3   0  140.87    3.84
   1   3   0  142.97    4.03
   2   0   0  266.93    7.36
   2   0   0  289.45    7.33
  -2   0   0  276.41    7.33
   3   1   0   36.34    1.17
   3   1   0   36.42    1.22
  -3  -1   0   36.00    1.16
   4   2   0  135.40    3.79
  -4  -2   0  133.86    3.78
  -5  -3   0   70.46    2.18
   6   4   0    1.73    0.52
  -6  -4   0    1.47    0.37
   7   5   0    3.82    0.73
  -7  -5   0    4.49    0.55
  -8  -6   0   21.90    1.20
   9   7   0   21.40    1.60
  10   8   0    0.85    0.99
  11   9   0    0.27    1.02
  12  10   0   25.66    2.42
  13  11   0    4.68    1.78
  13  11   0    3.79    2.36
  11  15   0   12.71    2.45
  10  14   0   21.89    2.75
  10  14   0   17.41    2.05
   9  13   0   49.44    3.28
   9  13   0   47.72    2.46
   8  12   0    8.14    1.10
   8  12   0    7.61    1.41
   7  11   0   15.15    1.62
   7  11   0   16.09    1.40
   6  10   0    5.82    0.74
   6  10   0    7.80    1.20
   5   9   0  123.74    4.40
   5   9   0  122.74    3.75
   4   8   0  136.80    4.42
   4   8   0  133.51    3.94
  -3  -7   0  234.85    6.63
   3   7   0  241.29    6.96
   3   7   0  243.13    6.57
  -2  -6   0  170.29    4.80
   2   6   0  174.96    5.11
   2   6   0  179.25    4.79
  -1  -5   0   32.72    1.03
   1   5   0   32.52    1.02
   1   5   0   30.55    1.26
   0  -4   0  507.04   13.20
   0  -4   0  490.30   12.96
   0   4   0  481.67   12.97
   0   4   0  488.63   13.15
   0   4   0  490.34   13.11
   0   4   0  513.75   13.22
   1  -3   0  146.69    4.05
   1  -3   0  149.24    4.08
  -1   3   0  143.81    4.05
  -1   3   0  149.87    4.08
  -1   3   0  142.40    3.96
   2  -2   0  248.11    6.69
   2  -2   0  253.24    6.71
  -2   2   0  239.83    6.70
  -2   2   0  251.06    6.69
   3  -1   0   37.45    1.24
   3  -1   0   36.97    1.05
   3  -1   0   35.65    1.31
  -3   1   0   35.05    1.28
  -3   1   0   34.68    1.21
   4   0   0  314.75    8.24
  -4   0   0  301.17    8.31
   5   1   0    9.39    0.78
  -5  -1   0    8.68    0.62
  -6  -2   0    6.77    0.61
   7   3   0   55.70    2.26
  -7  -3   0   56.86    1.99
   8   4   0   42.55    2.37
  -8  -4   0   46.71    1.78
   9   5   0    1.80    0.87
  -9  -5   0    1.98    0.60
  10   6   0   12.12    1.47
 -10  -6   0    9.54    1.02
  11   7   0   27.06    2.13
  12   8   0    5.06    1.45
  13   9   0   16.27    2.05
  10  16   0    2.46    2.05
   9  15   0    3.74    1.15
   9  15   0    4.28    1.87
   8  14   0   20.24    2.31
   8  14   0   13.00    1.64
   7  13   0    0.79    1.07
   7  13   0    1.47    0.91
   6  12   0   19.88    1.29
   6  12   0   25.89    2.01
   5  11   0    1.12    0.76
   5  11   0    0.03    0.50
   4  10   0   10.76    1.36
   4  10   0   12.06    0.87
   3   9   0    1.49    0.73
   3   9   0    1.27    0.36
  -2  -8   0   22.20    1.01
   2   8   0   23.74    1.37
   2   8   0   24.35    0.94
  -1  -7   0    7.58    0.50
   1   7   0    7.76    0.47
   1   7   0    7.76    0.74
   0  -6   0    4.57    0.39
   0   6   0    3.34    0.51
   0   6   0    4.26    0.48
   0   6   0    3.96    0.36
   1  -5   0   27.50    1.03
  -1   5   0   33.69    1.28
  -1   5   0   30.03    1.18
  -1   5   0   31.08    1.15
   2  -4   0    5.70    0.64
  -2   4   0    5.81    0.38
  -2   4   0    5.61    0.45
  -2   4   0    5.94    0.49
  -3   3   0   95.80    2.90
  -3   3   0   96.24    2.88
   4  -2   0  137.74    3.57
  -4   2   0  137.95    4.00
  -4   2   0  126.88    3.88
   5  -1   0    8.96    0.57
  -5   1   0    8.68    0.65
   6   0   0   66.80    2.14
  -6   0   0   69.33    2.28
  -7  -1   0   12.33    0.86
  -8  -2   0   99.33    3.21
   9   3   0    7.33    1.11
  -9  -3   0    7.58    0.82
  10   4   0   -1.60    0.77
 -10  -4   0   -0.16    0.65
  11   5   0    0.72    1.00
  12   6   0   47.53    2.81
 -12  -6   0   44.62    2.58
  13   7   0    7.27    1.77
  14   8   0    3.73    1.92
  10  18   0    8.32    2.81
   9  17   0   -0.17    2.15
   8  16   0    0.52    1.46
   7  15   0   34.30    2.08
   7  15   0   28.60    2.50
   6  14   0   21.22    1.49
   6  14   0   23.66    2.07
   5  13   0    4.57    0.71
   5  13   0    2.28    1.01
   4  12   0  111.65    4.15
   4  12   0  108.16    3.36
   3  11   0   45.24    2.72
   3  11   0   54.72    1.79
  -2 -10   0   30.58    1.28
   2  10   0   32.52    1.19
   2  10   0   30.18    1.71
  -1  -9   0  261.11    7.11
   1   9   0  248.17    7.64
   1   9   0  283.47    7.11
   1   9   0  255.38    7.37
   0  -8   0  160.88    4.30
   0   8   0  151.68    4.28
   0   8   0  153.58    4.77
   0   8   0  151.04    4.56
   1  -7   0    8.22    0.61
  -1   7   0    6.17    0.64
  -1   7   0    6.53    0.70
  -2   6   0  176.81    5.06
  -2   6   0  172.16    4.81
  -2   6   0  167.76    4.97
  -3   5   0   31.01    1.34
  -3   5   0   31.43    1.02
  -3   5   0   31.83    1.30
  -4   4   0  222.95    6.36
  -5   3   0   75.51    2.59
  -5   3   0   73.27    2.45
   6  -2   0    5.85    0.43
  -6   2   0    4.12    0.56
   7  -1   0   12.39    0.76
  -7   1   0   11.31    0.89
  -8   0   0  127.56    4.00
  -9  -1   0   11.11    1.08
  10   2   0    3.35    0.97
 -10  -2   0    4.07    0.79
  11   3   0    5.07    1.21
 -11  -3   0    5.63    1.16
  12   4   0   17.78    2.08
 -12  -4   0   15.72    1.94
  13   5   0    8.61    1.67
 -13  -5   0    7.96    1.38
  14   6   0    1.46    1.84
   9  19   0   -0.09    2.19
   8  18   0   -0.24    2.06
   7  17   0   -0.83    1.44
   6  16   0   34.69    1.86
   6  16   0   39.93    2.96
   5  15   0   -0.61    1.23
   5  15   0    0.60    0.66
   4  14   0    1.59    0.99
   4  14   0    0.36    0.55
   3  13   0    1.57    0.61
   3  13   0    2.07    0.55
   3  13   0    0.16    0.82
   2  12   0  180.63    6.09
   2  12   0  191.59    5.67
   2  12   0  193.47    5.31
  -1 -11   0   92.06    2.81
   1  11   0   92.70    3.09
   1  11   0   83.46    3.43
   1  11   0   96.19    2.76
   0 -10   0  105.26    3.07
   0  10   0  107.38    3.05
   0  10   0   97.73    3.59
   0  10   0  102.15    3.36
   1  -9   0  272.09    7.15
  -1   9   0  256.42    7.53
  -1   9   0  241.78    7.31
  -2   8   0   22.47    1.31
  -2   8   0   23.03    1.21
  -3   7   0  241.11    6.46
  -3   7   0  240.99    6.84
  -3   7   0  225.45    6.75
  -4   6   0   54.88    1.60
  -4   6   0   53.59    2.04
  -4   6   0   55.40    2.11
  -5   5   0  103.29    3.37
  -5   5   0  105.85    3.47
  -6   4   0    1.83    0.50
  -6   4   0    1.54    0.59
  -7   3   0   55.62    2.16
   8  -2   0   99.52    2.87
  -8   2   0   99.77    3.35
  -9   1   0    9.07    1.08
 -10   0   0    6.53    1.11
  11   1   0    4.21    1.18
 -11  -1   0    4.43    1.02
  12   2   0   48.93    2.90
 -12  -2   0   52.12    2.53
  13   3   0    0.84    1.31
 -13  -3   0    1.10    1.12
  14   4   0   12.26    2.16
   8  20   0    6.08    2.24
   7  19   0    2.23    2.14
   6  18   0   13.25    2.26
   6  18   0    8.71    1.57
   5  17   0   16.46    2.16
   5  17   0   15.07    1.88
   4  16   0   18.56    2.13
   4  16   0   17.92    1.55
   4  16   0   17.90    1.23
   3  15   0   27.57    1.34
   3  15   0   27.85    2.10
   3  15   0   24.86    1.66
   2  14   0    9.34    1.32
   2  14   0    7.66    0.95
   2  14   0    6.95    0.85
   1  13   0   88.64    3.59
   1  13   0   87.75    3.15
   1  13   0   90.43    2.75
   0  12   0   51.72    2.71
   0  12   0   57.58    2.26
  -1  11   0   86.51    3.11
  -1  11   0   90.82    3.37
  -2  10   0   30.46    1.56
  -2  10   0   32.65    1.72
  -3   9   0    0.46    0.41
  -3   9   0    0.81    0.63
  -4   8   0  132.66    4.35
  -4   8   0  134.44    4.29
  -4   8   0  137.59    3.85
  -5   7   0    1.24    0.53
  -5   7   0    0.60    0.64
  -6   6   0    9.38    0.90
  -6   6   0   10.33    1.09
  -7   5   0    4.02    0.93
  -7   5   0    4.49    0.77
  -8   4   0   50.79    2.24
  -9   3   0    8.06    1.10
 -10   2   0    3.75    0.97
 -11   1   0    5.37    1.11
  12   0   0    6.04    1.31
 -12   0   0    9.89    1.33
  13   1   0   -0.18    1.32
 -13  -1   0   -0.51    1.16
  14   2   0   -1.23    1.55
 -14  -2   0   -0.32    1.39
  15   3   0    4.16    2.04
   7  21   0    0.12    2.39
   6  20   0   28.57    3.60
   5  19   0    0.96    1.75
   5  19   0    0.69    1.29
   4  18   0   15.90    2.09
   4  18   0   16.43    2.04
   3  17   0    0.17    1.20
   3  17   0    1.38    1.15
   2  16   0  116.29    3.43
   2  16   0  114.27    4.12
   2  16   0  105.99    4.46
   1  15   0    5.33    1.34
   1  15   0    7.38    1.18
   1  15   0    8.67    0.96
   0  14   0   17.14    1.73
   0  14   0   17.67    1.46
  -1  13   0   93.75    3.31
  -1  13   0   83.54    3.52
  -2  12   0  168.44    5.32
  -3  11   0   53.31    2.30
  -3  11   0   53.43    2.50
  -4  10   0   12.22    1.14
  -4  10   0   11.45    1.31
  -5   9   0  123.45    4.28
  -5   9   0  122.95    3.52
  -5   9   0  125.76    4.18
  -6   8   0    6.56    1.09
  -7   7   0   44.73    2.22
  -8   6   0   25.35    1.75
  -8   6   0   24.57    1.76
  -9   5   0    2.14    0.84
 -10   4   0   -1.06    0.76
 -11   3   0    2.91    1.03
 -12   2   0   55.61    2.76
  13  -1   0    3.73    1.45
 -13   1   0   -0.40    1.20
  14   0   0    9.25    1.92
 -14   0   0    5.69    1.68
  15   1   0    4.52    2.22
 -15  -1   0    3.52    2.21
   6  22   0    3.35    2.63
   5  21   0    7.30    2.50
   4  20   0    1.24    1.31
   4  20   0    2.81    2.00
   3  19   0    5.67    1.29
   3  19   0    4.21    1.87
   2  18   0   12.67    1.86
   2  18   0   14.45    1.59
   1  17   0    5.11    1.15
   1  17   0    8.85    1.66
   0  16   0   29.09    2.00
   0  16   0   33.09    2.26
  -1  15   0    4.75    1.14
  -1  15   0    5.51    1.04
  -2  14   0    8.23    1.32
  -2  14   0    6.81    1.21
  -3  13   0    0.94    0.86
  -3  13   0    2.49    0.91
  -4  12   0  104.71    3.88
  -4  12   0  104.86    3.91
  -5  11   0    1.70    0.86
  -5  11   0    0.71    0.79
  -6  10   0    7.47    1.20
  -6  10   0    5.93    1.00
  -6  10   0    7.29    0.74
  -7   9   0   21.26    1.55
  -7   9   0   20.64    1.66
  -8   8   0   20.10    1.69
  -8   8   0   20.33    1.70
  -9   7   0   21.31    1.61
  -9   7   0   21.83    1.81
 -10   6   0   10.23    1.29
 -11   5   0    0.22    1.07
 -12   4   0   18.47    2.04
  13  -3   0   -0.17    1.45
 -13   3   0    1.98    1.32
  14  -2   0    1.82    1.78
 -14   2   0    0.25    1.52
  15  -1   0    0.28    2.24
 -15   1   0    0.22    1.71
   4  22   0    2.10    2.01
   3  21   0    2.20    2.85
   3  21   0   -0.24    1.33
   2  20   0   67.42    3.33
   2  20   0   66.56    4.00
   1  19   0   -2.07    1.39
   1  19   0    0.59    1.12
   0  18   0   -0.87    1.09
   0  18   0   -1.34    0.93
  -1  17   0    6.85    1.57
  -1  17   0    8.07    1.26
  -2  16   0  113.61    4.52
  -2  16   0  113.77    4.21
  -3  15   0   30.19    2.05
  -3  15   0   27.96    2.20
  -4  14   0    1.44    0.91
  -4  14   0    0.30    0.86
  -5  13   0    3.05    1.07
  -5  13   0    3.01    0.84
  -6  12   0   26.19    1.91
  -6  12   0   21.79    1.85
  -7  11   0   16.82    1.69
  -7  11   0   15.31    1.67
  -8  10   0   46.40    2.54
  -8  10   0   46.20    2.48
  -9   9   0   45.30    2.57
  -9   9   0   47.11    2.51
 -10   8   0    1.68    1.00
 -10   8   0    1.59    1.01
 -11   7   0   24.06    2.16
 -12   6   0   45.87    2.92
 -13   5   0    7.27    1.71
  14  -4   0    7.26    2.04
 -14   4   0   12.75    1.96
  15  -3   0    4.86    2.30
   3  23   0    0.95    2.42
   3  23   0    3.07    1.75
   2  22   0   16.16    2.63
   2  22   0   17.89    2.06
   1  21   0   -0.62    1.36
   1  21   0   -1.26    1.67
   0  20   0   10.06    1.86
   0  20   0    8.28    1.50
  -1  19   0   -2.05    1.39
  -1  19   0   -0.15    1.07
  -2  18   0   13.07    1.54
  -2  18   0   16.56    2.10
  -3  17   0    1.33    1.09
  -3  17   0    2.05    1.26
  -4  16   0   18.54    1.93
  -4  16   0   17.12    1.94
  -5  15   0    0.09    1.12
  -5  15   0    0.46    1.06
  -6  14   0   26.45    2.20
  -6  14   0   22.66    1.93
  -7  13   0    1.23    1.16
  -7  13   0    2.64    1.09
  -8  12   0    8.95    1.39
  -8  12   0   10.67    1.57
  -9  11   0    6.59    1.48
  -9  11   0    4.63    1.26
 -10  10   0   16.33    2.02
 -10  10   0   18.24    2.19
 -11   9   0    0.19    1.25
 -11   9   0    0.42    1.16
 -12   8   0    5.43    1.50
 -13   7   0    6.76    1.67
 -14   6   0   -1.55    1.69
   1  23   0    3.18    1.97
   1  23   0    6.92    1.81
   0  22   0    8.86    1.81
   0  22   0    9.27    2.39
  -1  21   0    1.02    1.71
  -1  21   0   -1.26    1.24
  -2  20   0   74.77    3.57
  -2  20   0   64.51    3.99
  -3  19   0    4.71    1.59
  -3  19   0    2.80    1.40
  -4  18   0   16.03    2.05
  -4  18   0   12.64    1.61
  -5  17   0   15.64    2.01
  -5  17   0   13.46    1.76
  -6  16   0   37.14    2.62
  -6  16   0   34.88    2.77
  -7  15   0   39.22    2.71
  -7  15   0   32.77    2.69
  -8  14   0   19.36    2.22
  -8  14   0   14.36    1.94
  -9  13   0   50.38    3.12
  -9  13   0   49.03    3.03
 -10  12   0    2.77    1.34
 -10  12   0    4.13    1.49
 -11  11   0    4.82    1.83
 -11  11   0    9.70    1.76
 -12  10   0   23.39    2.66
 -13   9   0   17.60    2.89
 -14   8   0    2.84    1.83
   0  24   0    2.38    2.35
   0  24   0   -0.52    1.88
  -1  23   0    4.77    1.83
  -1  23   0    1.00    1.87
  -2  22   0   15.93    2.50
  -2  22   0   17.35    2.16
  -3  21   0    0.70    1.78
  -3  21   0    1.86    1.44
  -4  20   0    3.38    1.90
  -4  20   0    1.25    1.27
  -5  19   0   -0.34    1.31
  -5  19   0    0.82    1.44
  -6  18   0   10.03    1.77
  -6  18   0    9.88    1.86
  -7  17   0    0.83    1.27
  -7  17   0   -1.19    1.39
  -8  16   0    0.72    1.32
  -8  16   0   -0.28    1.62
  -9  15   0    3.23    1.42
  -9  15   0    7.54    1.87
 -10  14   0   20.12    2.36
 -10  14   0   18.93    2.47
 -11  13   0    0.34    1.65
 -11  13   0    0.74    1.75
 -12  12   0    0.46    1.90
 -12  12   0    2.89    1.68
 -13  11   0   -0.93    1.79
  -3  23   0    3.59    1.86
  -3  23   0    3.45    2.23
  -4  22   0    0.21    2.18
  -4  22   0   -1.34    2.12
  -5  21   0    3.07    2.19
  -6  20   0   30.50    5.08
  -7  19   0    5.24    2.12
  -8  18   0    2.93    1.83
  -8  18   0    0.76    1.75
  -9  17   0    2.51    1.78
  -9  17   0   -5.05    1.81
 -10  16   0    5.96    1.74
 -10  16   0    3.09    2.83
 -11  15   0   14.60    2.25
 -11  15   0   12.65    2.51
 -12  14   0    7.16    2.09
 -12  14   0    1.45    2.31
  -6  22   0    1.92    1.96
  -6  22   0    7.12    2.63
  -7  21   0    3.38    2.06
  -7  21   0    0.05    1.91
  -8  20   0    7.89    2.09
  -8  20   0    3.86    2.52
  -9  19   0   -0.31    1.89
  -9  19   0    0.98    2.28
 -10  18   0    7.12    2.57
 -10  18   1    2.61    2.41
 -10  18   1    0.17    2.09
  -9  19   1   10.08    2.60
  -9  19   1   11.52    2.46
  -8  20   1    0.98    1.76
  -8  20   1   -0.06    2.35
  -7  21   1    6.70    2.30
  -7  21   1    7.87    2.04
  -6  22   1   -0.60    1.77
  -6  22   1    3.95    2.30
 -12  14   1    4.36    2.09
 -12  14   1    7.86    3.86
 -11  15   1    8.54    2.28
 -11  15   1    9.26    2.06
 -10  16   1    3.76    1.98
 -10  16   1    1.09    1.63
  -9  17   1   -0.81    1.86
  -9  17   1    0.87    1.60
  -8  18   1    4.52    1.99
  -7  19   1   45.19    3.65
  -7  19   1   47.94    3.39
  -6  20   1   -1.00    1.93
  -6  20   1   -0.46    1.64
  -5  21   1    1.12    1.70
  -4  22   1    0.26    2.15
  -4  22   1    3.09    1.96
  -3  23   1   23.52    3.04
 -13  11   1    0.30    1.76
 -12  12   1    1.28    1.81
 -12  12   1   -1.83    1.51
 -11  13   1    8.71    1.96
 -11  13   1   10.52    1.85
 -10  14   1   -0.24    1.57
 -10  14   1    2.31    1.53
  -9  15   1    2.43    1.38
  -9  15   1    2.44    1.59
  -8  16   1    1.57    1.36
  -8  16   1   -0.62    1.55
  -7  17   1   13.04    2.03
  -7  17   1   13.19    1.76
  -6  18   1    1.27    1.37
  -6  18   1    0.92    1.63
  -5  19   1    0.51    1.36
  -5  19   1    1.30    1.38
  -4  20   1    6.86    2.07
  -4  20   1    7.16    1.74
  -3  21   1   41.30    3.44
  -3  21   1   38.99    2.99
  -2  22   1    2.17    1.96
  -2  22   1    4.32    1.60
  -1  23   1    1.26    1.75
  -1  23   1    3.52    1.92
   0  24   1    5.06    2.21
 -14   8   1    2.37    1.78
 -13   9   1   14.20    2.28
 -12  10   1    2.70    1.53
 -11  11   1    8.67    1.82
 -11  11   1    9.64    1.52
 -10  12   1   13.55    1.70
 -10  12   1   17.37    2.09
  -9  13   1   -0.22    1.24
  -9  13   1    0.39    1.28
  -8  14   1   11.78    1.69
  -8  14   1    8.93    1.47
  -7  15   1   37.53    2.69
  -7  15   1   36.85    2.44
  -6  16   1    3.83    1.44
  -6  16   1    3.44    1.28
  -5  17   1    6.22    1.62
  -5  17   1    7.13    1.48
  -4  18   1    3.20    1.22
  -4  18   1    5.50    1.54
  -3  19   1   86.70    4.33
  -3  19   1   95.72    4.03
  -2  20   1    7.92    1.65
  -2  20   1    6.07    1.79
  -1  21   1    0.76    1.41
  -1  21   1   -0.02    1.64
   0  22   1    6.33    2.40
   0  22   1    8.10    1.81
   1  23   1   24.39    2.92
   1  23   1   23.16    2.96
 -14   6   1    0.09    1.66
 -13   7   1   13.95    1.89
 -12   8   1    7.56    1.63
 -11   9   1   14.52    1.85
 -11   9   1   12.92    1.79
 -10  10   1   17.76    1.93
 -10  10   1   13.50    1.78
  -9  11   1    7.79    1.37
  -9  11   1    3.74    1.12
  -8  12   1   39.76    2.46
  -8  12   1   37.85    2.29
  -7  13   1   21.88    1.84
  -7  13   1   22.64    1.84
  -6  14   1   33.86    2.13
  -6  14   1   33.96    2.33
  -4  16   1   37.21    2.34
  -4  16   1   38.10    2.58
  -3  17   1   59.07    2.92
  -3  17   1   56.42    3.13
  -2  18   1    3.87    1.52
  -2  18   1    1.84    1.05
  -1  19   1    2.20    1.49
  -1  19   1   -0.44    1.07
   0  20   1   11.40    1.98
   0  20   1    9.75    1.53
   1  21   1   36.50    3.42
   1  21   1   46.94    2.94
   2  22   1    1.83    1.48
   2  22   1   -0.44    2.03
   3  23   1    2.08    2.31
 -15   3   1    0.48    1.91
  15  -3  -1    3.94    2.12
 -14   4   1    5.54    1.65
 -13   5   1   12.08    1.84
 -12   6   1   18.13    2.22
 -11   7   1   10.55    1.53
 -10   8   1   13.00    1.72
 -10   8   1   11.53    1.48
  -9   9   1   22.20    1.75
  -9   9   1   22.31    1.87
  -8  10   1    7.13    1.13
  -8  10   1    8.39    1.29
  -7  11   1   38.07    2.22
  -7  11   1   37.84    1.32
  -7  11   1   39.05    2.24
  -6  12   1    3.09    0.61
  -6  12   1    3.07    0.98
  -6  12   1    1.45    0.86
  -5  13   1   -1.60    0.68
  -5  13   1   -0.43    0.95
  -4  14   1    0.88    0.96
  -4  14   1    0.19    0.87
  -3  15   1   46.17    2.44
  -3  15   1   46.31    2.65
  -2  16   1   -0.48    1.12
  -2  16   1    0.00    0.85
  -1  17   1    1.88    1.13
  -1  17   1   -0.13    0.99
   0  18   1    0.81    1.33
   0  18   1    0.76    0.96
   1  19   1   11.34    1.96
   1  19   1   10.72    1.41
   2  20   1    2.06    1.32
   2  20   1    4.80    1.86
   3  21   1    3.46    1.35
   4  22   1   -0.87    2.06
 -15   1   1   -0.23    1.76
  15  -1  -1    3.41    2.10
 -14   2   1    4.62    1.64
 -13   3   1   17.87    1.91
 -12   4   1    2.08    1.18
 -11   5   1    0.58    0.94
 -10   6   1   -0.24    0.86
  -9   7   1   29.52    1.95
  -9   7   1   28.19    1.91
  -8   8   1    3.80    0.93
  -8   8   1    2.27    0.82
  -7   9   1   18.80    1.64
  -7   9   1   19.62    1.56
  -6  10   1   62.98    2.00
  -6  10   1   61.94    2.73
  -6  10   1   60.78    2.08
  -6  10   1   65.63    3.04
  -5  11   1  104.32    3.79
  -5  11   1   95.58    3.97
  -4  12   1   21.01    1.59
  -4  12   1   19.73    1.66
  -3  13   1    6.61    1.24
  -3  13   1    6.39    1.09
  -2  14   1   84.73    3.37
  -2  14   1   85.38    3.51
  -1  15   1    0.17    0.83
  -1  15   1   -0.84    0.78
   0  16   1   25.72    2.03
   0  16   1   28.32    2.02
   1  17   1   41.83    1.85
   1  17   1   41.12    2.67
   1  17   1   43.13    2.43
   2  18   1    0.40    1.12
   2  18   1    2.62    1.48
   2  18   1   -0.12    0.95
   3  19   1    9.55    1.44
   3  19   1   12.43    2.13
   4  20   1    0.30    1.67
   4  20   1    0.65    1.84
   5  21   1   47.77    4.19
 -15  -1   1   -0.17    1.67
  15   1  -1   -5.20    1.89
 -14   0   1   -0.02    1.37
  14   0  -1    0.01    2.76
 -13   1   1    7.42    1.44
 -12   2   1    0.32    1.04
 -11   3   1    1.90    0.99
 -10   4   1    7.41    1.04
  -9   5   1    5.31    0.96
  -8   6   1    5.75    0.93
  -7   7   1   30.01    1.87
  -7   7   1   29.29    1.85
  -6   8   1   28.50    2.35
  -6   8   1   32.01    1.82
  -6   8   1   28.75    1.07
  -5   9   1   65.11    2.54
  -5   9   1   61.62    2.01
  -5   9   1   62.63    2.11
  -5   9   1   62.26    2.59
  -4  10   1    4.30    0.81
  -4  10   1    3.18    0.91
  -3  11   1   96.09    3.44
  -3  11   1  100.71    3.69
  -2  12   1   42.77    2.42
  -2  12   1   43.91    2.01
  -1  13   1    9.78    1.08
  -1  13   1    6.43    1.13
   0  14   1    2.89    0.66
   0  14   1    0.62    0.92
   0  14   1    1.71    0.68
   1  15   1   39.90    2.02
   1  15   1   40.96    1.75
   1  15   1   37.91    2.35
   2  16   1    1.31    0.82
   2  16   1    0.09    0.69
   2  16   1    0.62    1.08
   3  17   1    2.55    1.44
   3  17   1    2.44    0.87
   3  17   1    2.25    0.93
   4  18   1    5.28    1.86
   5  19   1   10.99    2.20
   6  20   1   -1.72    2.01
   7  21   1    8.04    2.65
 -15  -3   1    1.05    2.06
  15   3  -1    2.06    2.15
 -14  -2   1    0.23    1.45
  14   2  -1    0.74    2.51
 -13  -1   1    7.66    1.44
  13   1  -1    5.98    1.57
 -12   0   1    0.12    0.98
 -11   1   1    0.28    0.89
  -9   3   1   58.24    2.57
   9  -3  -1   58.21    1.81
   8  -4  -1   -4.26   11.86
   8  -4  -1   13.71   16.49
  -7   5   1   -0.03    0.55
  -7   5   1   -0.24    0.67
  -6   6   1   27.95    1.52
  -6   6   1   31.03    1.57
  -5   7   1  193.23    5.89
  -5   7   1  197.99    5.93
  -5   7   1  201.66    5.36
  -4   8   1   77.70    2.78
  -4   8   1   81.05    2.86
  -3   9   1   26.63    1.48
  -3   9   1   24.86    1.30
  -2  10   1   59.37    2.45
  -2  10   1   61.53    2.31
  -1  11   1   79.66    2.87
  -1  11   1   82.28    3.21
  -1  11   1   86.52    2.72
   0  12   1   79.28    2.53
   0  12   1   76.01    3.25
   0  12   1   72.08    2.70
   1  13   1  133.63    4.30
   1  13   1  133.92    4.05
   1  13   1  136.32    4.78
   2  14   1   72.38    2.74
   2  14   1   76.04    2.53
   2  14   1   71.54    3.23
   3  15   1    6.09    0.81
   3  15   1    7.68    1.33
   3  15   1    6.30    0.87
   4  16   1    8.36    0.97
   4  16   1    5.23    0.94
   4  16   1    6.44    1.47
   5  17   1   44.05    2.16
   5  17   1   41.31    2.88
   5  17   1   43.07    2.18
   6  18   1    0.40    1.49
   7  19   1    3.33    2.03
   8  20   1   -0.51    2.23
 -14  -4   1    2.65    1.44
  14   4  -1    5.49    1.97
 -13  -3   1   18.02    1.78
  13   3  -1   24.01    2.18
 -12  -2   1    0.67    0.99
  12   2  -1    0.31    1.04
 -11  -1   1    2.07    0.91
 -10   0   1    0.21    0.85
  -9   1   1   90.77    4.10
  -8   2   1   28.35    1.50
   8  -2  -1   28.60    1.16
  -7   3   1   -0.08    0.44
  -6   4   1   18.30    0.67
  -6   4   1   17.91    1.16
  -6   4   1   16.85    1.03
  -5   5   1  113.21    3.61
  -5   5   1  112.15    3.62
  -5   5   1  117.31    3.12
  -4   6   1  196.88    5.19
  -4   6   1  182.83    5.55
  -4   6   1  192.16    5.58
  -3   7   1    4.50    0.68
  -3   7   1    3.61    0.55
  -2   8   1   52.85    1.95
  -2   8   1   51.66    2.09
  -1   9   1  104.56    3.14
  -1   9   1  103.35    3.49
  -1   9   1  100.34    3.26
   0  10   1   50.31    1.94
   0  10   1   52.66    1.81
   1  11   1   40.43    2.14
   1  11   1   35.70    1.59
   1  11   1   37.85    1.49
   2  12   1   27.77    1.38
   2  12   1   26.46    1.86
   2  12   1   28.44    1.29
   3  13   1   65.93    2.28
   3  13   1   65.63    2.36
   3  13   1   56.99    2.83
   4  14   1    8.65    1.09
   4  14   1    8.04    1.40
   4  14   1    8.89    1.07
   5  15   1   41.63    1.93
   5  15   1   38.71    2.57
   5  15   1   40.21    1.97
   6  16   1   12.97    1.23
   6  16   1   18.76    2.39
   6  16   1   13.24    1.47
   7  17   1    2.60    1.83
   8  18   1    6.69    2.39
   9  19   1    4.21    2.51
  14   6  -1    3.23    1.90
 -13  -5   1   10.57    1.43
  13   5  -1   10.73    1.95
 -12  -4   1    0.65    0.96
  12   4  -1    2.85    1.29
 -11  -3   1    1.72    0.95
  11   3  -1    1.93    1.02
 -10  -2   1    0.24    0.88
  -9  -1   1   96.39    3.32
  -8   0   1    0.97    0.50
  -7   1   1    0.68    0.42
  -7   1   1    1.16    0.44
   7  -1  -1    1.62    0.47
  -6   2   1    6.30    0.70
  -6   2   1    7.30    0.56
   6  -2  -1    6.48    0.52
  -5   3   1  176.16    5.14
  -5   3   1  178.38    4.75
  -5   3   1  180.24    5.16
   5  -3  -1  171.57    4.74
  -4   4   1   56.43    1.63
  -4   4   1   55.35    1.95
  -4   4   1   57.38    1.96
  -3   5   1  155.84    4.56
  -3   5   1  158.78    4.58
  -2   6   1   47.39    1.68
  -2   6   1   47.10    1.77
  -1   7   1    7.07    0.60
  -1   7   1    7.26    0.73
  -1   7   1    6.91    0.59
   0   8   1   37.08    1.30
   0   8   1   33.19    1.56
   0   8   1   33.62    1.38
   1   9   1   48.48    2.06
   1   9   1   44.78    1.72
   1   9   1   48.51    1.65
   2  10   1   50.48    1.84
   2  10   1   50.70    1.78
   2  10   1   49.51    2.29
   3  11   1    6.08    0.68
   3  11   1    5.19    0.64
   3  11   1    3.44    1.37
   4  12   1    5.00    1.09
   4  12   1    4.84    0.70
   4  12   1    5.52    0.67
   5  13   1   75.51    3.43
   5  13   1   84.33    2.89
   6  14   1    6.24    1.16
   6  14   1    5.05    1.40
   7  15   1    1.04    1.31
   7  15   1    1.54    0.96
   8  16   1    2.98    1.77
   8  16   1    3.24    1.15
   9  17   1   19.22    2.93
  14   8  -1    2.90    2.01
  13   7  -1   15.24    1.99
 -12  -6   1   18.49    1.91
  12   6  -1   15.48    1.87
 -11  -5   1    1.01    1.06
  11   5  -1    1.44    1.01
  10   4  -1    3.95    0.98
  -9  -3   1   54.18    2.17
  -8  -2   1   27.37    1.39
  -7  -1   1    0.54    0.48
  -7  -1   1    1.08    0.46
  -6   0   1   -0.18    0.35
  -6   0   1    0.55    0.36
  -5   1   1  239.49    6.57
  -5   1   1  245.36    6.78
   5  -1  -1  241.31    6.54
  -4   2   1   27.99    1.15
  -4   2   1   28.44    1.13
  -4   2   1   27.30    0.94
   4  -2  -1   28.22    0.92
  -3   3   1   72.31    2.24
  -3   3   1   72.74    2.27
  -3   3   1   73.04    2.04
   3  -3  -1   71.70    2.24
  -2   4   1    4.84    0.48
  -2   4   1    5.31    0.46
   2  -4  -1    5.06    0.53
  -1   5   1   21.24    0.85
  -1   5   1   21.35    0.98
  -1   5   1   21.40    0.88
   1  -5  -1   20.38    0.87
   1  -5  -1   20.38    0.88
   0   6   1    0.95    0.27
   0   6   1    0.29    0.33
   0   6   1    0.18    0.25
   0  -6  -1    0.44    0.31
   1   7   1    0.04    0.39
   1   7   1    0.39    0.29
   1   7   1    0.10    0.26
  -1  -7  -1    0.39    0.37
   2   8   1    5.76    0.56
   2   8   1    6.05    0.58
   2   8   1    5.37    0.73
   3   9   1   48.10    2.14
   3   9   1   50.19    1.76
   4  10   1    9.72    0.87
   5  11   1   27.07    1.42
   5  11   1   29.64    1.94
   6  12   1    0.73    0.82
   6  12   1    0.18    1.00
   7  13   1   11.01    1.40
   7  13   1    9.01    1.53
   8  14   1   12.58    1.42
   8  14   1   16.79    2.16
   9  15   1   12.71    1.56
   9  15   1   12.67    2.08
  10  16   1   13.78    2.42
  13   9  -1   11.10    1.86
  12   8  -1    9.67    1.63
 -11  -7   1    9.59    1.30
  11   7  -1   10.62    1.39
 -10  -6   1    1.18    0.72
  10   6  -1    1.52    0.91
  -9  -5   1    6.62    0.84
   9   5  -1    7.79    1.04
  -8  -4   1    5.15    0.70
  -7  -3   1    0.27    0.39
  -6  -2   1    7.99    0.80
  -6  -2   1    6.57    0.65
  -5  -1   1  237.41    6.58
  -5  -1   1  235.98    6.58
  -4   0   1    0.12    0.21
  -4   0   1    0.34    0.25
   4   0  -1   -0.25    0.44
   4   0  -1   -0.02    0.22
  -3   1   1  221.23    6.25
  -3   1   1  233.65    6.35
  -3   1   1  240.59    6.40
   3  -1  -1  241.52    6.37
   3  -1  -1  235.92    6.25
  -2   2   1   17.60    0.69
  -2   2   1   15.98    0.63
  -2   2   1   16.94    0.59
   2  -2  -1   16.39    0.59
   2  -2  -1   16.44    0.64
   2  -2  -1   17.39    0.74
  -1   3   1  116.19    3.30
  -1   3   1  122.55    3.35
   1  -3  -1  118.31    3.30
   1  -3  -1  118.42    3.34
   0   4   1   15.37    0.62
   0   4   1   15.49    0.65
   0   4   1   15.75    0.75
   0  -4  -1   16.19    0.76
   0  -4  -1   15.82    0.68
   1   5   1    6.66    0.43
   1   5   1    6.32    0.56
   1   5   1    7.20    0.45
  -1  -5  -1    7.33    0.54
   2   6   1    5.44    0.51
   2   6   1    5.74    0.65
   3   7   1   16.95    0.89
   4   8   1   86.41    2.65
   4   8   1   89.64    3.29
   4   8   1   93.72    2.91
   5   9   1   13.95    1.03
   5   9   1   15.92    1.37
   6  10   1    2.76    0.77
   6  10   1    1.62    0.85
   7  11   1   15.55    1.70
   8  12   1   18.75    2.05
   8  12   1   20.07    1.65
   9  13   1   30.44    2.66
   9  13   1   31.20    2.12
  10  14   1    5.62    1.37
  10  14   1    3.53    2.09
  11  15   1   -2.13    1.53
  11  15   1    1.42    2.35
  13  11  -1    6.21    2.47
  13  11  -1    1.18    1.67
  12  10  -1    3.19    1.50
  11   9  -1   14.64    1.65
  10   8  -1   13.85    1.63
   9   7  -1   29.87    1.79
  -8  -6   1    5.12    0.71
   8   6  -1    5.43    0.97
  -7  -5   1    0.59    0.41
   7   5  -1   -0.07    0.56
  -6  -4   1   16.43    0.92
  -6  -4   1   16.44    1.14
  -5  -3   1  171.44    4.91
  -5  -3   1  175.21    5.11
  -4  -2   1   27.96    1.05
  -4  -2   1   26.58    1.13
  -3  -1   1  241.38    6.57
  -3  -1   1  245.90    6.60
   3   1  -1  241.67    6.57
  -2   0   1    0.18    0.13
  -2   0   1    0.07    0.12
   2   0  -1   -0.07    0.14
   2   0  -1    0.19    0.13
   0   2   1   -0.04    0.13
   0  -2  -1    0.00    0.07
   0  -2  -1    0.07    0.12
   1   3   1    2.90    0.20
   1   3   1    3.43    0.29
  -1  -3  -1    3.39    0.33
   2   4   1   27.57    0.84
   2   4   1   27.32    1.01
  -2  -4  -1   27.41    1.08
   3   5   1  162.63    4.76
   3   5   1  173.50    4.61
   4   6   1   56.26    1.99
   4   6   1   57.42    1.73
   5   7   1   12.61    0.72
   5   7   1   11.35    0.88
   6   8   1    9.76    1.04
   7   9   1   14.04    1.50
   8  10   1   41.20    2.08
   9  11   1   14.29    1.67
   9  11   1   14.96    1.99
  10  12   1   18.75    2.41
  10  12   1   19.84    1.93
  11  13   1    4.12    1.47
  11  13   1    3.73    2.12
  12  14   1    7.18    1.91
  12  14   1    9.30    2.74
  12  12  -1    1.57    1.47
  11  11  -1   12.61    1.54
  11  11  -1   11.13    1.91
  10  10  -1   13.40    1.97
  10  10  -1   14.23    1.63
   9   9  -1   19.69    1.53
   8   8  -1    4.51    0.90
   7   7  -1   29.16    1.53
   6   6  -1   29.55    1.41
  -5  -5   1  113.98    3.67
  -5  -5   1  111.80    3.33
   5   5  -1  108.29    3.36
  -4  -4   1   55.06    2.02
  -4  -4   1   55.88    1.81
  -3  -3   1   70.76    2.12
  -3  -3   1   70.93    2.26
   3   3  -1   70.28    2.12
  -2  -2   1   16.52    0.64
  -2  -2   1   16.33    0.69
   2   2  -1   16.22    0.70
   2   2  -1   15.80    0.64
  -1  -1   1  525.84   19.30
   1   1   1    0.16    0.12
  -1  -1  -1    0.13    0.15
   2   2   1   27.41    0.98
   2   2   1   26.17    0.78
  -2  -2  -1   27.55    0.78
  -2  -2  -1   26.27    1.01
   3   3   1  275.51    7.67
   3   3   1  290.10    7.43
  -3  -3  -1  277.25    7.42
   4   4   1    6.57    0.64
   4   4   1    6.97    0.46
  -4  -4  -1    6.79    0.43
   5   5   1    2.23    0.48
   5   5   1    3.27    0.38
  -5  -5  -1    2.76    0.35
   6   6   1   24.74    1.43
   7   7   1    7.58    1.06
   8   8   1    4.00    0.86
   9   9   1    2.83    0.95
  10  10   1    3.12    1.07
  11  11   1   14.57    1.82
  12  12   1    3.27    1.61
  12  12   1    5.32    2.36
  12  14  -1    1.90    2.12
  11  13  -1    3.49    1.28
  11  13  -1    3.63    1.77
  10  12  -1   17.61    1.77
  10  12  -1   16.51    2.34
   9  11  -1    5.00    1.04
   9  11  -1    6.48    1.47
   8  10  -1    8.36    1.40
   8  10  -1    9.56    1.17
   7   9  -1   19.34    1.34
   7   9  -1   18.20    1.69
   6   8  -1   30.49    1.96
   6   8  -1   28.81    1.36
   5   7  -1  193.75    5.53
   5   7  -1  197.28    5.97
  -4  -6   1  195.53    5.83
   4   6  -1  194.19    5.41
  -3  -5   1  157.54    4.72
   3   5  -1  161.02    4.67
   3   5  -1  157.63    4.38
  -2  -4   1    5.28    0.49
   2   4  -1    4.33    0.33
   2   4  -1    6.11    0.48
  -1  -3   1  118.61    3.34
  -1  -3   1  116.98    3.34
   1   3  -1  117.93    3.34
   1   3  -1  115.56    3.33
   0  -2   1   -0.04    0.06
   0  -2   1    0.09    0.16
   0   2  -1    0.06    0.11
   1  -1   1    0.24    0.12
   1  -1   1    0.24    0.15
  -1   1  -1    0.46    0.14
  -1   1  -1    0.35    0.10
  -1   1  -1    0.22    0.12
   2   0   1    0.11    0.18
   2   0   1    0.07    0.23
   2   0   1    0.09    0.13
  -2   0  -1    0.14    0.14
   3   1   1  471.59   12.29
   3   1   1  458.17   12.36
  -3  -1  -1  456.41   12.16
   4   2   1   11.17    0.57
   4   2   1    9.71    0.74
  -4  -2  -1   11.44    0.55
   5   3   1   18.46    0.81
   5   3   1   14.66    0.95
  -5  -3  -1   17.91    0.78
   6   4   1   57.14    2.20
  -6  -4  -1   55.68    1.83
   7   5   1   45.63    2.10
  -7  -5  -1   45.18    1.62
   8   6   1    2.92    0.81
  -8  -6  -1    1.88    0.53
   9   7   1    0.86    0.80
  10   8   1    8.85    1.37
  11   9   1   10.38    1.63
  12  10   1   17.67    2.05
  13  11   1    9.30    2.27
  11  15  -1    7.96    2.67
  10  14  -1   -1.00    1.67
  10  14  -1    0.07    1.07
   9  13  -1   -1.51    1.17
   9  13  -1   -0.63    0.87
   8  12  -1   37.36    2.06
   8  12  -1   38.08    2.48
   7  11  -1   39.39    1.81
   7  11  -1   39.74    2.46
   6  10  -1   62.37    2.22
   6  10  -1   59.99    2.72
   5   9  -1   61.89    2.10
   5   9  -1   61.04    2.65
   4   8  -1   76.99    2.86
   4   8  -1   81.47    2.44
  -3  -7   1    2.81    0.55
   3   7  -1    3.32    0.62
  -2  -6   1   48.89    1.84
   2   6  -1   46.65    1.82
  -1  -5   1   18.56    0.59
  -1  -5   1   19.24    0.92
   1   5  -1   22.30    0.60
   1   5  -1   20.32    1.00
   0  -4   1   16.46    0.72
   0   4  -1   16.22    0.80
   0   4  -1   16.11    0.72
   1  -3   1    3.00    0.26
   1  -3   1    3.61    0.40
  -1   3  -1    3.00    0.36
  -1   3  -1    3.25    0.35
  -1   3  -1    3.71    0.27
   2  -2   1   26.58    1.06
   2  -2   1   25.67    0.77
   2  -2   1   26.43    0.98
  -2   2  -1   25.64    0.96
  -2   2  -1   25.92    0.78
  -2   2  -1   27.02    1.02
   3  -1   1  415.86   11.15
  -3   1  -1  435.09   11.30
  -3   1  -1  404.99   11.13
   4   0   1    0.14    0.27
  -4   0  -1    0.23    0.24
   5   1   1   61.33    2.19
  -5  -1  -1   61.35    1.96
   6   2   1    3.21    0.67
  -6  -2  -1    2.13    0.41
   7   3   1   63.53    2.57
  -7  -3  -1   62.10    2.11
   8   4   1    0.78    0.67
  -8  -4  -1    2.31    0.51
   9   5   1    8.89    1.18
  -9  -5  -1   10.52    1.00
  10   6   1    3.41    1.03
 -10  -6  -1    1.59    0.69
  11   7   1   10.61    1.61
  12   8   1   18.48    2.16
  13   9   1   -0.30    1.65
  10  16  -1    1.47    2.22
   9  15  -1    0.09    1.70
   8  14  -1   10.21    1.69
   8  14  -1   10.39    1.33
   7  13  -1   19.51    1.38
   7  13  -1   15.86    2.11
   6  12  -1    2.74    0.64
   6  12  -1    2.67    1.10
   5  11  -1  100.74    3.05
   5  11  -1   94.58    3.69
   4  10  -1    2.96    1.05
   4  10  -1    3.96    0.49
   3   9  -1   27.04    1.01
   3   9  -1   28.99    1.66
  -2  -8   1   47.33    1.51
   2   8  -1   52.42    1.50
   2   8  -1   50.43    2.06
  -1  -7   1    6.31    0.72
  -1  -7   1    6.66    0.36
   1   7  -1    7.23    0.34
   1   7  -1    7.08    0.34
   1   7  -1    7.15    0.80
   0  -6   1    0.79    0.28
   0  -6   1    0.51    0.18
   0   6  -1    0.87    0.42
   1  -5   1    7.02    0.50
  -1   5  -1    6.38    0.58
  -1   5  -1    6.84    0.62
  -1   5  -1    7.51    0.52
   2  -4   1   27.95    0.91
  -2   4  -1   29.01    1.17
  -2   4  -1   27.70    1.13
  -2   4  -1   27.19    0.90
  -3   3  -1  294.42    7.85
  -3   3  -1  271.30    7.73
   4  -2   1    9.95    0.42
   4  -2   1   11.00    0.46
  -4   2  -1    9.87    0.65
  -4   2  -1    9.38    0.73
   5  -1   1   58.35    1.81
  -5   1  -1   59.70    1.99
   6   0   1    0.72    0.48
  -6   0  -1    0.01    0.32
   7   1   1  141.46    4.50
  -7  -1  -1  135.20    4.11
   8   2   1    8.60    1.08
  -8  -2  -1    8.46    0.85
   9   3   1    0.52    0.82
  -9  -3  -1    0.64    0.53
  10   4   1   14.00    1.62
 -10  -4  -1   12.29    1.20
  11   5   1   50.72    2.70
 -11  -5  -1   43.79    2.13
  12   6   1   14.68    1.87
  13   7   1    3.13    1.60
  14   8   1    7.76    2.22
  10  18  -1    1.79    2.39
   9  17  -1    0.23    2.24
   8  16  -1    4.07    1.77
   7  15  -1   34.60    1.84
   7  15  -1   38.69    2.72
   6  14  -1   37.56    2.60
   6  14  -1   36.66    1.69
   5  13  -1   -0.27    0.53
   5  13  -1   -0.37    0.80
   4  12  -1   21.23    1.04
   4  12  -1   17.44    1.71
   3  11  -1   93.98    3.69
   3  11  -1  100.21    2.83
  -2 -10   1   58.18    1.82
   2  10  -1   56.90    2.55
   2  10  -1   64.05    1.79
  -1  -9   1  104.82    2.89
   1   9  -1  103.91    3.57
   0  -8   1   35.72    1.53
   0  -8   1   37.21    1.16
   0   8  -1   34.20    1.47
   0   8  -1   35.09    1.63
   1  -7   1   -0.27    0.28
   1  -7   1    0.06    0.32
  -1   7  -1   -0.24    0.36
  -1   7  -1    0.34    0.49
   2  -6   1    5.77    0.48
  -2   6  -1    5.64    0.52
  -2   6  -1    4.77    0.64
  -2   6  -1    6.10    0.66
  -3   5  -1  176.83    5.06
  -3   5  -1  164.10    4.58
  -3   5  -1  172.62    5.01
  -4   4  -1    6.30    0.74
  -4   4  -1    6.92    0.67
  -5   3  -1   18.47    1.11
  -5   3  -1   16.05    0.94
   6  -2   1    2.70    0.34
  -6   2  -1    2.95    0.50
   7  -1   1  126.52    3.69
  -7   1  -1  131.61    3.97
   8   0   1   -0.53    0.61
  -8   0  -1    0.09    0.47
   9   1   1    1.13    0.78
  -9  -1  -1    0.07    0.58
  10   2   1    2.94    1.07
 -10  -2  -1    2.28    0.70
  11   3   1   26.38    1.98
  12   4   1    0.52    1.31
 -12  -4  -1   -1.12    1.19
  13   5   1   -0.40    1.54
  14   6   1    6.20    2.17
   9  19  -1    9.93    2.74
   7  17  -1   10.20    2.12
   6  16  -1    4.36    1.44
   5  15  -1    1.62    0.63
   5  15  -1    0.32    1.04
   4  14  -1    0.49    0.88
   4  14  -1    0.38    0.52
   3  13  -1    6.61    0.66
   3  13  -1    5.23    1.08
  -2 -12   1   44.10    1.53
   2  12  -1   44.28    2.37
   2  12  -1   48.64    1.47
  -1 -11   1   79.41    2.31
   1  11  -1   77.53    3.18
   0 -10   1   60.05    1.78
   0  10  -1   54.96    2.46
   0  10  -1   55.45    2.20
   1  -9   1   43.50    1.52
  -1   9  -1   45.03    1.97
  -1   9  -1   44.57    1.83
  -2   8  -1    5.05    0.74
  -2   8  -1    5.45    0.69
  -3   7  -1   19.10    1.21
  -3   7  -1   18.04    0.82
  -3   7  -1   16.09    1.03
  -4   6  -1   55.33    2.10
  -4   6  -1   56.77    2.19
  -4   6  -1   56.14    1.59
  -5   5  -1    2.26    0.56
  -5   5  -1    3.49    0.58
  -6   4  -1   54.55    2.11
  -6   4  -1   57.13    2.33
  -7   3  -1   57.07    2.20
   8  -2   1    8.73    0.66
  -8   2  -1    8.16    0.90
   9  -1   1    0.68    0.72
  -9   1  -1    1.58    0.61
  10   0   1   -0.07    0.89
  11   1   1   61.29    3.05
 -11  -1  -1   60.28    2.78
  12   2   1    1.60    1.36
 -12  -2  -1    1.88    1.11
  13   3   1    2.75    1.44
 -13  -3  -1   -0.08    1.15
  14   4   1    4.45    2.04
   8  20  -1    1.48    2.53
   7  19  -1   45.04    4.34
   6  18  -1    4.54    1.36
   6  18  -1    2.25    1.68
   5  17  -1    8.87    1.83
   4  16  -1   35.70    2.66
   3  15  -1   43.15    2.56
   3  15  -1   45.25    1.52
  -2 -14   1   85.21    2.66
   2  14  -1   88.08    3.64
   2  14  -1   92.21    3.30
  -1 -13   1   10.00    0.80
   1  13  -1    8.90    1.09
   1  13  -1   12.25    1.50
   0 -12   1   82.17    2.43
   0  12  -1   75.29    2.93
   1 -11   1   35.83    1.45
  -1  11  -1   38.74    2.13
  -1  11  -1   36.07    1.74
  -2  10  -1   48.44    2.12
  -2  10  -1   50.20    2.24
  -3   9  -1   46.35    2.02
  -3   9  -1   51.69    2.20
  -4   8  -1   89.21    2.54
  -4   8  -1   79.58    2.98
  -4   8  -1   89.01    3.18
  -5   7  -1   13.23    1.17
  -5   7  -1   11.55    0.99
  -6   6  -1   26.63    1.48
  -6   6  -1   28.45    1.71
  -7   5  -1   47.02    2.06
  -8   4  -1    2.24    0.66
  -9   3  -1    1.20    0.83
  10  -2   1    0.29    0.93
 -10   2  -1    3.24    0.96
  11  -1   1   58.27    2.98
 -11   1  -1   58.25    2.72
  12   0   1   -0.10    1.12
 -12   0  -1   -2.01    0.96
  13   1   1    3.74    1.65
 -13  -1  -1    1.00    1.20
  14   2   1    6.68    2.17
   7  21  -1    7.88    2.78
   6  20  -1   -3.48    1.93
   6  20  -1   -0.42    1.44
   5  19  -1   -2.78    1.48
   5  19  -1   -0.24    1.26
   4  18  -1    4.62    1.24
   4  18  -1    6.38    1.84
   3  17  -1   61.05    2.85
   3  17  -1   58.72    3.39
   2  16  -1    1.21    0.96
   2  16  -1    0.84    1.12
   1  15  -1    0.61    0.90
   1  15  -1    0.35    0.85
   0 -14   1    2.83    0.62
   0  14  -1    2.80    0.93
   0  14  -1    2.04    0.89
  -1  13  -1  120.12    4.39
  -2  12  -1   27.93    1.93
  -2  12  -1   26.16    1.68
  -3  11  -1    4.70    0.80
  -4  10  -1   10.93    1.42
  -4  10  -1    7.70    1.01
  -5   9  -1   14.73    2.44
  -5   9  -1   14.39    1.63
  -6   8  -1    8.88    1.34
  -6   8  -1   11.73    1.20
  -7   7  -1    6.51    1.09
  -7   7  -1    5.85    1.09
  -8   6  -1    2.34    0.92
  -8   6  -1    4.11    1.00
  -9   5  -1    8.11    1.15
 -10   4  -1   12.48    1.52
 -11   3  -1   28.90    2.00
  12  -2   1    2.14    1.38
 -12   2  -1    3.52    1.17
  13  -1   1    4.18    1.72
 -13   1  -1    0.35    1.22
  14   0   1    0.48    1.83
 -14   0  -1   -0.33    1.42
   6  22  -1    1.43    2.49
   5  21  -1    1.25    1.49
   5  21  -1    3.15    2.30
   4  20  -1    7.25    1.92
   4  20  -1    6.96    1.48
   3  19  -1   82.00    4.17
   3  19  -1   88.20    3.70
   2  18  -1    2.36    1.31
   2  18  -1    1.89    1.03
   1  17  -1    0.14    0.89
   1  17  -1    0.74    1.08
   0  16  -1   27.85    2.33
   0  16  -1   31.63    2.10
  -1  15  -1   39.65    2.41
  -1  15  -1   42.67    2.39
  -2  14  -1   64.18    3.12
  -2  14  -1   71.87    3.02
  -3  13  -1   62.55    2.95
  -3  13  -1   59.81    2.70
  -4  12  -1    4.28    0.98
  -4  12  -1    3.18    0.83
  -5  11  -1   24.13    1.79
  -5  11  -1   24.91    1.76
  -6  10  -1    2.72    0.94
  -6  10  -1    2.51    0.84
  -7   9  -1   10.58    1.36
  -7   9  -1   13.31    1.59
  -8   8  -1    1.08    0.93
  -8   8  -1    2.54    0.93
  -9   7  -1    0.34    0.95
  -9   7  -1   -0.36    0.82
 -10   6  -1    1.96    0.99
 -11   5  -1   49.18    2.66
  12  -4   1   -1.45    1.27
 -12   4  -1   -0.37    1.09
  13  -3   1    1.59    1.61
 -13   3  -1    0.16    1.44
  14  -2   1    9.37    2.15
 -14   2  -1    6.70    1.84
   4  22  -1   -0.22    2.21
   4  22  -1    1.05    1.64
   3  21  -1   39.35    2.95
   3  21  -1   40.82    5.25
   2  20  -1    8.92    2.00
   2  20  -1    6.34    1.48
   1  19  -1    1.02    1.27
   1  19  -1   -1.43    1.11
   0  18  -1    1.43    1.04
   0  18  -1   -0.28    1.34
  -1  17  -1   47.13    2.49
  -1  17  -1   39.12    2.81
  -2  16  -1    0.87    1.14
  -2  16  -1    0.85    0.99
  -3  15  -1    4.53    1.04
  -3  15  -1    4.10    1.31
  -4  14  -1    8.09    1.43
  -4  14  -1    8.32    1.25
  -5  13  -1   84.01    3.60
  -5  13  -1   84.11    3.47
  -6  12  -1    0.36    1.01
  -6  12  -1    1.30    0.80
  -7  11  -1   15.05    1.77
  -7  11  -1   11.48    1.44
  -8  10  -1   41.37    2.42
  -8  10  -1   40.94    2.42
  -9   9  -1    5.34    1.30
  -9   9  -1    4.34    1.15
 -10   8  -1    9.17    1.44
 -10   8  -1   10.00    1.46
 -11   7  -1   10.42    1.61
 -12   6  -1   11.66    1.70
 -13   5  -1    3.40    1.60
  14  -4   1    7.72    2.11
 -14   4  -1    4.02    1.72
   3  23  -1   36.25    3.62
   3  23  -1   25.27    2.56
   2  22  -1    2.68    1.71
   2  22  -1    2.33    2.16
   1  21  -1   -0.33    1.73
   1  21  -1    0.40    1.36
   0  20  -1    9.73    1.63
   0  20  -1   11.27    2.00
  -1  19  -1   10.72    1.84
  -1  19  -1    9.33    1.50
  -2  18  -1   -1.35    1.16
  -2  18  -1    0.69    1.09
  -3  17  -1   -0.26    1.11
  -3  17  -1    2.02    1.47
  -4  16  -1    7.75    1.34
  -4  16  -1    3.66    1.31
  -5  15  -1   44.09    2.49
  -5  15  -1   38.86    2.56
  -6  14  -1    6.46    1.41
  -6  14  -1    6.49    1.22
  -7  13  -1   12.03    1.63
  -7  13  -1    8.83    1.54
  -8  12  -1   21.08    2.09
  -8  12  -1   17.26    2.11
  -9  11  -1   13.22    1.73
  -9  11  -1   19.59    1.99
 -10  10  -1    2.62    1.32
 -10  10  -1    1.52    1.26
 -11   9  -1   11.30    1.71
 -11   9  -1   10.03    1.79
 -12   8  -1   14.97    1.99
  13  -7   1   -1.84    1.43
 -13   7  -1   -0.61    1.53
  14  -6   1    6.76    2.24
 -14   6  -1    3.14    1.88
   1  23  -1    1.03    1.77
   1  23  -1    4.09    2.33
   0  22  -1   10.38    2.36
   0  22  -1    7.04    1.77
  -1  21  -1   36.11    3.39
  -1  21  -1   45.02    3.07
  -2  20  -1    5.22    1.49
  -2  20  -1    3.52    1.76
  -3  19  -1   12.35    2.16
  -3  19  -1    9.71    1.64
  -4  18  -1    3.98    1.47
  -4  18  -1    7.82    1.38
  -5  17  -1   44.61    2.77
  -5  17  -1   49.38    3.27
  -6  16  -1   15.43    2.07
  -6  16  -1   18.70    2.15
  -7  15  -1    1.91    1.27
  -7  15  -1    0.30    1.44
  -8  14  -1   15.93    1.93
  -8  14  -1   14.73    2.07
  -9  13  -1   28.33    2.74
  -9  13  -1   32.39    2.65
 -10  12  -1   20.21    2.54
 -10  12  -1   19.12    2.23
 -11  11  -1   16.38    2.10
 -11  11  -1   13.13    2.01
 -12  10  -1   16.59    2.19
  13  -9   1    4.17    1.86
  14  -8   1   -0.22    2.18
   0  24  -1    6.66    2.31
  -1  23  -1   22.86    2.93
  -1  23  -1   31.07    2.98
  -2  22  -1   -0.65    1.63
  -2  22  -1    2.57    2.10
  -3  21  -1    2.89    2.43
  -3  21  -1    3.40    1.46
  -4  20  -1    2.19    1.90
  -4  20  -1    1.23    1.49
  -5  19  -1   14.16    1.86
  -5  19  -1   13.27    2.12
  -6  18  -1   -1.28    1.37
  -6  18  -1    4.77    1.63
  -7  17  -1    5.46    1.84
  -7  17  -1    2.20    1.43
  -8  16  -1    3.43    1.56
  -8  16  -1    5.84    1.84
  -9  15  -1   15.12    2.04
  -9  15  -1   12.99    2.18
 -10  14  -1    5.37    1.74
 -10  14  -1   -1.17    1.66
 -11  13  -1    2.67    1.99
 -12  12  -1    3.97    1.81
 -12  12  -1    3.19    1.70
 -13  11  -1   11.60    2.20
  -3  23  -1    5.22    2.24
  -3  23  -1    0.74    1.83
  -4  22  -1    3.85    1.67
  -4  22  -1   -0.48    2.12
  -5  21  -1   46.53    3.11
  -5  21  -1   47.05    4.09
  -6  20  -1   -3.42    1.97
  -6  20  -1    0.91    1.55
  -7  19  -1    3.80    1.71
  -7  19  -1    5.50    2.62
  -8  18  -1   -0.95    1.56
  -8  18  -1   -4.09    3.03
  -9  17  -1   14.03    2.09
  -9  17  -1   17.74    2.77
 -10  16  -1   10.60    2.14
 -10  16  -1   18.19    2.79
 -11  15  -1    0.42    1.87
 -11  15  -1    1.66    2.15
 -12  14  -1    1.35    2.31
  -7  21  -1    8.14    2.62
  -8  20  -1    1.07    1.89
  -8  20  -1    4.61    2.66
  -9  19  -1    5.86    2.29
 -10  18   2    5.07    2.45
 -10  18   2    5.11    2.13
  -9  19   2   -1.41    1.88
  -9  19   2    1.90    2.25
  -8  20   2    8.32    2.17
  -8  20   2   11.63    2.75
  -7  21   2    8.23    2.60
  -7  21   2    4.35    2.03
  -6  22   2    4.29    1.89
  -6  22   2    2.41    2.44
 -12  14   2    3.97    1.98
 -12  14   2    1.84    2.20
 -11  15   2   16.19    2.47
 -11  15   2   14.63    2.24
 -10  16   2    1.26    1.39
 -10  16   2    0.85    1.88
  -9  17   2    2.27    1.93
  -8  18   2   56.37    3.87
  -8  18   2   50.21    4.74
  -7  19   2    2.49    1.67
  -7  19   2   -1.38    1.81
  -6  20   2    0.71    1.98
  -6  20   2    1.58    1.55
  -5  21   2    0.86    1.64
  -5  21   2   -0.60    2.01
  -4  22   2   50.97    3.65
  -4  22   2   48.25    3.94
  -3  23   2   -0.22    2.12
  -3  23   2    0.84    1.90
 -13  11   2    1.17    1.70
 -12  12   2    4.09    1.74
 -12  12   2    7.10    1.94
 -11  13   2    0.74    1.42
 -11  13   2    0.76    1.63
 -10  14   2    0.71    1.59
 -10  14   2    3.08    1.53
  -9  15   2   -0.30    1.36
  -9  15   2    0.99    1.59
  -8  16   2    9.52    1.93
  -8  16   2   10.21    1.80
  -7  17   2    2.77    1.46
  -7  17   2    1.07    1.41
  -6  18   2    4.26    1.42
  -6  18   2    5.53    1.82
  -5  19   2    5.58    1.64
  -5  19   2    4.04    1.83
  -4  20   2   40.68    3.07
  -4  20   2   47.36    3.23
  -3  21   2    0.69    1.85
  -3  21   2    1.64    1.43
  -2  22   2    6.93    1.73
  -1  23   2    2.06    1.76
  -1  23   2    4.25    2.35
 -14   8   2   18.23    2.29
 -13   9   2   15.83    3.20
 -12  10   2    5.34    1.58
 -11  11   2   10.26    1.64
 -11  11   2   11.71    1.87
 -10  12   2    1.10    1.30
 -10  12   2    1.63    1.38
  -9  13   2   49.82    2.98
  -9  13   2   51.49    3.01
  -8  14   2   31.26    2.44
  -8  14   2   30.38    2.46
  -7  15   2   30.84    2.41
  -7  15   2   26.36    2.33
  -6  16   2   25.35    2.35
  -6  16   2   22.00    2.21
  -5  17   2   12.68    1.63
  -5  17   2   19.03    2.01
  -4  18   2  136.86    5.41
  -4  18   2  142.62    5.21
  -3  19   2    3.68    1.54
  -3  19   2    2.10    1.24
  -2  20   2    5.41    1.61
  -2  20   2    4.81    1.44
  -1  21   2   -0.91    1.41
  -1  21   2    0.20    1.68
   0  22   2   56.79    3.42
   0  22   2   45.01    5.72
   1  23   2    0.08    2.01
 -15   5   2   -0.41    1.68
 -14   6   2    6.20    1.93
 -13   7   2    2.99    1.44
 -12   8   2   14.06    1.92
 -11   9   2    0.23    1.24
 -11   9   2   -1.58    1.12
 -10  10   2   13.15    1.66
 -10  10   2    8.65    1.55
  -9  11   2   17.54    1.87
  -9  11   2   23.16    2.07
  -8  12   2   21.25    1.86
  -8  12   2   22.06    2.05
  -7  13   2   23.03    1.97
  -7  13   2   19.61    1.87
  -7  13   2   21.36    1.35
  -6  14   2   -0.57    0.87
  -6  14   2   -0.65    0.89
  -6  14   2    0.12    0.74
  -5  15   2    1.85    1.13
  -5  15   2    2.21    0.95
  -4  16   2   10.46    1.45
  -4  16   2   12.68    1.68
  -3  17   2   -0.46    1.20
  -3  17   2    0.43    0.98
  -2  18   2    5.78    1.20
  -2  18   2    3.41    1.37
  -1  19   2   15.03    1.68
  -1  19   2   14.07    1.99
   0  20   2    8.41    1.40
   0  20   2    8.87    2.05
   1  21   2    3.43    1.96
   1  21   2   -0.09    1.24
   2  22   2   -2.47    2.08
   3  23   2   -0.64    2.15
 -14   4   2   13.63    1.85
 -13   5   2    7.03    1.56
 -12   6   2    1.62    1.29
 -11   7   2   30.73    2.38
 -10   8   2   32.44    2.24
 -10   8   2   30.28    2.06
  -9   9   2   56.31    2.74
  -9   9   2   63.34    2.91
  -8  10   2   45.99    2.42
  -8  10   2   50.51    2.52
  -7  11   2   55.02    2.62
  -7  11   2   47.93    2.44
  -7  11   2   49.65    1.80
  -6  12   2    6.34    1.02
  -6  12   2    8.40    1.27
  -6  12   2    7.74    0.87
  -5  13   2    1.89    0.84
  -5  13   2    3.22    0.81
  -4  14   2   94.84    3.67
  -4  14   2   92.05    3.70
  -3  15   2   14.72    1.71
  -3  15   2    9.01    1.20
  -2  16   2   20.32    2.02
  -2  16   2   17.84    1.73
  -1  17   2    3.61    1.18
  -1  17   2    1.48    1.06
   0  18   2   38.74    2.17
   0  18   2   42.32    2.88
   0  18   2   37.65    2.40
   1  19   2   16.25    1.74
   1  19   2   15.75    2.00
   1  19   2   17.14    2.17
   2  20   2   -0.24    1.76
   2  20   2   -0.12    1.29
   3  21   2    6.19    3.54
   4  22   2   22.75    3.07
 -15   1   2   -0.30    1.72
 -14   2   2    1.20    1.45
 -13   3   2    5.32    1.46
 -12   4   2    2.31    1.16
 -11   5   2    2.28    1.09
 -10   6   2   32.77    2.12
  -9   7   2    1.23    0.89
  -9   7   2   -0.11    0.82
  -8   8   2   12.60    1.42
  -8   8   2   11.89    1.48
  -7   9   2    8.93    1.29
  -7   9   2   10.11    1.24
  -7   9   2   10.45    0.74
  -6  10   2   95.71    3.54
  -6  10   2   92.79    3.52
  -6  10   2   91.40    2.88
  -5  11   2    8.96    1.33
  -5  11   2   11.35    1.28
  -4  12   2   12.05    1.31
  -3  13   2   32.58    2.09
  -3  13   2   36.17    2.02
  -2  14   2   24.19    1.83
  -2  14   2   21.02    2.00
  -1  15   2   17.60    1.67
  -1  15   2   18.88    1.42
   0  16   2   10.24    1.53
   0  16   2    9.12    1.12
   1  17   2   -0.14    1.19
   1  17   2    1.10    1.26
   1  17   2    0.99    0.94
   2  18   2    4.43    1.30
   2  18   2    1.58    1.33
   2  18   2    4.39    1.17
   3  19   2   17.07    1.76
   3  19   2   23.29    2.75
   4  20   2   29.06    2.93
   5  21   2    1.51    2.16
 -15  -1   2    2.58    1.58
  15   1  -2    1.45    1.99
 -14   0   2    7.23    1.68
 -13   1   2    2.58    1.29
 -12   2   2    4.01    1.19
 -11   3   2   11.04    1.38
 -10   4   2   29.05    1.91
  -9   5   2   17.61    1.57
  -8   6   2   24.18    1.72
  -8   6   2   24.89    1.72
  -7   7   2   74.80    2.24
  -7   7   2   75.28    2.90
  -7   7   2   77.09    3.02
  -6   8   2   31.09    1.21
  -6   8   2   31.65    1.73
  -5   9   2  142.23    4.15
  -5   9   2  143.09    4.58
  -5   9   2  140.27    4.56
  -4  10   2  172.76    5.30
  -4  10   2  165.88    5.35
  -3  11   2   34.14    1.72
  -3  11   2   35.46    1.98
  -2  12   2   -0.30    0.89
  -2  12   2    1.09    0.60
  -2  12   2    0.26    0.57
  -1  13   2    0.86    0.58
  -1  13   2    0.33    0.80
  -1  13   2    0.15    0.61
   0  14   2  164.80    5.13
   0  14   2  167.51    5.64
   0  14   2  162.83    4.99
   1  15   2    0.25    0.98
   1  15   2    2.56    0.78
   1  15   2    3.09    0.72
   2  16   2    4.23    1.34
   2  16   2    2.34    0.82
   2  16   2    2.63    0.84
   3  17   2   -0.03    1.38
   3  17   2    1.15    1.03
   3  17   2    0.27    0.77
   4  18   2   52.38    3.42
   4  18   2   47.69    2.71
   4  18   2   52.51    2.74
   5  19   2    2.59    1.71
   6  20   2   -1.41    2.08
 -15  -3   2    3.40    1.78
  15   3  -2    8.60    2.13
 -14  -2   2    2.54    1.49
  14   2  -2    3.63    1.67
 -13  -1   2   -0.13    1.11
 -12   0   2   14.23    1.56
 -11   1   2    7.79    1.20
 -10   2   2   47.58    2.35
  -9   3   2    0.27    0.84
  -9   3   2    0.63    0.53
  -8   4   2    8.89    1.11
  -8   4   2    8.69    0.72
   8  -4  -2    8.87    0.69
  -7   5   2    4.54    0.79
  -7   5   2    5.01    0.57
  -7   5   2    5.71    0.84
  -6   6   2  166.59    5.20
  -6   6   2  171.68    4.70
  -6   6   2  170.12    5.14
  -5   7   2   52.76    2.16
  -5   7   2   58.61    1.86
  -5   7   2   58.24    2.18
  -4   8   2    3.15    0.66
  -4   8   2    3.79    0.64
  -3   9   2   19.87    1.27
  -3   9   2   16.86    1.11
  -2  10   2   67.75    2.46
  -2  10   2   66.96    2.68
  -2  10   2   70.60    2.43
  -1  11   2   66.24    2.48
  -1  11   2   69.65    2.87
  -1  11   2   73.12    2.46
   0  12   2   18.31    1.69
   0  12   2   19.37    1.21
   0  12   2   21.73    1.22
   1  13   2  177.57    5.06
   1  13   2  163.68    5.62
   1  13   2  164.97    5.08
   2  14   2   77.69    2.72
   2  14   2   74.98    2.70
   2  14   2   76.56    3.36
   3  15   2    8.87    1.07
   3  15   2    7.85    0.91
   3  15   2    7.65    1.41
   4  16   2   45.56    2.04
   4  16   2   46.16    2.30
   4  16   2   45.31    2.97
   5  17   2   15.86    1.66
   5  17   2   15.30    2.13
   6  18   2    5.83    1.86
   7  19   2    2.98    2.23
 -15  -5   2   -0.52    2.71
  15   5  -2    1.50    2.02
 -14  -4   2   13.53    1.92
  14   4  -2   16.87    2.35
 -13  -3   2    5.28    1.36
  13   3  -2    6.65    1.45
 -12  -2   2    2.51    1.03
 -11  -1   2    6.46    1.16
 -10   0   2   51.86    2.42
  -9   1   2   27.99    1.79
  -9   1   2   25.90    1.44
  -8   2   2    3.71    0.58
  -8   2   2    4.52    0.79
  -7   3   2   66.98    2.09
  -7   3   2   66.36    2.46
   7  -3  -2   61.97    2.04
  -6   4   2   29.09    1.06
  -6   4   2   27.23    1.34
  -6   4   2   26.22    1.37
   6  -4  -2   27.90    1.06
  -5   5   2  138.78    4.35
  -5   5   2  145.43    4.01
  -5   5   2  144.56    4.29
  -4   6   2   18.77    0.86
  -4   6   2   19.37    1.05
  -4   6   2   20.33    1.10
  -3   7   2  100.88    3.21
  -3   7   2   97.62    3.15
  -2   8   2   60.36    2.15
  -2   8   2   61.55    2.30
  -2   8   2   59.66    2.14
  -1   9   2    2.06    0.50
  -1   9   2    2.04    0.45
  -1   9   2    1.86    0.58
   0  10   2   39.20    1.58
   0  10   2   39.73    1.61
   0  10   2   40.18    1.91
   1  11   2    2.87    0.55
   1  11   2    2.29    0.50
   1  11   2    2.03    0.94
   2  12   2    4.71    0.69
   2  12   2    3.93    1.00
   2  12   2    4.15    0.63
   3  13   2    1.66    0.72
   3  13   2    1.18    0.55
   3  13   2    1.16    0.90
   4  14   2   50.28    2.29
   4  14   2   53.89    2.07
   4  14   2   55.98    2.82
   5  15   2    3.71    0.76
   5  15   2    4.15    1.28
   5  15   2    3.92    1.22
   6  16   2    1.10    1.38
   6  16   2    2.54    0.99
   7  17   2   -1.20    1.74
   7  17   2   -0.67    1.11
   8  18   2   12.35    2.44
 -14  -6   2    3.99    1.53
  14   6  -2    2.10    1.81
 -13  -5   2    6.46    1.36
  13   5  -2    6.20    1.67
 -12  -4   2    3.65    1.10
  12   4  -2   -0.16    1.07
 -11  -3   2   12.47    1.37
 -10  -2   2   51.31    2.40
  -9  -1   2   27.90    1.57
  -9  -1   2   25.85    1.63
  -8   0   2   55.27    2.07
  -8   0   2   51.79    2.10
  -7   1   2    1.00    0.51
  -7   1   2    2.25    0.48
  -6   2   2  270.71    7.59
  -6   2   2  266.74    7.30
   6  -2  -2  266.04    7.28
  -5   3   2   31.06    1.35
  -5   3   2   32.58    1.14
  -5   3   2   31.47    1.32
   5  -3  -2   31.13    1.14
  -4   4   2   81.82    2.52
  -4   4   2   82.59    2.38
  -4   4   2   76.22    2.58
  -3   5   2   68.14    2.18
  -3   5   2   65.93    2.22
  -3   5   2   67.23    2.08
  -2   6   2  274.06    7.68
  -2   6   2  275.52    7.61
  -2   6   2  278.19    7.65
  -1   7   2   78.86    2.71
  -1   7   2   80.39    2.53
  -1   7   2   83.02    2.59
   0   8   2   23.46    1.10
   0   8   2   23.36    1.29
   0   8   2   23.56    1.04
   1   9   2   75.78    2.77
   1   9   2   69.55    2.31
   1   9   2   74.03    2.41
   2  10   2   35.38    1.40
   2  10   2   36.79    1.54
   2  10   2   36.00    1.87
   3  11   2   20.07    1.05
   3  11   2   19.00    1.19
   3  11   2   18.08    1.57
   4  12   2   40.55    2.30
   4  12   2   39.58    1.57
   4  12   2   40.01    1.86
   5  13   2   18.97    1.13
   5  13   2   17.23    1.91
   5  13   2   19.29    1.60
   6  14   2    1.03    1.09
   6  14   2    1.60    0.87
   7  15   2   15.05    1.72
   7  15   2   22.16    2.30
   8  16   2   55.17    2.87
   8  16   2   65.36    3.96
   9  17   2    2.39    1.96
  14   8  -2   18.28    2.30
  13   7  -2    0.99    1.47
 -12  -6   2    2.22    1.03
  12   6  -2    1.59    1.19
 -11  -5   2   -0.64    0.87
  11   5  -2   -1.33    0.92
 -10  -4   2   23.07    1.81
  -9  -3   2   -0.35    0.70
  -9  -3   2    0.84    0.62
  -8  -2   2    3.72    0.69
  -8  -2   2    4.33    0.69
  -7  -1   2    1.24    0.52
  -7  -1   2    1.78    0.47
  -6   0   2  152.28    4.61
  -6   0   2  158.06    4.52
  -5   1   2    2.75    0.38
  -5   1   2    2.28    0.41
   5  -1  -2    2.51    0.40
  -4   2   2  127.61    3.75
  -4   2   2  128.72    3.58
  -4   2   2  124.79    3.62
   4  -2  -2  125.80    3.63
   4  -2  -2  126.36    3.57
  -3   3   2   10.39    0.56
  -3   3   2   10.16    0.64
  -3   3   2   11.21    0.57
   3  -3  -2   10.98    0.57
   3  -3  -2   11.18    0.61
  -2   4   2   23.49    0.97
  -2   4   2   23.66    1.02
  -2   4   2   24.69    0.97
  -2   4   2   26.76    0.97
   2  -4  -2   24.67    1.00
  -1   5   2    0.41    0.29
  -1   5   2    0.51    0.30
  -1   5   2    0.12    0.21
   1  -5  -2    0.66    0.26
   1  -5  -2    0.12    0.39
   0   6   2  209.10    6.40
   0   6   2  232.20    6.21
   0   6   2  234.00    6.32
   0  -6  -2  235.27    6.22
   1   7   2  157.06    4.43
   1   7   2  156.87    4.27
   1   7   2  144.72    4.59
   2   8   2    1.16    0.31
   2   8   2   -0.20    0.46
   2   8   2    0.64    0.34
   3   9   2   14.95    1.27
   3   9   2   13.19    0.94
   3   9   2   14.43    0.74
   4  10   2   13.88    1.06
   4  10   2   14.12    1.47
   4  10   2   13.17    0.77
   4  10   2   14.09    0.82
   5  11   2    2.33    0.48
   5  11   2    1.86    0.93
   5  11   2    2.05    0.77
   6  12   2   39.40    2.27
   6  12   2   46.57    1.65
   6  12   2   42.33    2.58
   7  13   2    1.00    1.33
   7  13   2    0.23    0.89
   8  14   2   23.92    1.97
   8  14   2   20.53    2.65
   9  15   2   -0.81    1.21
   9  15   2    1.44    2.04
  10  16   2    5.53    1.64
  10  16   2    7.00    2.28
  14  10  -2    1.96    2.53
  14  10  -2    0.66    1.87
  13   9  -2   12.87    1.95
  12   8  -2   12.59    1.66
  11   7  -2   30.42    2.14
 -10  -6   2   29.82    1.86
  10   6  -2   30.72    1.90
  -9  -5   2   14.82    1.19
  -8  -4   2    6.51    0.93
  -8  -4   2    8.11    0.93
  -7  -3   2   65.30    2.34
  -7  -3   2   67.03    2.49
  -6  -2   2  269.22    7.58
  -6  -2   2  271.97    7.64
  -5  -1   2    2.00    0.37
  -5  -1   2    2.30    0.42
  -4   0   2   15.37    0.74
  -4   0   2   16.13    0.79
   4   0  -2   14.98    0.75
   4   0  -2   14.89    0.74
  -3   1   2   65.59    2.06
  -3   1   2   65.71    2.00
   3  -1  -2   65.92    1.92
   3  -1  -2   66.91    2.00
  -2   2   2 1000.00   25.65
  -2   2   2  947.37   25.68
  -2   2   2  988.25   25.61
   2  -2  -2  984.00   25.64
   2  -2  -2  984.03   25.60
   2  -2  -2  968.44   25.67
  -1   3   2    3.81    0.40
  -1   3   2    3.64    0.34
  -1   3   2    4.05    0.33
   1  -3  -2    3.72    0.36
   1  -3  -2    3.72    0.44
   1  -3  -2    4.13    0.35
   0   4   2   34.27    1.29
   0   4   2   37.62    1.16
   0   4   2   36.52    1.29
   0  -4  -2   39.49    1.20
   0  -4  -2   36.25    1.33
   1   5   2    3.25    0.47
   1   5   2    2.89    0.28
   1   5   2    3.33    0.42
   2   6   2   33.81    1.06
   2   6   2   33.96    1.32
   3   7   2  205.80    5.44
   3   7   2  201.01    5.83
   4   8   2    4.14    0.64
   4   8   2    3.29    0.38
   5   9   2   92.27    2.70
   5   9   2   96.90    3.24
   6  10   2    4.05    0.96
   6  10   2    3.39    0.49
   7  11   2   67.04    3.33
   7  11   2   73.49    2.86
   8  12   2   82.40    3.82
   8  12   2   78.21    3.20
   9  13   2   51.72    3.55
   9  13   2   50.73    2.77
  10  14   2    3.11    1.48
  10  14   2    0.42    1.71
  11  15   2    8.21    1.90
  11  15   2    5.05    2.42
  13  11  -2    0.08    1.57
  13  11  -2   -0.52    2.38
  12  10  -2    4.09    1.86
  12  10  -2    3.58    1.42
  11   9  -2    1.27    1.08
  11   9  -2   -0.43    1.25
  10   8  -2   25.48    1.86
   9   7  -2    1.40    0.82
  -8  -6   2   26.99    1.45
  -8  -6   2   26.55    1.79
  -7  -5   2    4.65    0.65
  -7  -5   2    4.46    0.83
  -6  -4   2   27.85    1.42
  -6  -4   2   26.62    1.23
  -5  -3   2   31.34    1.40
  -5  -3   2   32.40    1.30
  -4  -2   2  121.97    3.59
  -4  -2   2  123.30    3.65
  -3  -1   2   63.01    1.97
  -3  -1   2   62.90    1.98
   3   1  -2   63.95    1.98
  -2   0   2   62.76    1.85
  -2   0   2   59.31    1.83
  -2   0   2   59.19    1.84
   2   0  -2   60.23    1.84
   2   0  -2   62.25    1.86
  -1   1   2    0.88    0.22
  -1   1   2    0.90    0.11
  -1   1   2    1.02    0.21
  -1   1   2    0.91    0.16
   1  -1  -2    0.94    0.17
   1  -1  -2    0.52    0.19
   1  -1  -2    1.22    0.26
   0   2   2  262.91    7.00
   0   2   2  254.11    6.84
   0  -2  -2  269.06    7.01
   0  -2  -2  250.94    6.84
   1   3   2   45.51    1.21
   1   3   2   43.55    1.48
  -1  -3  -2   46.81    1.22
  -1  -3  -2   41.53    1.49
   2   4   2   97.40    2.93
   3   5   2   33.29    1.35
   4   6   2   -0.31    0.34
   5   7   2    1.69    0.60
   6   8   2   41.97    1.98
   6   8   2   40.37    1.37
   7   9   2    0.20    0.64
   8  10   2    3.15    0.92
   9  11   2   19.94    1.83
  10  12   2    8.50    1.51
  10  12   2    8.86    1.88
  11  13   2    3.27    1.57
  11  13   2    2.93    2.27
  12  12  -2    7.09    1.57
  12  12  -2    9.37    2.28
  11  11  -2   14.93    2.17
  11  11  -2   12.03    1.50
  10  10  -2    8.75    1.23
  10  10  -2   12.02    1.73
   9   9  -2   60.70    3.06
   9   9  -2   59.47    2.61
   8   8  -2   12.73    1.24
   8   8  -2   13.41    1.56
  -7  -7   2   74.49    3.05
   7   7  -2   75.26    2.65
  -6  -6   2  162.14    5.12
  -5  -5   2  144.82    4.51
  -4  -4   2   82.89    2.54
  -4  -4   2   78.19    2.67
  -3  -3   2    9.61    0.70
  -3  -3   2   10.65    0.62
   3   3  -2   10.43    0.62
  -2  -2   2  934.97   25.22
  -2  -2   2  990.15   25.20
   2   2  -2  945.95   25.09
   2   2  -2  974.03   25.18
   2   2  -2  935.05   25.22
   2   2  -2  985.59   25.13
  -1  -1   2    0.90    0.21
  -1  -1   2    1.31    0.18
  -1  -1   2    0.96    0.17
   1   1  -2    1.23    0.20
   1   1  -2    0.61    0.17
   1   1  -2    0.76    0.20
   1   1  -2    1.03    0.14
   0   0   2  269.91    7.09
   0   0   2  250.99    7.14
   0   0   2  277.57    7.18
   0   0  -2  270.56    7.15
   0   0  -2  258.36    7.08
   0   0  -2  279.57    7.18
   1   1   2   16.43    0.69
  -1  -1  -2   16.29    0.71
   2   2   2   20.22    0.86
  -2  -2  -2   18.59    0.57
   3   3   2   47.80    1.74
   3   3   2   51.47    1.40
  -3  -3  -2   48.91    1.37
   4   4   2   14.68    0.94
   4   4   2   16.15    0.60
  -4  -4  -2   16.49    0.58
   5   5   2  171.96    5.31
   5   5   2  184.94    4.95
   6   6   2   52.20    2.20
   6   6   2   50.38    1.63
   7   7   2  103.87    3.62
   7   7   2  100.38    3.02
   8   8   2    9.07    1.20
   9   9   2   31.96    2.06
  10  10   2   -1.39    0.95
  11  11   2    9.54    1.72
  12  12   2   24.49    2.85
  12  14  -2    4.76    2.16
  11  13  -2    1.64    1.97
  11  13  -2    2.47    1.23
  10  12  -2    4.31    1.71
  10  12  -2    1.60    0.99
   9  11  -2   24.26    2.28
   8  10  -2   45.42    2.49
   8  10  -2   46.89    2.09
   7   9  -2   11.02    1.47
   7   9  -2    9.71    1.04
  -6  -8   2   30.12    1.86
   6   8  -2   29.06    1.34
   6   8  -2   31.43    1.93
  -5  -7   2   56.49    2.31
   5   7  -2   56.29    1.91
   5   7  -2   55.32    2.29
  -4  -6   2   19.72    1.20
   4   6  -2   20.13    1.10
  -3  -5   2   65.54    2.28
   3   5  -2   65.16    2.23
  -2  -4   2   24.23    1.11
  -2  -4   2   23.48    1.03
   2   4  -2   24.30    1.03
   2   4  -2   24.68    0.80
  -1  -3   2    4.02    0.38
  -1  -3   2    3.95    0.46
  -1  -3   2    3.70    0.23
   1   3  -2    3.86    0.43
   1   3  -2    3.43    0.37
   1   3  -2    3.92    0.24
   0  -2   2  258.92    6.73
   0  -2   2  253.68    6.72
   0   2  -2  253.72    6.72
   0   2  -2  241.58    6.71
   0   2  -2  239.60    6.61
   1  -1   2   14.31    0.62
   1  -1   2   13.76    0.60
   1  -1   2   15.99    0.69
  -1   1  -2   15.37    0.62
  -1   1  -2   13.30    0.65
  -1   1  -2   15.46    0.62
   2   0   2   19.03    0.97
   2   0   2   20.54    0.88
   2   0   2   20.44    0.80
  -2   0  -2   22.93    0.77
   3   1   2   93.59    2.86
  -3  -1  -2   91.63    2.59
   4   2   2  116.53    3.69
   4   2   2  121.32    3.40
  -4  -2  -2  126.75    3.38
   5   3   2   22.64    0.94
   5   3   2   24.16    1.23
  -5  -3  -2   25.39    0.92
   6   4   2  115.80    3.85
   6   4   2  114.74    3.35
  -6  -4  -2  117.25    3.31
   7   5   2    0.75    0.65
  -7  -5  -2    0.78    0.38
   8   6   2    0.81    0.72
  -8  -6  -2    0.73    0.45
   9   7   2    0.31    0.89
  10   8   2   19.92    1.91
  11   9   2   23.30    2.31
  12  10   2   -2.35    1.48
  11  15  -2   17.75    2.94
  10  14  -2   -0.39    1.55
   9  13  -2   46.31    2.49
   9  13  -2   48.38    2.98
   8  12  -2   20.99    1.55
   8  12  -2   19.06    2.12
   7  11  -2   53.36    2.75
   7  11  -2   53.99    2.08
  -6 -10   2   89.05    3.61
   6  10  -2   86.87    3.49
   6  10  -2   92.25    2.88
  -5  -9   2  146.36    4.87
   5   9  -2  145.07    4.83
   5   9  -2  142.05    4.14
  -4  -8   2    3.43    0.66
   4   8  -2    2.67    0.37
   4   8  -2    3.87    0.75
  -3  -7   2   93.97    3.25
   3   7  -2   96.65    2.73
   3   7  -2  103.89    3.30
  -2  -6   2  274.42    7.74
   2   6  -2  275.24    7.75
  -1  -5   2    0.84    0.31
   1   5  -2    0.34    0.28
   0  -4   2   35.51    1.27
   0  -4   2   35.77    1.07
   0  -4   2   35.76    1.40
   0   4  -2   35.37    1.26
   0   4  -2   38.62    1.36
   1  -3   2   42.43    1.52
   1  -3   2   41.87    1.36
   1  -3   2   44.80    1.39
  -1   3  -2   44.88    1.52
  -1   3  -2   44.88    1.39
   2  -2   2   20.95    0.87
   2  -2   2   20.28    0.74
  -2   2  -2   19.31    0.92
  -2   2  -2   19.44    0.87
   3  -1   2   82.58    2.59
   3  -1   2   89.44    2.50
   3  -1   2   83.72    2.69
  -3   1  -2   82.51    2.56
  -3   1  -2   94.84    2.79
   4   0   2  173.12    5.13
   4   0   2  173.69    4.92
  -4   0  -2  181.00    4.89
   5   1   2   28.88    1.40
  -5  -1  -2   28.77    1.10
   6   2   2  102.03    3.55
  -6  -2  -2  111.69    3.18
   7   3   2   30.88    1.94
  -7  -3  -2   31.07    1.26
   8   4   2   16.22    1.33
  -8  -4  -2   14.67    0.95
   9   5   2   14.81    1.61
  -9  -5  -2   16.52    1.10
  10   6   2    1.92    1.08
 -10  -6  -2    2.51    0.67
  11   7   2   27.00    2.32
  12   8   2   11.63    1.94
  13   9   2    3.53    1.90
   9  15  -2    1.76    1.76
   8  14  -2   30.37    2.70
   8  14  -2   28.83    1.73
   7  13  -2   25.30    2.26
   7  13  -2   23.71    1.38
   6  12  -2    7.13    0.77
   6  12  -2    8.54    1.42
   5  11  -2   10.14    1.32
   5  11  -2    9.72    0.78
  -4 -10   2  172.54    5.59
   4  10  -2  167.43    5.54
   4  10  -2  174.13    4.72
  -3  -9   2   19.51    1.28
   3   9  -2   19.33    1.36
   3   9  -2   21.32    0.76
  -2  -8   2   58.71    2.29
   2   8  -2   61.93    2.35
  -1  -7   2   76.04    2.61
   1   7  -2   80.20    2.72
   0  -6   2  226.13    6.51
   0  -6   2  252.96    6.17
   0   6  -2  219.61    6.63
   1  -5   2    3.45    0.42
   1  -5   2    2.86    0.34
  -1   5  -2    3.53    0.41
  -1   5  -2    4.37    0.55
   2  -4   2   97.69    2.76
   2  -4   2   98.06    2.85
  -2   4  -2   90.89    2.99
  -2   4  -2   98.54    3.05
  -2   4  -2   98.95    2.76
   3  -3   2   48.43    1.72
  -3   3  -2   51.49    1.87
  -3   3  -2   50.27    1.76
  -3   3  -2   50.30    1.50
   4  -2   2  118.77    3.63
   4  -2   2  116.16    3.29
  -4   2  -2  114.14    3.52
  -4   2  -2  125.43    3.75
   5  -1   2   25.93    1.33
  -5   1  -2   25.69    1.11
   6   0   2  132.36    4.22
  -6   0  -2  126.89    3.82
   7   1   2    0.21    1.06
  -7  -1  -2    0.35    0.40
   8   2   2   21.16    1.44
  -8  -2  -2   22.66    1.17
   9   3   2   18.04    1.50
  -9  -3  -2   17.49    1.17
  10   4   2   72.71    3.17
 -10  -4  -2   73.81    2.59
  11   5   2    6.21    1.41
 -11  -5  -2    7.31    1.05
  12   6   2    5.52    1.62
  10  18  -2    3.44    2.51
   9  17  -2    0.19    3.10
   8  16  -2    7.33    1.90
   7  15  -2   34.11    2.86
   6  14  -2    0.69    0.63
   6  14  -2   -0.74    1.17
   5  13  -2    3.05    0.54
   5  13  -2    1.75    1.06
   4  12  -2   12.48    0.70
   4  12  -2   10.98    1.40
  -3 -11   2   36.15    1.94
   3  11  -2   34.75    2.17
  -2 -10   2   61.07    2.54
   2  10  -2   67.92    2.69
  -1  -9   2    2.34    0.53
   1   9  -2    1.17    0.67
   0  -8   2   23.20    1.18
   0   8  -2   22.74    1.34
   1  -7   2  153.82    4.41
  -1   7  -2  151.74    4.58
  -1   7  -2  148.18    4.62
   2  -6   2   31.89    1.19
  -2   6  -2   31.34    1.18
  -2   6  -2   33.69    1.50
  -2   6  -2   32.14    1.46
   3  -5   2   34.49    1.13
  -3   5  -2   32.97    1.44
  -3   5  -2   34.38    1.14
  -3   5  -2   33.67    1.50
   4  -4   2   16.63    0.62
  -4   4  -2   16.27    0.97
  -4   4  -2   16.27    1.07
   5  -3   2   20.95    0.82
  -5   3  -2   22.01    1.12
  -5   3  -2   24.71    1.39
   6  -2   2  100.21    2.89
   6  -2   2   97.81    2.83
  -6   2  -2   97.60    3.13
   7  -1   2    0.29    0.56
  -7   1  -2    0.15    0.43
   8   0   2    3.79    0.81
  -8   0  -2    4.41    0.66
   9   1   2   18.05    1.60
  -9  -1  -2   16.75    1.24
  10   2   2   28.09    2.04
 -10  -2  -2   23.70    1.52
  11   3   2   -0.53    0.96
 -11  -3  -2   -0.55    0.83
  12   4   2    6.29    1.60
  13   5   2    3.37    2.84
  14   6   2    3.71    2.02
   9  19  -2    5.28    2.54
   8  18  -2   40.62    5.31
   7  17  -2   -1.28    1.66
   6  16  -2   22.46    2.56
   5  15  -2    1.25    1.15
   4  14  -2   93.22    3.82
   3  13  -2   32.65    2.04
  -2 -12   2    0.62    0.66
   2  12  -2    1.39    0.83
  -1 -11   2   67.89    2.66
   1  11  -2   67.04    2.86
   0 -10   2   37.79    1.80
   0 -10   2   42.81    1.27
   0  10  -2   41.15    2.00
   1  -9   2   71.18    2.46
   1  -9   2   74.63    2.16
  -1   9  -2   64.35    2.65
  -1   9  -2   71.55    2.61
   2  -8   2    1.16    0.39
  -2   8  -2    0.60    0.58
  -2   8  -2    1.12    0.52
   3  -7   2  200.89    5.54
  -3   7  -2  200.07    6.02
  -3   7  -2  201.00    5.51
  -3   7  -2  197.41    5.96
  -4   6  -2    0.54    0.56
  -4   6  -2   -0.34    0.36
  -4   6  -2    0.85    0.27
  -5   5  -2  182.37    5.59
  -5   5  -2  175.83    5.37
  -6   4  -2  123.12    4.15
  -6   4  -2  113.85    3.77
   7  -3   2   21.88    1.15
   7  -3   2   25.50    1.57
   7  -3   2   25.96    0.91
  -7   3  -2   27.89    1.41
   8  -2   2   19.51    0.92
   8  -2   2   18.11    0.97
   8  -2   2   18.38    1.48
  -8   2  -2   19.93    1.26
   9  -1   2   14.24    1.48
  -9   1  -2   13.91    1.21
  10   0   2  237.88    7.42
 -10   0  -2  221.54    6.85
  11   1   2    3.16    1.28
 -11  -1  -2    2.10    1.07
  12   2   2    5.53    1.55
 -12  -2  -2    4.82    1.29
  13   3   2   12.79    2.39
  14   4   2   36.21    3.42
   8  20  -2    6.03    2.72
   6  18  -2    5.63    1.73
   5  17  -2   13.43    1.99
   4  16  -2   12.50    1.87
   3  15  -2   12.21    1.73
   2  14  -2   24.56    1.99
   1  13  -2    0.58    0.63
   1  13  -2   -0.87    0.82
   0 -12   2   20.63    0.82
   0  12  -2   19.48    1.54
   0  12  -2   20.40    1.48
   1 -11   2    2.47    0.50
   1 -11   2    1.96    0.61
  -1  11  -2    1.58    0.91
  -1  11  -2    2.16    0.67
   2 -10   2   38.15    1.60
  -2  10  -2   34.71    1.96
  -2  10  -2   36.13    1.82
   3  -9   2   12.94    0.85
  -3   9  -2   13.73    1.29
  -3   9  -2   10.18    1.02
  -4   8  -2    2.75    0.84
  -4   8  -2    1.75    0.55
  -4   8  -2    3.52    0.47
  -5   7  -2    0.87    0.86
  -5   7  -2    0.94    0.52
  -5   7  -2    1.39    0.25
  -6   6  -2   48.03    2.05
  -7   5  -2    0.69    0.80
  -7   5  -2    1.09    0.64
   8  -4   2   14.12    1.40
  -8   4  -2   15.53    1.28
   9  -3   2   17.05    1.65
  -9   3  -2   17.06    1.58
  10  -2   2   21.83    1.82
 -10   2  -2   22.41    1.82
  11  -1   2    4.70    1.33
 -11   1  -2    2.47    1.06
  12   0   2    8.46    1.67
 -12   0  -2    7.71    1.22
  13   1   2   -0.87    1.89
 -13  -1  -2   -1.88    1.19
  14   2   2    1.40    1.82
   7  21  -2   10.87    2.95
   6  20  -2    0.03    2.26
   6  20  -2    1.65    1.56
   5  19  -2    4.26    1.98
   5  19  -2    5.91    1.46
   4  18  -2  136.52    5.68
   4  18  -2  139.29    4.99
   3  17  -2    0.92    0.98
   3  17  -2    0.48    1.19
   2  16  -2   19.15    1.93
   2  16  -2   18.70    1.84
   1  15  -2   19.28    1.85
   1  15  -2   15.51    1.87
   0 -14   2  181.33    4.76
   0  14  -2  177.73    5.75
   0  14  -2  163.92    5.89
   1 -13   2  166.37    4.74
  -1  13  -2  166.19    5.71
  -1  13  -2  175.69    5.60
  -2  12  -2    3.94    0.97
  -2  12  -2    6.13    1.13
  -3  11  -2   19.41    1.50
  -3  11  -2   18.11    1.52
  -4  10  -2   15.44    1.54
  -4  10  -2   14.89    1.40
  -5   9  -2   86.54    3.49
  -5   9  -2   91.42    2.67
  -5   9  -2   98.16    3.54
  -6   8  -2   37.96    2.09
  -6   8  -2   42.70    2.22
  -7   7  -2   99.06    3.80
  -7   7  -2  101.01    3.73
  -8   6  -2   -0.72    0.86
  -8   6  -2    0.08    0.85
   9  -5   2   16.80    1.63
  -9   5  -2   18.35    1.65
  10  -4   2   69.96    3.24
 -10   4  -2   71.96    3.01
  11  -3   2    0.29    0.99
 -11   3  -2    1.45    0.97
  12  -2   2    7.86    1.65
 -12   2  -2    6.88    1.30
 -13   1  -2   -1.87    1.20
  14   0   2   16.91    2.55
   6  22  -2    0.93    2.41
   5  21  -2    2.40    1.72
   5  21  -2    2.91    1.96
   4  20  -2   45.51    3.07
   4  20  -2   45.41    3.65
   3  19  -2    0.96    1.28
   3  19  -2    2.53    1.60
   2  18  -2    4.88    1.50
   2  18  -2    4.73    1.24
   1  17  -2    1.49    1.07
   1  17  -2    1.92    1.03
   0  16  -2   10.36    1.26
   0  16  -2    8.05    1.56
  -1  15  -2    0.26    0.96
  -1  15  -2    2.99    0.97
  -2  14  -2   82.10    3.36
  -2  14  -2   74.20    3.45
  -3  13  -2    2.77    1.03
  -3  13  -2    2.38    0.89
  -4  12  -2   39.31    2.32
  -4  12  -2   36.90    2.12
  -5  11  -2    2.67    0.83
  -5  11  -2    3.40    1.02
  -6  10  -2    1.28    0.95
  -6  10  -2    1.23    0.81
  -7   9  -2    0.76    0.86
  -7   9  -2    0.11    0.83
  -8   8  -2   11.12    1.36
  -8   8  -2   12.31    1.54
  -9   7  -2   -0.26    0.91
  -9   7  -2    1.36    1.09
  10  -6   2    1.95    1.06
 -10   6  -2    1.64    1.01
  11  -5   2    8.07    1.59
 -11   5  -2    6.04    1.16
  12  -4   2    3.89    1.39
 -12   4  -2    3.57    1.39
  13  -3   2   13.74    2.68
 -13   3  -2   15.78    1.94
  14  -2   2    5.01    2.01
 -14   2  -2    0.91    1.72
   4  22  -2   50.99    3.91
   4  22  -2   48.55    3.51
   3  21  -2    0.64    1.42
   2  20  -2    2.84    1.81
   2  20  -2    4.11    1.49
   1  19  -2   14.65    2.15
   1  19  -2   19.20    2.08
   0  18  -2   38.64    2.59
   0  18  -2   43.07    2.82
  -1  17  -2    1.84    1.17
  -1  17  -2   -0.12    1.06
  -2  16  -2    2.37    1.30
  -2  16  -2    2.56    0.95
  -3  15  -2   10.13    1.41
  -3  15  -2    9.48    1.61
  -4  14  -2   51.94    2.77
  -4  14  -2   51.34    2.69
  -5  13  -2   18.06    1.75
  -5  13  -2   12.30    1.62
  -6  12  -2   43.06    2.57
  -6  12  -2   41.84    2.37
  -7  11  -2   71.05    3.21
  -7  11  -2   69.34    3.30
  -8  10  -2    2.86    1.01
  -8  10  -2    2.92    1.23
  -9   9  -2   36.59    2.42
  -9   9  -2   37.01    2.63
 -10   8  -2   15.87    2.01
 -10   8  -2   18.48    1.96
  11  -7   2   26.11    2.48
 -11   7  -2   27.40    2.36
  12  -6   2    3.38    1.64
 -12   6  -2    3.74    1.43
  13  -5   2    4.21    1.93
 -13   5  -2    1.02    1.56
  14  -4   2   31.85    3.06
 -14   4  -2   26.63    2.86
   3  23  -2    1.07    1.80
   3  23  -2    3.65    2.38
   2  22  -2    2.90    1.61
   2  22  -2    5.51    2.11
   1  21  -2    1.29    1.89
   1  21  -2   -2.07    1.41
   0  20  -2   12.40    2.07
   0  20  -2   14.68    1.90
  -1  19  -2   15.88    2.26
  -1  19  -2   19.52    2.33
  -2  18  -2    3.76    1.56
  -2  18  -2    4.25    1.31
  -3  17  -2    1.32    1.04
  -3  17  -2    0.79    1.27
  -4  16  -2   42.19    2.77
  -4  16  -2   49.22    2.76
  -5  15  -2    3.29    1.36
  -5  15  -2    3.56    1.28
  -6  14  -2   -0.75    1.20
  -6  14  -2    1.18    1.17
  -7  13  -2    0.48    1.03
  -7  13  -2    0.63    1.12
  -8  12  -2   83.24    3.79
  -8  12  -2   82.53    3.81
  -9  11  -2   20.69    2.22
  -9  11  -2   18.65    2.31
 -10  10  -2   -0.28    1.26
 -10  10  -2    0.52    1.32
  11  -9   2   27.27    2.49
 -11   9  -2   25.62    2.52
  12  -8   2   11.33    1.85
 -12   8  -2   11.58    1.83
  13  -7   2    7.12    2.12
 -13   7  -2    9.11    1.89
  14  -6   2    7.50    2.38
 -14   6  -2    4.53    1.92
   1  23  -2    0.11    1.88
   1  23  -2   10.75    2.48
   0  22  -2   48.38    4.06
   0  22  -2   56.00    3.62
  -1  21  -2    0.15    1.45
  -1  21  -2    3.39    1.99
  -2  20  -2    2.58    1.89
  -2  20  -2    0.16    1.35
  -3  19  -2   22.19    2.36
  -3  19  -2   18.22    2.34
  -4  18  -2   44.30    3.30
  -4  18  -2   53.45    3.10
  -5  17  -2   15.68    1.95
  -5  17  -2   12.05    1.96
  -6  16  -2    3.75    1.30
  -6  16  -2    3.07    1.37
  -7  15  -2   22.26    2.43
  -7  15  -2   22.35    2.55
  -8  14  -2   23.37    2.63
  -8  14  -2   17.76    2.20
  -9  13  -2   56.99    3.39
  -9  13  -2   55.36    3.53
 -10  12  -2    6.34    1.69
 -10  12  -2   10.38    1.80
  11 -11   2    7.42    1.74
 -11  11  -2   10.27    2.06
 -11  11  -2   10.42    1.83
 -12  10  -2    0.16    1.58
  13  -9   2   -0.25    1.81
  -1  23  -2    3.65    2.08
  -1  23  -2    1.61    1.68
  -2  22  -2    2.07    2.11
  -2  22  -2    1.83    1.68
  -3  21  -2    4.65    2.20
  -3  21  -2    3.67    1.50
  -4  20  -2   33.47    2.95
  -4  20  -2   34.56    3.40
  -5  19  -2    1.88    1.44
  -5  19  -2    6.13    2.05
  -6  18  -2    5.53    1.55
  -6  18  -2    3.31    1.68
  -7  17  -2    0.94    1.86
  -7  17  -2   -1.23    1.35
  -8  16  -2   57.51    3.63
  -8  16  -2   54.80    3.78
  -9  15  -2    0.24    1.78
  -9  15  -2    0.94    1.52
 -10  14  -2    2.78    1.77
 -10  14  -2    4.58    2.36
 -11  13  -2    1.63    2.02
 -11  13  -2    6.47    1.91
  12 -12   2   26.11    2.78
 -12  12  -2   31.86    3.47
 -12  12  -2   19.30    2.47
  -3  23  -2    2.06    1.79
  -3  23  -2    1.89    2.44
  -4  22  -2   28.18    3.16
  -4  22  -2   25.46    3.30
  -5  21  -2    4.18    1.80
  -5  21  -2    3.67    2.29
  -6  20  -2    1.35    1.48
  -6  20  -2    3.64    2.39
  -7  19  -2    6.78    2.50
  -7  19  -2    2.84    1.83
  -8  18  -2    7.88    2.44
  -8  18  -2    8.67    1.98
  -9  17  -2   -0.50    1.67
  -9  17  -2    1.14    2.27
 -10  16  -2    3.06    1.95
 -10  16  -2    9.56    2.23
  11 -15   2    7.16    2.11
 -11  15  -2   12.81    2.68
 -11  15  -2    3.79    2.06
 -10  18   3    0.82    2.32
 -10  18   3   -2.96    1.95
  -9  19   3    8.53    2.84
  -9  19   3    7.67    1.95
  -8  20   3   -0.93    1.75
  -7  21   3    7.04    2.01
  -7  21   3    3.60    2.50
  -6  22   3    5.52    2.44
 -12  14   3    6.20    2.17
 -12  14   3    5.85    1.91
 -11  15   3   -4.68    1.73
 -11  15   3    1.17    1.70
 -10  16   3    1.66    1.91
 -10  16   3   -1.15    1.58
  -9  17   3   40.76    3.25
  -8  18   3   -1.34    1.60
  -8  18   3    0.87    1.80
  -7  19   3    2.15    1.65
  -7  19   3    3.33    1.99
  -6  20   3    4.05    2.10
  -6  20   3   -2.17    1.56
  -5  21   3   26.97    3.10
  -5  21   3   33.40    3.50
  -4  22   3    1.22    2.54
  -4  22   3   -1.89    1.82
  -3  23   3    5.66    2.41
  -3  23   3    7.55    2.09
 -14  10   3    2.66    1.90
 -13  11   3    3.29    1.83
 -12  12   3   -0.90    1.53
 -12  12   3    1.31    1.62
 -11  13   3    4.28    1.67
 -11  13   3    2.25    1.50
 -10  14   3    4.49    1.54
 -10  14   3    6.40    1.75
  -9  15   3    8.56    1.64
  -9  15   3    5.92    1.72
  -8  16   3   10.72    1.66
  -8  16   3   10.64    1.85
  -7  17   3   -0.29    1.25
  -7  17   3    0.99    1.57
  -6  18   3   12.87    2.02
  -6  18   3    8.98    1.77
  -6  18   3   11.66    1.82
  -5  19   3   44.58    3.04
  -5  19   3   48.08    3.41
  -4  20   3    0.54    1.35
  -4  20   3    2.63    1.81
  -3  21   3   -2.03    1.79
  -3  21   3    0.56    1.50
  -2  22   3    2.45    1.71
  -1  23   3   44.83    4.03
  -1  23   3   54.63    3.61
 -14   8   3    9.01    1.90
 -12  10   3    1.82    1.43
 -11  11   3    6.72    1.56
 -11  11   3    7.29    1.63
 -10  12   3   18.61    2.08
 -10  12   3   18.47    2.29
  -9  13   3   19.86    2.19
  -9  13   3   15.08    2.00
  -8  14   3   19.29    2.08
  -8  14   3   21.79    2.18
  -7  15   3    2.65    1.31
  -7  15   3    4.09    1.00
  -7  15   3    2.23    1.15
  -6  16   3    4.34    1.18
  -6  16   3    2.82    1.16
  -6  16   3    2.20    1.37
  -5  17   3   41.55    2.86
  -5  17   3   37.66    2.64
  -4  18   3   -0.72    1.42
  -4  18   3    1.71    1.14
  -3  19   3   -1.09    1.19
  -3  19   3   -0.31    1.53
  -2  20   3   -0.95    1.65
  -2  20   3    0.76    1.33
  -1  21   3   16.26    1.96
  -1  21   3   21.68    2.62
   0  22   3   -1.69    1.53
   0  22   3   -0.71    2.12
   1  23   3    6.78    2.23
 -15   5   3    9.72    2.07
 -13   7   3   -1.57    1.39
 -12   8   3   14.19    1.87
 -11   9   3   22.23    2.36
 -10  10   3   47.63    2.80
 -10  10   3   44.64    2.66
  -9  11   3   10.41    1.50
  -9  11   3   13.71    1.58
  -8  12   3   62.60    2.94
  -8  12   3   65.85    3.16
  -8  12   3   69.19    2.52
  -7  13   3    8.82    1.38
  -7  13   3   11.89    1.26
  -7  13   3    8.11    1.26
  -6  14   3   18.71    1.95
  -6  14   3   18.95    1.91
  -6  14   3   19.43    1.54
  -5  15   3   18.64    1.87
  -5  15   3   12.14    1.54
  -4  16   3   17.85    1.80
  -4  16   3   19.53    1.81
  -2  18   3   19.11    1.96
  -2  18   3   22.72    2.28
  -1  19   3   30.81    2.79
  -1  19   3   39.38    2.50
   0  20   3    1.03    1.27
   0  20   3   -1.28    1.32
   0  20   3   -0.66    1.13
   1  21   3    4.71    1.43
   1  21   3    3.89    1.69
   2  22   3    0.31    2.13
 -15   3   3   14.59    2.01
 -14   4   3    1.40    1.58
 -13   5   3   -0.12    1.22
 -12   6   3   31.43    2.54
 -11   7   3   23.87    2.23
 -10   8   3   17.67    1.91
 -10   8   3   15.26    1.64
  -9   9   3   13.88    1.67
  -9   9   3   14.80    1.53
  -8  10   3   -0.51    0.57
  -8  10   3    0.67    0.90
  -8  10   3    0.94    0.81
  -7  11   3    7.30    0.80
  -7  11   3    8.28    1.19
  -7  11   3    7.66    1.14
  -6  12   3    1.56    0.91
  -6  12   3    0.55    0.78
  -6  12   3    1.79    0.70
  -5  13   3   36.96    2.16
  -5  13   3   32.33    2.08
  -3  15   3    6.24    1.11
  -3  15   3    6.87    1.22
  -2  16   3    0.47    1.07
  -2  16   3   -1.00    0.90
  -2  16   3    0.81    0.92
  -1  17   3    7.64    1.32
  -1  17   3    6.74    1.46
  -1  17   3    8.52    1.13
   0  18   3    8.37    1.72
   0  18   3    7.78    1.35
   0  18   3    7.91    1.24
   1  19   3   15.21    1.78
   1  19   3   17.45    2.18
   1  19   3   16.15    1.75
   2  20   3    2.08    1.72
   3  21   3    7.78    2.12
   4  22   3    3.12    2.31
 -15   1   3   26.85    2.84
 -14   2   3   -1.46    1.28
 -13   3   3    3.33    1.36
 -12   4   3    5.87    1.33
 -11   5   3   65.18    3.04
 -10   6   3    0.70    1.08
  -9   7   3    3.13    0.55
  -9   7   3    1.96    0.97
  -8   8   3    5.34    1.02
  -8   8   3    4.08    1.08
  -8   8   3    6.22    0.67
  -7   9   3   74.75    2.46
  -7   9   3   73.68    2.93
  -7   9   3   78.19    3.11
  -6  10   3   65.50    2.80
  -6  10   3   65.10    2.27
  -6  10   3   60.53    2.64
  -5  11   3    4.77    0.73
  -5  11   3    3.64    0.94
  -5  11   3    4.99    1.07
  -4  12   3   13.45    1.70
  -4  12   3   16.19    1.50
  -3  13   3   12.55    1.48
  -2  14   3    5.43    1.02
  -2  14   3    4.36    1.01
  -2  14   3    4.51    1.15
  -1  15   3   61.76    2.68
  -1  15   3   61.67    2.73
  -1  15   3   66.32    2.99
   0  16   3    9.26    1.16
   0  16   3    7.90    1.55
   0  16   3    9.99    1.37
   1  17   3   -0.96    0.83
   1  17   3    1.33    1.30
   1  17   3    2.61    1.30
   2  18   3    6.04    1.14
   2  18   3    5.52    1.71
   2  18   3    5.45    1.07
   3  19   3   67.31    2.86
   3  19   3   64.62    3.92
   5  21   3    8.88    2.58
 -15  -1   3   19.96    2.40
 -14   0   3   -0.43    1.39
 -13   1   3   -1.31    1.25
 -12   2   3    0.70    1.00
 -11   3   3   30.92    1.68
 -11   3   3   40.08    2.29
 -10   4   3    1.52    0.96
 -10   4   3    1.93    0.68
  -9   5   3    5.22    0.68
  -9   5   3    5.65    1.04
  -8   6   3    8.76    0.80
  -8   6   3    8.54    1.15
  -8   6   3    9.18    1.15
  -7   7   3   50.13    2.30
  -7   7   3   51.39    2.16
  -7   7   3   52.32    1.80
  -6   8   3   39.50    1.82
  -6   8   3   38.12    2.85
  -6   8   3   38.81    1.54
  -5   9   3   29.35    1.34
  -5   9   3   29.49    1.58
  -5   9   3   28.27    1.52
  -4  10   3    0.16    0.54
  -4  10   3   -0.79    0.62
  -3  11   3    5.80    1.01
  -3  11   3    5.72    0.89
  -3  11   3    4.22    0.72
  -2  12   3    3.06    0.78
  -2  12   3    1.57    0.99
  -2  12   3    3.17    0.65
  -1  13   3   44.44    2.30
  -1  13   3   41.56    1.94
  -1  13   3   46.30    2.03
   0  14   3    3.85    0.75
   0  14   3    3.83    0.94
   0  14   3    4.19    1.03
   1  15   3    8.75    0.97
   1  15   3   10.12    1.22
   1  15   3    9.15    1.33
   2  16   3    1.51    1.15
   2  16   3    2.28    0.77
   2  16   3    3.39    1.26
   3  17   3   34.76    2.79
   3  17   3   32.90    1.94
   3  17   3   31.08    1.77
   4  18   3    7.38    1.20
   4  18   3    7.85    1.93
   5  19   3   -1.17    1.77
   6  20   3    5.08    2.40
 -15  -3   3   12.69    2.05
  15   3  -3   15.59    2.37
 -14  -2   3    0.32    1.50
 -13  -1   3    1.71    1.26
 -12   0   3    0.21    1.07
 -11   1   3   50.23    2.34
 -11   1   3   57.72    2.66
 -10   2   3   -0.50    0.68
 -10   2   3   -0.43    0.74
  -9   3   3    2.54    0.93
  -9   3   3    3.38    0.65
  -8   4   3    5.34    1.05
  -8   4   3    5.48    0.63
  -7   5   3  106.56    3.20
  -7   5   3  107.48    3.48
  -7   5   3  104.36    3.67
  -6   6   3    9.73    0.96
  -6   6   3    8.79    0.93
  -6   6   3   11.48    0.78
  -5   7   3    6.18    0.81
  -5   7   3    6.38    0.73
  -5   7   3    6.89    0.86
  -4   8   3   14.98    0.94
  -4   8   3   15.53    1.11
  -4   8   3   13.84    1.05
  -3   9   3   23.98    1.25
  -3   9   3   19.73    1.29
  -3   9   3   21.27    1.32
  -2  10   3   34.32    1.78
  -2  10   3   35.64    1.63
  -2  10   3   34.62    1.54
  -1  11   3   44.84    1.84
  -1  11   3   47.76    1.98
  -1  11   3   46.03    2.27
   0  12   3  118.79    4.28
   0  12   3  116.13    3.74
   0  12   3  123.49    3.87
   1  13   3    0.91    0.75
   1  13   3    0.95    0.53
   1  13   3    0.55    0.77
   2  14   3   24.40    1.97
   2  14   3   21.45    1.29
   2  14   3   24.33    1.62
   3  15   3   37.92    2.58
   3  15   3   36.38    1.67
   4  16   3    1.38    0.93
   4  16   3    0.21    1.35
   5  17   3    3.32    1.15
   5  17   3    1.00    1.60
   6  18   3   -0.61    1.12
   6  18   3   -1.19    1.85
   7  19   3   40.97    3.95
 -15  -5   3    7.84    1.87
  15   5  -3   11.41    2.47
 -14  -4   3   -0.61    1.38
  14   4  -3   -0.97    1.50
 -13  -3   3    2.26    1.29
 -12  -2   3    1.65    1.09
 -11  -1   3   54.02    2.60
 -11  -1   3   51.28    2.52
 -10   0   3   -0.06    0.82
 -10   0   3   -0.98    0.71
  -9   1   3    2.48    0.91
  -9   1   3    3.54    0.71
  -8   2   3   21.66    1.19
  -7   3   3  120.75    3.98
  -7   3   3  124.75    3.68
  -6   4   3    2.25    0.52
  -6   4   3    3.47    0.62
  -6   4   3    2.13    0.44
  -5   5   3    1.18    0.45
  -5   5   3    0.80    0.36
  -5   5   3    1.00    0.42
  -4   6   3   62.01    2.10
  -4   6   3   59.37    2.16
  -4   6   3   61.03    2.05
  -3   7   3  264.09    7.50
  -3   7   3  254.09    7.52
  -3   7   3  267.95    7.53
  -3   7   3  286.46    7.66
  -2   8   3   37.80    1.68
  -2   8   3   38.45    1.63
  -2   8   3   39.29    1.55
  -1   9   3    4.75    0.71
  -1   9   3    4.57    0.79
  -1   9   3    5.39    0.65
   0  10   3   45.02    1.89
   0  10   3   48.34    2.17
   0  10   3   45.40    1.72
   1  11   3   17.06    1.65
   1  11   3   19.60    1.03
   1  11   3   19.36    1.20
   2  12   3   10.06    1.19
   2  12   3    9.89    1.27
   2  12   3   13.27    0.90
   3  13   3   16.30    1.04
   3  13   3   20.97    1.80
   3  13   3   22.30    1.63
   4  14   3   16.29    1.98
   4  14   3   18.84    1.06
   4  14   3   14.25    1.35
   5  15   3    2.39    1.17
   5  15   3    2.34    0.91
   6  16   3   42.47    3.16
   6  16   3   37.72    2.26
   7  17   3   32.59    3.35
   7  17   3   29.68    2.30
   8  18   3    1.66    2.05
 -14  -6   3    1.69    1.48
  14   6  -3    1.94    1.78
 -13  -5   3    3.62    1.31
  13   5  -3    3.15    1.40
 -12  -4   3    6.07    1.24
 -11  -3   3   33.60    2.04
 -10  -2   3   -0.42    0.82
 -10  -2   3    0.46    0.81
  -9  -1   3    2.71    0.75
  -9  -1   3    2.54    0.88
  -8   0   3   -0.33    0.55
  -8   0   3   -0.06    0.51
  -7   1   3  137.32    4.15
  -7   1   3  140.84    4.37
  -6   2   3   19.14    0.96
  -6   2   3   19.34    1.15
  -5   3   3    5.06    0.54
  -5   3   3    3.94    0.48
  -5   3   3    3.73    0.57
   5  -3  -3    4.49    0.61
  -4   4   3   49.17    1.70
  -4   4   3   51.39    1.66
  -4   4   3   49.55    1.84
   4  -4  -3   48.01    1.68
  -3   5   3  225.25    6.39
  -3   5   3  232.01    6.47
  -3   5   3  229.52    6.56
  -3   5   3  232.70    6.35
   3  -5  -3  229.31    6.37
  -2   6   3   58.90    2.03
  -2   6   3   59.10    1.99
  -2   6   3   60.20    2.10
  -1   7   3  134.84    4.03
  -1   7   3  134.47    3.90
  -1   7   3  132.13    4.08
   0   8   3    4.38    0.57
   0   8   3    4.71    0.76
   0   8   3    5.59    0.53
   1   9   3   18.22    0.86
   1   9   3   17.07    1.28
   1   9   3   17.85    1.06
   2  10   3   23.46    1.27
   2  10   3   23.28    1.00
   2  10   3   22.98    1.58
   3  11   3   40.26    1.43
   3  11   3   43.14    2.20
   3  11   3   39.29    1.88
   4  12   3   12.89    1.58
   4  12   3   14.33    0.81
   4  12   3   13.20    1.40
   4  12   3   12.75    0.92
   5  13   3    4.62    0.56
   5  13   3    4.87    1.15
   5  13   3    4.18    0.98
   6  14   3    1.23    1.16
   6  14   3    0.47    0.89
   7  15   3   48.42    3.31
   7  15   3   44.03    2.53
   8  16   3    0.89    1.33
   9  17   3    1.43    1.60
   9  17   3   -2.31    2.08
  14   8  -3    6.88    1.88
  13   7  -3    0.09    1.49
 -12  -6   3   33.63    2.12
  12   6  -3   27.61    2.25
 -11  -5   3   62.11    2.71
 -10  -4   3    1.30    0.87
  -9  -3   3    2.84    0.90
  -9  -3   3    2.84    0.87
  -8  -2   3   19.16    1.26
  -8  -2   3   19.35    1.29
  -7  -1   3  138.85    4.35
  -7  -1   3  140.66    4.30
  -6   0   3    0.36    0.35
  -6   0   3    0.46    0.37
  -5   1   3   10.00    0.71
  -5   1   3    9.98    0.74
   5  -1  -3    8.77    0.71
  -4   2   3   46.35    1.69
  -4   2   3   46.19    1.60
   4  -2  -3   46.58    1.49
  -3   3   3  232.11    6.51
  -3   3   3  238.83    6.29
  -3   3   3  234.13    6.47
  -3   3   3  228.94    6.59
   3  -3  -3  237.07    6.31
  -2   4   3    0.27    0.25
  -2   4   3    0.17    0.36
  -2   4   3    0.43    0.25
  -2   4   3    0.66    0.31
   2  -4  -3    0.60    0.31
  -1   5   3  195.31    5.31
  -1   5   3  188.92    5.39
  -1   5   3  193.84    5.47
   1  -5  -3  188.89    5.31
   0   6   3   29.35    1.05
   0   6   3   29.26    1.25
   0   6   3   26.85    1.25
   0  -6  -3   29.84    1.06
   1   7   3  128.60    4.17
   1   7   3  139.66    3.77
   1   7   3  134.21    4.07
  -1  -7  -3  138.98    3.79
   2   8   3   28.37    0.97
   2   8   3   28.00    1.33
   3   9   3    9.21    0.93
   3   9   3   11.22    1.39
   4  10   3   38.27    1.80
   4  10   3   36.89    1.21
   4  10   3   36.76    2.04
   5  11   3   17.25    1.59
   5  11   3   21.00    1.59
   6  12   3    4.50    1.31
   6  12   3    5.11    0.98
   7  13   3   16.46    1.69
   7  13   3   11.78    1.86
   8  14   3   36.67    3.10
   8  14   3   33.72    2.40
   9  15   3    4.02    2.05
   9  15   3    1.47    1.42
  10  16   3    9.33    2.34
  10  16   3   10.20    2.02
  14  10  -3    6.15    1.95
  14  10  -3    6.87    2.56
  13   9  -3   -2.29    1.95
  13   9  -3    3.97    1.58
  12   8  -3   14.73    1.76
  11   7  -3   20.19    1.89
 -10  -6   3   -0.57    0.83
 -10  -6   3    0.97    1.22
  -9  -5   3    5.29    1.05
  -8  -4   3    4.67    0.88
  -8  -4   3    5.16    0.79
  -7  -3   3  118.37    3.81
  -7  -3   3  121.18    3.90
  -6  -2   3   19.69    1.12
  -6  -2   3   19.52    1.06
  -5  -1   3    8.90    0.73
  -5  -1   3   11.13    0.78
  -4   0   3   -0.09    0.30
  -4   0   3    0.45    0.30
   4   0  -3   -0.06    0.26
  -3   1   3   15.57    0.80
  -3   1   3   14.53    0.75
  -3   1   3   14.92    0.75
   3  -1  -3   14.82    0.53
  -2   2   3    6.47    0.45
  -2   2   3    6.67    0.53
  -2   2   3    6.32    0.29
  -2   2   3    6.66    0.59
   2  -2  -3    6.40    0.31
  -1   3   3   91.60    2.65
  -1   3   3   89.01    2.78
  -1   3   3   95.41    2.62
  -1   3   3   86.40    2.78
   1  -3  -3   94.96    2.66
   0   4   3   17.55    0.67
   0   4   3   17.42    0.90
   0  -4  -3   16.90    0.67
   1   5   3  134.17    4.03
   1   5   3  135.92    3.68
  -1  -5  -3  139.29    3.70
   2   6   3   25.27    1.18
   3   7   3   39.67    1.69
   4   8   3   44.31    1.94
   5   9   3   26.65    1.67
   6  10   3   -0.06    0.64
   7  11   3    7.67    1.20
   8  12   3   37.80    2.86
   8  12   3   36.41    2.34
   9  13   3    3.97    1.36
   9  13   3    3.03    1.73
  10  14   3    2.36    1.55
  10  14   3    0.56    2.18
  13  11  -3    0.11    2.12
  13  11  -3    6.78    1.72
  12  10  -3    4.55    1.41
  12  10  -3    2.74    1.85
  11   9  -3   17.84    1.90
  11   9  -3   16.79    1.98
  10   8  -3   16.28    1.94
  10   8  -3   17.00    1.64
  -9  -7   3    2.66    1.20
  -8  -6   3    9.48    1.35
  -8  -6   3    8.90    1.01
  -7  -5   3  104.77    3.42
  -7  -5   3  101.57    3.59
  -6  -4   3    1.39    0.48
  -6  -4   3    2.87    0.56
  -5  -3   3    3.06    0.54
  -5  -3   3    3.93    0.50
  -4  -2   3   45.62    1.67
  -4  -2   3   46.20    1.70
  -3  -1   3   14.52    0.75
  -3  -1   3   13.36    0.74
   3   1  -3   15.23    0.59
  -2   0   3   -0.02    0.20
  -2   0   3    0.24    0.22
  -2   0   3   -0.12    0.23
   2   0  -3    0.17    0.31
  -1   1   3  234.15    6.43
  -1   1   3  231.06    6.39
  -1   1   3  236.87    6.16
  -1   1   3  233.69    6.32
   1  -1  -3  228.81    6.39
   1  -1  -3  236.08    6.31
   0   2   3   40.54    1.27
   0   2   3   42.92    1.49
   0   2   3   41.82    1.45
   0  -2  -3   41.06    1.37
   1   3   3  350.11    9.49
  -1  -3  -3  347.56    9.14
   2   4   3   16.50    0.92
   3   5   3   -0.08    0.38
   4   6   3   40.41    1.75
   5   7   3  136.71    4.41
   6   8   3   60.14    2.50
   7   9   3    1.35    0.79
   8  10   3   42.86    2.37
   9  11   3    4.48    1.20
  10  12   3   12.01    1.79
  11  13   3   13.88    2.48
  11  13   3   17.47    2.29
  13  13  -3    6.16    2.72
  12  12  -3   -2.23    1.88
  12  12  -3    0.94    1.38
  11  11  -3    9.61    1.93
  11  11  -3    8.77    1.35
  10  10  -3   56.13    3.10
  10  10  -3   50.51    2.49
  -9  -9   3   16.67    1.85
   9   9  -3   15.66    1.59
   9   9  -3   17.32    1.86
  -8  -8   3    6.32    1.37
   8   8  -3    7.10    1.16
   8   8  -3    5.93    0.91
  -7  -7   3   47.78    2.42
   7   7  -3   50.09    2.36
  -6  -6   3    9.53    1.00
   6   6  -3   10.44    1.04
  -5  -5   3    0.90    0.49
   5   5  -3    1.25    0.51
  -4  -4   3   46.81    1.84
   4   4  -3   50.11    1.76
  -3  -3   3  232.50    6.71
   3   3  -3  245.68    6.58
  -2  -2   3    6.30    0.46
  -2  -2   3    5.06    0.49
  -2  -2   3    7.13    0.48
   2   2  -3    6.63    0.42
   2   2  -3    5.49    0.49
  -1  -1   3  235.73    6.38
  -1  -1   3  234.90    6.47
  -1  -1   3  237.66    6.28
   1   1  -3  238.52    6.38
   1   1  -3  229.43    6.39
   0   0   3    0.12    0.19
   0   0   3   -0.18    0.20
   0   0   3    0.10    0.21
   0   0  -3    0.19    0.28
   0   0  -3    0.21    0.17
   0   0  -3    0.27    0.18
   0   0  -3    0.33    0.26
   1   1   3  426.88   11.48
   1   1   3  428.50   11.47
   2   2   3    7.99    0.61
  -2  -2  -3    8.26    0.39
   3   3   3    0.14    0.32
   4   4   3    5.18    0.70
   5   5   3  136.16    4.32
   6   6   3   51.22   16.21
  -6  -6  -3   77.38   16.55
   7   7   3    3.94    0.88
   8   8   3   -1.10    0.82
   9   9   3   14.64    1.76
  10  10   3    5.73    1.37
  11  11   3    1.12    1.50
  12  12   3    2.99    1.90
  12  14  -3   11.38    2.64
  11  13  -3    4.84    1.91
  10  12  -3   21.47    2.40
  10  12  -3   20.78    1.80
   9  11  -3    9.03    1.33
   9  11  -3   11.84    1.69
  -8 -10   3    0.82    1.14
   8  10  -3    0.55    1.01
   8  10  -3    1.55    0.73
  -7  -9   3   77.36    3.40
   7   9  -3   75.62    3.16
   7   9  -3   77.93    2.65
  -6  -8   3   37.85    2.05
   6   8  -3   43.10    2.12
   6   8  -3   41.26    1.62
  -5  -7   3    7.78    0.97
   5   7  -3    7.43    0.94
  -4  -6   3   60.75    2.32
   4   6  -3   59.69    1.92
   4   6  -3   59.69    2.22
  -3  -5   3  224.11    6.50
   3   5  -3  228.49    6.42
   3   5  -3  225.41    6.10
  -2  -4   3    0.40    0.20
  -2  -4   3    0.44    0.44
  -2  -4   3    0.63    0.29
   2   4  -3    0.54    0.29
   2   4  -3    0.54    0.22
  -1  -3   3   89.83    2.52
  -1  -3   3   87.76    2.72
  -1  -3   3   88.54    2.68
   1   3  -3   90.74    2.65
   1   3  -3   88.70    2.51
   0  -2   3   41.91    1.35
   0  -2   3   43.30    1.42
   0  -2   3   39.48    1.42
   0   2  -3   42.79    1.35
   0   2  -3   41.44    1.45
   0   2  -3   41.28    1.39
   1  -1   3  440.18   11.58
   1  -1   3  423.48   11.58
   1  -1   3  437.65   11.60
  -1   1  -3  460.36   11.73
  -1   1  -3  414.00   11.56
  -1   1  -3  424.84   11.59
   2   0   3    0.57    0.32
   2   0   3   -0.05    0.24
   3   1   3    4.48    0.58
  -3  -1  -3    3.80    0.37
   4   2   3    0.41    0.43
  -4  -2  -3    0.88    0.24
   5   3   3  145.39    4.39
   5   3   3  129.62    3.84
  -5  -3  -3  138.76    3.79
   6   4   3   35.65    1.30
   6   4   3   34.02    1.81
  -6  -4  -3   36.27    1.20
   7   5   3    3.00    0.52
   7   5   3    2.77    0.81
  -7  -5  -3    2.73    0.40
   8   6   3    1.33    0.90
   9   7   3   26.00    1.99
  10   8   3   11.68    1.65
  11   9   3    5.94    1.66
  12  10   3    5.12    2.16
  10  14  -3    8.88    2.01
   9  13  -3   20.52    1.72
   9  13  -3   17.88    2.18
   8  12  -3   66.45    2.48
   8  12  -3   62.63    3.24
  -7 -11   3    8.49    1.42
   7  11  -3    5.57    1.17
   7  11  -3    8.38    0.96
  -6 -10   3   66.13    3.05
   6  10  -3   62.40    2.15
   6  10  -3   62.89    2.83
  -5  -9   3   25.30    1.76
   5   9  -3   29.11    1.14
   5   9  -3   29.17    1.83
  -4  -8   3   15.62    1.23
   4   8  -3   12.97    0.73
   4   8  -3   14.34    0.67
   4   8  -3   15.40    1.23
  -3  -7   3  257.10    7.31
   3   7  -3  239.46    6.66
   3   7  -3  258.97    7.31
  -2  -6   3   57.08    2.09
   2   6  -3   55.58    2.05
  -1  -5   3  185.27    5.33
  -1  -5   3  182.44    4.95
   1   5  -3  184.44    5.35
   1   5  -3  191.53    4.94
   0  -4   3   17.24    0.68
   0  -4   3   16.46    0.83
   0   4  -3   17.68    0.68
   0   4  -3   16.25    0.83
   1  -3   3  374.62    9.53
   1  -3   3  342.28    9.47
  -1   3  -3  347.32    9.46
  -1   3  -3  364.28    9.63
  -1   3  -3  337.81    9.49
   2  -2   3    8.28    0.54
   2  -2   3    6.80    0.58
  -2   2  -3    6.60    0.64
  -2   2  -3    7.14    0.56
   3  -1   3    3.92    0.47
   3  -1   3    3.89    0.56
  -3   1  -3    4.32    0.60
  -3   1  -3    3.77    0.47
   4   0   3    0.46    0.34
   4   0   3    0.69    0.44
  -4   0  -3   -0.12    0.25
   5   1   3   43.76    1.92
  -5  -1  -3   45.66    1.53
   6   2   3    1.72    0.74
  -6  -2  -3    2.67    0.40
   7   3   3   -0.86    0.62
  -7  -3  -3    0.21    0.37
   8   4   3    1.62    0.82
  -8  -4  -3    1.52    0.47
   9   5   3   15.70    1.64
  -9  -5  -3   13.83    1.04
  10   6   3    7.12    1.42
  11   7   3    0.79    1.28
  12   8   3    6.97    1.85
  13   9   3    3.17    1.99
  10  16  -3    0.79    2.16
   9  15  -3    6.03    1.75
   8  14  -3   18.09    2.23
   7  13  -3    9.72    1.05
   7  13  -3   11.09    1.68
  -6 -12   3    1.10    0.92
   6  12  -3    0.31    0.50
   6  12  -3   -0.42    0.96
  -5 -11   3    5.36    1.09
   5  11  -3    4.63    0.48
   5  11  -3    3.93    1.02
  -4 -10   3    0.40    0.64
   4  10  -3   -0.07    0.73
  -3  -9   3   22.46    1.39
   3   9  -3   23.38    1.52
  -2  -8   3   38.18    1.71
   2   8  -3   37.26    1.73
  -1  -7   3  125.49    3.95
   1   7  -3  131.00    4.07
   0  -6   3   28.58    0.94
   0  -6   3   29.38    1.24
   0   6  -3   27.82    1.30
   1  -5   3  141.03    3.81
   1  -5   3  131.10    3.90
  -1   5  -3  131.16    4.07
   2  -4   3   17.23    0.79
   2  -4   3   16.34    0.84
  -2   4  -3   16.64    0.80
  -2   4  -3   16.61    0.92
  -2   4  -3   17.09    1.00
   3  -3   3    0.39    0.39
   3  -3   3   -0.12    0.24
  -3   3  -3   -0.21    0.31
  -3   3  -3   -0.01    0.31
  -3   3  -3    0.59    0.39
   4  -2   3    1.03    0.31
   4  -2   3    1.36    0.49
  -4   2  -3    0.95    0.48
  -4   2  -3    1.57    0.39
   5  -1   3   39.32    1.43
   5  -1   3   35.05    1.67
  -5   1  -3   40.74    1.49
   6   0   3    0.60    0.63
  -6   0  -3    0.32    0.36
   7   1   3   -0.12    0.64
  -7  -1  -3    0.45    0.40
   8   2   3   22.46    1.56
  -8  -2  -3   24.28    1.22
   9   3   3   99.29    3.81
  -9  -3  -3   94.59    3.09
  10   4   3    2.00    0.99
 -10  -4  -3    1.34    0.67
  11   5   3   -0.87    1.22
  12   6   3    5.31    1.73
  13   7   3   -0.09    1.82
  10  18  -3   -0.41    2.41
   9  17  -3   32.90    3.22
   8  16  -3   12.63    2.08
   7  15  -3    1.74    1.44
   6  14  -3   18.99    2.14
   5  13  -3   33.12    2.31
  -4 -12   3   15.18    1.63
   4  12  -3   14.94    1.63
  -3 -11   3    3.29    0.96
   3  11  -3    4.82    1.18
  -2 -10   3   34.47    1.73
   2  10  -3   33.75    1.95
  -1  -9   3    4.30    0.64
   1   9  -3    5.60    0.85
   0  -8   3    4.53    0.64
   0   8  -3    5.14    0.71
   1  -7   3  132.74    3.72
   1  -7   3  134.24    3.95
  -1   7  -3  128.63    4.16
   2  -6   3   23.50    1.05
   2  -6   3   27.88    1.12
  -2   6  -3   23.01    1.32
  -2   6  -3   23.60    1.25
   3  -5   3    0.14    0.41
   3  -5   3    0.38    0.27
  -3   5  -3    0.18    0.34
  -3   5  -3    0.20    0.51
  -3   5  -3   -0.25    0.42
   4  -4   3    5.10    0.72
   4  -4   3    4.81    0.48
  -4   4  -3    4.87    0.83
  -4   4  -3    4.37    0.62
   5  -3   3  132.10    3.70
   5  -3   3  125.97    4.18
  -5   3  -3  129.48    4.00
  -5   3  -3  135.78    4.31
   6  -2   3    2.57    0.76
   6  -2   3    2.82    0.45
  -6   2  -3    2.59    0.51
   7  -1   3   -0.07    0.43
   7  -1   3    0.31    0.60
  -7   1  -3    0.45    0.46
   8   0   3   -0.66    0.62
  -8   0  -3    0.48    0.49
   9   1   3  116.00    4.22
  -9  -1  -3  108.57    3.59
  10   2   3    0.57    0.92
 -10  -2  -3   -0.11    0.68
  11   3   3    3.08    1.36
 -11  -3  -3    1.04    0.86
  12   4   3    6.89    1.76
  13   5   3   18.01    2.59
   9  19  -3   10.66    2.87
   8  18  -3   -1.30    2.16
   7  17  -3    0.92    1.61
   6  16  -3    2.61    1.38
   5  15  -3   13.86    1.73
  -4 -14   3    0.32    0.98
   4  14  -3    0.35    1.06
  -3 -13   3   12.35    1.58
   3  13  -3    9.80    1.42
   2  12  -3    2.39    0.93
  -1 -11   3   44.95    2.09
   1  11  -3   43.13    2.26
   0 -10   3   48.85    1.98
   0 -10   3   40.71    1.32
   0  10  -3   50.46    2.23
   1  -9   3   15.84    1.07
   1  -9   3   17.23    0.80
  -1   9  -3   17.40    1.33
   2  -8   3   26.20    1.23
   2  -8   3   29.51    1.21
  -2   8  -3   27.34    1.62
  -2   8  -3   26.94    1.51
   3  -7   3   40.23    1.48
   3  -7   3   42.68    1.65
  -3   7  -3   40.51    1.90
  -3   7  -3   39.79    1.83
   4  -6   3   44.54    1.75
   4  -6   3   43.36    1.41
  -4   6  -3   42.26    1.43
  -4   6  -3   39.05    1.77
  -4   6  -3   35.91    1.87
   5  -5   3  142.75    3.89
   5  -5   3  135.81    4.42
  -5   5  -3  143.90    4.64
  -5   5  -3  137.27    4.39
   6  -4   3   36.82    1.95
   6  -4   3   36.38    1.23
  -6   4  -3   37.23    1.65
  -6   4  -3   35.57    2.20
   7  -3   3    0.21    0.63
   7  -3   3    0.42    0.36
  -7   3  -3    0.23    0.53
   8  -2   3   21.81    1.64
   8  -2   3   20.96    1.07
  -8   2  -3   20.43    1.34
   9  -1   3  100.68    3.26
   9  -1   3  104.63    3.96
  -9   1  -3  110.06    3.58
  10   0   3   -0.48    0.68
  10   0   3   -1.02    0.98
 -10   0  -3   -0.16    0.77
  11   1   3    1.04    1.19
 -11  -1  -3   -1.57    1.70
  12   2   3   -0.82    1.45
  13   3   3   20.01    2.66
   8  20  -3   -2.76    2.34
   6  18  -3    7.76    2.11
   5  17  -3   38.05    3.01
   4  16  -3   17.22    2.25
   3  15  -3    7.22    1.33
  -2 -14   3    4.85    1.17
   2  14  -3    4.41    1.13
   1  13  -3   47.61    2.44
   0 -12   3  110.75    3.83
   0  12  -3  107.50    4.08
   1 -11   3   18.21    0.88
   1 -11   3   19.38    1.27
   1 -11   3   17.53    0.94
  -1  11  -3   16.65    1.46
   2 -10   3   23.21    1.11
   2 -10   3   25.09    1.31
  -2  10  -3   24.00    1.73
  -2  10  -3   21.89    1.56
   3  -9   3   10.98    0.89
   3  -9   3    9.61    0.84
  -3   9  -3   11.64    1.45
  -3   9  -3   10.16    1.15
   4  -8   3   43.44    1.55
   4  -8   3   43.70    1.81
  -4   8  -3   43.02    2.07
  -4   8  -3   42.77    2.30
   5  -7   3  129.05    3.61
   5  -7   3  121.93    4.12
  -5   7  -3  134.85    4.32
  -5   7  -3  130.54    3.61
  -5   7  -3  126.30    4.40
   6  -6   3   63.31    2.69
  -6   6  -3   60.92    2.51
  -6   6  -3   59.66    2.63
   7  -5   3    2.83    0.80
  -7   5  -3    2.26    0.75
  -7   5  -3    2.42    0.96
   8  -4   3    2.09    0.82
   9  -3   3   83.33    2.47
   9  -3   3   80.10    3.39
  -9   3  -3   85.58    3.26
  10  -2   3    0.10    1.00
 -10   2  -3   -0.17    0.94
  11  -1   3   -0.77    1.17
 -11   1  -3    1.38    1.03
  12   0   3   -3.26    1.40
 -12   0  -3    0.72    1.18
  13   1   3   14.47    2.34
  14   2   3    0.01    2.13
   7  21  -3    6.04    2.57
   7  21  -3    6.17    1.90
   6  20  -3   -2.85    2.18
   5  19  -3   43.69    3.30
   4  18  -3   -1.06    1.52
   3  17  -3    2.93    1.39
   2  16  -3    1.10    1.27
   1  15  -3   62.27    2.84
   1  15  -3   58.86    3.11
   0 -14   3    3.92    1.20
   0  14  -3    5.09    1.09
   0  14  -3    3.06    1.00
   1 -13   3    1.05    0.48
   1 -13   3    1.18    0.73
   1 -13   3    1.25    0.47
  -1  13  -3    0.59    0.88
  -1  13  -3   -0.15    0.86
   2 -12   3   15.56    1.02
   2 -12   3   14.78    1.20
  -2  12  -3   11.66    1.41
  -2  12  -3   12.51    1.56
   3 -11   3   41.99    1.81
  -3  11  -3   39.43    2.24
  -3  11  -3   42.51    2.30
   4 -10   3   39.22    1.60
  -4  10  -3   38.38    2.10
  -4  10  -3   39.31    2.29
   5  -9   3   26.43    1.15
  -5   9  -3   28.64    1.79
  -5   9  -3   27.21    1.20
  -5   9  -3   25.55    1.87
   6  -8   3   68.88    2.99
  -6   8  -3   59.35    2.76
  -6   8  -3   60.14    2.71
   7  -7   3    3.30    0.87
  -7   7  -3    3.85    0.93
  -7   7  -3    3.76    1.04
   8  -6   3    2.62    0.95
  -8   6  -3    1.94    1.05
  -8   6  -3    3.55    1.00
   9  -5   3   15.65    1.70
  -9   5  -3   13.48    1.46
  10  -4   3    0.19    1.17
 -10   4  -3    1.69    0.88
  11  -3   3    2.94    1.32
 -11   3  -3    1.51    1.00
  12  -2   3    0.19    1.50
 -12   2  -3    1.23    1.12
  13  -1   3    8.41    2.14
 -13   1  -3    8.02    1.60
  14   0   3    2.39    2.13
   6  22  -3   -1.36    2.65
   5  21  -3   30.04    3.14
   5  21  -3   32.17    3.90
   4  20  -3    4.14    2.09
   4  20  -3    3.31    1.57
   3  19  -3    1.59    1.29
   3  19  -3   -2.15    1.56
   2  18  -3   21.84    2.12
   2  18  -3   20.34    2.42
   1  17  -3    9.13    1.39
   1  17  -3    5.49    1.43
   0  16  -3    8.99    1.47
   0  16  -3    8.28    1.35
   1 -15   3    9.30    0.76
  -1  15  -3    8.40    1.25
  -1  15  -3    9.38    1.52
   2 -14   3   23.44    1.23
  -2  14  -3   20.02    1.86
  -2  14  -3   21.66    1.91
  -3  13  -3   13.59    1.73
  -3  13  -3   16.85    1.74
  -4  12  -3   13.21    1.52
  -4  12  -3   12.60    1.46
  -5  11  -3   22.03    1.79
  -5  11  -3   18.44    1.67
  -6  10  -3    2.76    1.04
  -6  10  -3    1.29    0.93
   7  -9   3    2.42    0.81
  -7   9  -3   -0.41    0.90
  -7   9  -3    2.29    0.87
   8  -8   3    1.42    0.85
  -8   8  -3   -0.20    0.93
  -8   8  -3   -0.26    1.09
   9  -7   3   26.58    2.08
  -9   7  -3   24.30    2.02
  -9   7  -3   28.22    1.97
  10  -6   3    8.08    1.56
 -10   6  -3    7.18    1.26
  11  -5   3   -0.87    1.28
 -11   5  -3   -0.70    1.07
  12  -4   3    5.63    1.68
 -12   4  -3    7.63    1.45
  13  -3   3   16.76    2.37
 -13   3  -3   15.75    1.96
  14  -2   3   -0.70    2.05
   4  22  -3    1.34    1.68
   4  22  -3    0.27    2.39
   3  21  -3   -0.18    1.55
   3  21  -3   -3.53    3.29
   2  20  -3    0.76    1.52
   2  20  -3    0.04    1.38
   1  19  -3   42.62    2.82
   1  19  -3   41.81    3.22
   0  18  -3   10.45    1.49
   0  18  -3    7.96    1.81
  -1  17  -3    1.92    1.08
  -1  17  -3   -0.45    1.34
   2 -16   3    2.77    0.74
  -2  16  -3    2.78    1.33
  -2  16  -3    0.29    0.92
  -3  15  -3   32.80    2.40
  -3  15  -3   33.43    2.35
  -4  14  -3   19.06    1.88
  -4  14  -3   18.49    1.90
  -5  13  -3    4.44    1.14
  -5  13  -3    3.33    1.29
  -6  12  -3    6.79    1.37
  -6  12  -3    5.69    1.27
  -7  11  -3   10.02    1.64
  -7  11  -3    8.57    1.43
   8 -10   3   37.63    2.26
  -8  10  -3   41.03    2.55
  -8  10  -3   45.92    2.66
   9  -9   3   17.91    1.86
  -9   9  -3   17.93    2.17
  -9   9  -3   14.14    1.69
  10  -8   3   18.21    1.99
 -10   8  -3   14.30    1.76
 -10   8  -3   17.41    2.10
  11  -7   3    0.18    1.35
 -11   7  -3    2.57    1.38
  12  -6   3    3.76    1.61
 -12   6  -3    3.99    1.54
  13  -5   3   22.29    2.64
 -13   5  -3   11.72    2.02
   3  23  -3    6.36    2.12
   3  23  -3    2.18    2.45
   2  22  -3    5.11    2.30
   2  22  -3   -4.19    1.55
   1  21  -3   17.28    1.99
   1  21  -3   16.22    3.56
   0  20  -3    1.50    1.84
   0  20  -3    0.49    1.41
  -1  19  -3   15.69    2.02
  -1  19  -3   22.65    2.75
  -2  18  -3    5.06    1.45
  -2  18  -3    2.53    1.43
  -3  17  -3   31.67    2.62
  -3  17  -3   39.39    2.66
  -5  15  -3    0.25    0.97
  -5  15  -3   -0.15    1.33
  -6  14  -3    0.36    1.14
  -6  14  -3    0.27    1.33
  -7  13  -3   12.26    1.71
  -7  13  -3   18.14    2.27
   8 -12   3   37.93    2.32
  -8  12  -3   34.81    2.85
  -8  12  -3   33.89    2.67
   9 -11   3    3.32    1.28
  -9  11  -3    4.75    1.34
  -9  11  -3    4.47    1.52
  10 -10   3    6.30    1.51
 -10  10  -3    7.98    1.54
 -10  10  -3    7.26    1.87
  11  -9   3    8.81    1.81
 -11   9  -3    7.32    1.74
 -12   8  -3    5.30    1.79
  13  -7   3    5.43    2.08
 -13   7  -3    5.85    1.96
   1  23  -3   47.81    4.33
   1  23  -3   37.44    4.65
   0  22  -3    3.02    1.94
   0  22  -3    1.70    1.56
  -1  21  -3    2.83    1.52
  -1  21  -3    4.31    3.14
  -2  20  -3    0.87    1.77
  -2  20  -3    1.61    1.31
  -3  19  -3   69.18    4.14
  -3  19  -3   74.10    3.64
  -4  18  -3    4.06    1.91
  -4  18  -3    6.10    1.62
   5 -17   3    1.23    1.11
  -5  17  -3    3.93    1.76
  -5  17  -3    6.76    1.44
  -6  16  -3   37.03    2.63
  -6  16  -3   36.60    2.88
   7 -15   3   44.46    2.52
  -7  15  -3   42.85    3.03
  -7  15  -3   46.55    3.10
   8 -14   3   34.89    2.36
  -8  14  -3   33.52    2.92
  -8  14  -3   33.76    2.83
   9 -13   3    5.18    1.43
  -9  13  -3    2.77    1.61
  -9  13  -3    3.16    1.77
  10 -12   3   14.91    1.91
 -10  12  -3   12.49    1.92
 -10  12  -3   12.35    2.20
  11 -11   3   -1.31    1.57
 -11  11  -3   -0.48    1.65
 -11  11  -3   -0.56    1.84
  12 -10   3    8.85    2.14
 -12  10  -3    7.82    2.10
  13  -9   3    6.66    2.25
 -13   9  -3    6.23    2.07
  -1  23  -3    7.45    1.99
  -1  23  -3    4.29    2.24
  -2  22  -3    2.54    2.12
  -2  22  -3   -2.61    1.46
  -3  21  -3   10.60    2.51
  -4  20  -3    2.07    1.66
  -4  20  -3   -0.58    2.10
  -5  19  -3    1.38    2.84
  -5  19  -3   -0.32    1.50
  -6  18  -3   -0.68    1.88
  -6  18  -3   -1.91    1.43
   7 -17   3   33.49    2.54
  -7  17  -3   33.40    2.89
  -7  17  -3   32.43    3.37
   8 -16   3   -0.98    1.38
  -8  16  -3    0.00    1.43
  -8  16  -3   -1.06    1.82
   9 -15   3    2.91    1.52
  -9  15  -3    3.76    3.26
  10 -14   3    2.78    1.63
 -10  14  -3    3.88    1.65
 -10  14  -3    2.34    2.13
  11 -13   3   19.99    3.62
 -11  13  -3   17.86    2.54
 -11  13  -3   19.77    2.48
  12 -12   3    1.78    2.06
 -12  12  -3    1.58    1.85
  -4  22  -3    1.72    1.86
  -4  22  -3   -4.88    2.28
  -5  21  -3    6.30    1.86
  -5  21  -3   11.08    2.47
  -6  20  -3    2.33    1.92
  -6  20  -3    2.68    2.37
  -7  19  -3   46.81    3.59
  -7  19  -3   43.69    4.01
   8 -18   3    3.04    1.66
  -8  18  -3    4.52    2.13
  -8  18  -3    5.20    1.90
   9 -17   3   -0.86    1.64
  -9  17  -3    0.52    2.10
  -9  17  -3    2.22    1.90
  10 -16   3    9.61    2.18
 -10  16  -3   10.46    2.43
 -10  16  -3   11.23    2.37
 -10  18   4   11.19    2.44
  -9  19   4   -1.25    2.18
  -9  19   4    1.01    1.84
  -8  20   4   13.19    2.75
  -8  20   4    8.33    2.02
 -12  14   4   -0.81    1.75
 -12  14   4    1.80    2.01
 -11  15   4    2.41    1.86
 -11  15   4    4.54    1.97
 -10  16   4   22.63    2.60
 -10  16   4   30.02    2.96
  -9  17   4    1.18    1.90
  -9  17   4   -0.87    1.80
  -8  18   4    0.39    1.62
  -8  18   4    3.83    1.91
  -7  19   4    0.69    1.54
  -7  19   4    1.42    1.95
  -6  20   4   30.34    3.02
  -6  20   4   31.93    3.44
  -5  21   4   -1.26    2.09
  -5  21   4    0.62    1.68
  -4  22   4   -1.16    3.94
  -4  22   4   -1.64    1.84
 -13  11   4   -2.70    1.51
 -12  12   4    5.97    1.68
 -12  12   4    7.60    1.82
 -11  13   4    0.77    1.69
 -11  13   4    1.89    1.61
 -10  14   4    9.32    1.83
 -10  14   4    7.99    1.80
  -9  15   4    1.69    1.16
  -9  15   4    4.47    1.58
  -8  16   4   11.91    1.73
  -8  16   4   14.99    2.03
  -7  17   4   -1.59    1.29
  -7  17   4    2.67    1.62
  -6  18   4   11.52    1.95
  -6  18   4    5.98    1.59
  -6  18   4    6.86    1.72
  -5  19   4    2.62    1.51
  -5  19   4    5.54    1.78
  -4  20   4    1.55    1.72
  -4  20   4    3.05    1.52
  -3  21   4   -0.71    1.55
  -3  21   4   -2.89    1.85
  -2  22   4   23.83    2.90
  -1  23   4   -1.26    2.21
 -14   8   4    1.36    1.65
 -13   9   4   12.10    1.79
 -12  10   4    5.87    1.57
 -11  11   4   26.52    2.27
 -11  11   4   27.19    2.46
 -10  12   4   16.59    2.13
 -10  12   4   26.47    2.47
  -9  13   4   28.27    2.23
  -9  13   4   29.59    2.45
  -8  14   4    1.82    1.20
  -8  14   4    0.54    1.02
  -7  15   4    2.60    1.33
  -7  15   4    0.18    1.10
  -7  15   4    4.12    1.18
  -6  16   4   69.81    3.35
  -6  16   4   65.93    3.29
  -6  16   4   61.96    3.24
  -5  17   4    0.52    1.36
  -5  17   4    2.25    1.24
  -5  17   4    1.18    1.46
  -4  18   4    5.35    1.41
  -4  18   4    9.19    1.72
  -3  19   4    0.74    1.63
  -3  19   4    1.59    1.31
  -2  20   4   43.77    3.29
  -2  20   4   47.34    2.90
  -1  21   4    2.14    1.93
  -1  21   4    1.93    1.45
   0  22   4    2.52    2.06
   1  23   4   12.02    2.59
 -15   5   4   -3.15    1.58
 -14   6   4    0.49    1.42
 -13   7   4    6.80    1.54
 -12   8   4   13.53    1.87
 -11   9   4   18.24    2.24
 -10  10   4    1.12    1.16
 -10  10   4    1.12    1.14
  -9  11   4   19.90    1.89
  -9  11   4   18.66    1.97
  -8  12   4   17.81    1.46
  -8  12   4   19.33    1.84
  -8  12   4   19.44    1.94
  -7  13   4   16.76    1.86
  -7  13   4   15.03    1.64
  -7  13   4   15.64    1.44
  -6  14   4    8.63    1.37
  -6  14   4    9.72    1.25
  -6  14   4    8.42    1.35
  -5  15   4   18.89    2.04
  -5  15   4   15.90    1.85
  -5  15   4   16.96    2.11
  -4  16   4   21.07    2.05
  -4  16   4   21.48    1.97
  -3  17   4   11.14    1.65
  -3  17   4   16.87    1.83
  -2  18   4   29.16    2.22
  -2  18   4   22.95    1.98
  -2  18   4   28.63    2.52
  -1  19   4   13.00    2.10
  -1  19   4    7.33    1.37
  -1  19   4    9.95    1.50
   0  20   4    1.06    1.31
   0  20   4    4.75    1.84
   0  20   4    1.98    1.24
   1  21   4    2.73    1.78
   2  22   4   34.56    3.78
 -15   3   4    5.36    1.73
 -14   4   4   -0.57    1.48
 -13   5   4   27.95    2.55
 -12   6   4   32.84    2.51
 -11   7   4   44.11    2.72
 -10   8   4    4.92    1.09
 -10   8   4    3.06    1.13
  -9   9   4    6.38    1.12
  -9   9   4    9.10    1.29
  -9   9   4    9.85    1.12
  -8  10   4    1.46    0.66
  -8  10   4    0.50    0.79
  -8  10   4    0.87    1.25
  -7  11   4   13.82    1.59
  -7  11   4   17.45    1.27
  -7  11   4   15.97    1.82
  -6  12   4   40.30    2.26
  -6  12   4   40.93    1.93
  -5  13   4   -0.11    0.92
  -5  13   4   -0.13    0.76
  -5  13   4   -0.19    0.74
  -4  14   4    5.72    1.17
  -4  14   4    6.21    1.19
  -3  15   4    2.37    1.01
  -3  15   4    1.09    0.94
  -3  15   4    0.38    1.00
  -2  16   4   64.08    2.97
  -2  16   4   63.47    2.78
  -2  16   4   66.17    3.21
  -1  17   4    0.51    0.88
  -1  17   4   -0.21    1.24
  -1  17   4   -0.97    1.05
   0  18   4    6.35    1.34
   0  18   4    5.70    1.27
   0  18   4    8.39    1.76
   1  19   4    3.09    1.22
   1  19   4    5.13    1.85
   1  19   4    4.11    1.36
   2  20   4   23.68    2.09
   2  20   4   24.64    3.11
   3  21   4    4.40    2.03
 -15   1   4    2.73    1.92
 -14   2   4   -1.35    1.40
 -13   3   4   -1.74    1.20
 -12   4   4   61.08    3.16
 -11   5   4    2.77    1.09
 -10   6   4    2.66    1.00
 -10   6   4    4.05    0.77
  -9   7   4   -0.46    0.89
  -9   7   4    0.46    0.64
  -9   7   4   -1.63    0.80
  -8   8   4   55.31    2.42
  -8   8   4   56.89    2.66
  -8   8   4   59.10    2.14
  -7   9   4   19.67    1.50
  -7   9   4   19.60    1.59
  -7   9   4   17.49    1.22
  -6  10   4    4.13    0.75
  -6  10   4    3.58    0.80
  -6  10   4    4.73    0.98
  -5  11   4    1.68    0.85
  -5  11   4    3.12    0.98
  -5  11   4    2.21    0.69
  -4  12   4   56.42    2.69
  -4  12   4   51.36    2.40
  -4  12   4   53.67    2.50
  -3  13   4   24.42    1.65
  -2  14   4    3.29    0.81
  -2  14   4    3.37    0.98
  -2  14   4    5.11    1.15
  -1  15   4   37.53    2.33
  -1  15   4   33.67    1.88
  -1  15   4   36.09    2.05
   0  16   4   16.52    1.56
   0  16   4   17.83    1.98
   0  16   4   13.26    1.45
   1  17   4    6.18    1.13
   1  17   4    7.43    1.03
   1  17   4    8.95    1.56
   2  18   4   57.39    2.73
   2  18   4   60.95    3.51
   3  19   4    5.58    1.95
   3  19   4    3.53    1.24
   4  20   4    5.24    2.15
   5  21   4   -0.45    1.99
 -15  -1   4   -0.28    1.79
 -14   0   4    1.84    1.44
 -13   1   4    3.45    1.38
 -12   2   4   41.79    2.62
 -11   3   4    9.75    1.45
 -11   3   4    8.12    1.10
 -10   4   4    2.09    0.75
 -10   4   4    1.44    0.94
  -9   5   4   22.01    1.33
  -9   5   4   25.91    1.76
  -8   6   4   10.17    1.09
  -8   6   4    8.82    1.17
  -8   6   4    9.13    0.94
  -7   7   4   15.11    1.05
  -7   7   4   16.25    1.51
  -7   7   4   15.89    1.18
  -6   8   4   46.30    1.83
  -6   8   4   44.82    2.21
  -6   8   4   46.71    1.94
  -5   9   4    0.85    0.53
  -5   9   4    1.58    0.64
  -5   9   4    2.03    0.67
  -4  10   4    4.64    0.94
  -4  10   4    5.09    0.88
  -4  10   4    5.11    0.73
  -4  10   4    4.50    0.77
  -3  11   4   13.39    1.46
  -3  11   4   12.62    1.12
  -3  11   4   13.24    1.37
  -2  12   4   13.47    1.59
  -2  12   4   13.08    1.13
  -2  12   4   12.98    1.47
  -1  13   4    0.65    0.59
  -1  13   4    1.66    0.95
  -1  13   4   -1.13    0.80
   0  14   4    5.98    1.20
   0  14   4    6.45    0.89
   0  14   4    6.52    1.15
   1  15   4    5.00    0.78
   1  15   4    4.04    1.34
   1  15   4    5.23    0.98
   2  16   4   29.53    1.57
   2  16   4   25.44    2.19
   2  16   4   31.26    1.95
   3  17   4    1.25    1.00
   3  17   4    0.44    1.26
   4  18   4    7.33    1.87
   4  18   4    3.66    1.21
   5  19   4    1.75    1.24
   5  19   4   -3.80    3.14
   6  20   4   16.50    2.93
 -15  -3   4    5.00    1.80
 -14  -2   4   -1.35    1.36
 -13  -1   4    5.71    1.44
 -12   0   4   64.69    3.06
 -12   0   4   69.84    3.15
 -11   1   4    4.40    1.15
 -11   1   4    3.92    0.99
 -10   2   4   22.39    1.51
 -10   2   4   25.42    1.84
  -9   3   4   14.99    1.54
  -9   3   4   16.85    1.21
  -8   4   4  159.46    4.83
  -8   4   4  166.83    5.26
  -7   5   4    1.00    0.57
  -7   5   4    0.98    0.53
  -7   5   4    1.37    0.72
  -6   6   4    3.22    0.58
  -6   6   4    3.26    0.63
  -6   6   4    3.20    0.71
  -5   7   4    1.96    0.53
  -5   7   4    2.62    0.67
  -5   7   4    2.37    0.57
  -4   8   4  119.97    3.72
  -4   8   4  116.74    3.78
  -4   8   4  114.61    3.70
  -4   8   4  116.75    3.92
  -3   9   4   59.90    2.36
  -3   9   4   61.65    2.29
  -3   9   4   60.55    2.33
  -3   9   4   62.88    2.48
  -2  10   4    2.85    0.76
  -2  10   4    3.99    0.61
  -2  10   4    3.82    0.78
  -1  11   4  136.24    4.21
  -1  11   4  139.14    4.46
  -1  11   4  136.15    4.59
   0  12   4   16.50    1.03
   0  12   4   13.43    1.80
   0  12   4   15.73    1.42
   1  13   4   89.60    2.98
   1  13   4   96.36    3.52
   1  13   4   94.50    3.71
   2  14   4   20.17    1.92
   2  14   4   16.84    1.47
   2  14   4   19.00    1.13
   3  15   4   10.27    1.02
   3  15   4    9.77    1.19
   3  15   4   10.90    1.65
   4  16   4    2.48    1.02
   4  16   4    4.99    1.46
   5  17   4   22.37    2.07
   5  17   4   29.17    3.02
   6  18   4   79.04    5.07
   6  18   4   79.27    3.63
   7  19   4    1.93    2.05
 -15  -5   4    0.38    1.80
  15   5  -4    5.20    2.03
 -14  -4   4   -0.25    1.45
 -13  -3   4    1.70    1.27
 -12  -2   4   43.81    2.98
 -12  -2   4   41.82    2.67
 -11  -1   4    3.67    1.14
 -11  -1   4    5.86    1.14
 -10   0   4    5.73    0.97
 -10   0   4    4.02    0.88
  -9   1   4   24.77    1.66
  -9   1   4   25.29    1.44
  -8   2   4   57.18    2.45
  -8   2   4   59.18    2.20
  -7   3   4    9.30    0.98
  -7   3   4    9.92    0.91
  -6   4   4  115.31    3.50
  -6   4   4  113.02    3.38
  -6   4   4  108.36    3.67
  -5   5   4   11.19    0.84
  -5   5   4   10.66    0.76
  -5   5   4   10.62    0.86
  -4   6   4  221.86    6.41
  -4   6   4  221.08    6.50
  -4   6   4  222.98    6.27
  -4   6   4  233.71    6.65
  -3   7   4   15.37    1.01
  -3   7   4   16.48    1.16
  -3   7   4   15.93    0.99
  -3   7   4   14.60    0.95
  -2   8   4   17.18    1.21
  -2   8   4   18.66    1.23
  -2   8   4   19.12    1.03
  -1   9   4    9.66    0.99
  -1   9   4    7.11    0.72
  -1   9   4    7.81    0.98
   0  10   4   26.31    1.50
   0  10   4   24.79    1.63
   0  10   4   26.03    1.15
   1  11   4   14.69    1.31
   1  11   4   16.19    1.70
   1  11   4   15.81    0.93
   2  12   4   11.29    0.85
   2  12   4   11.05    1.23
   2  12   4   11.85    1.32
   3  13   4   18.94    0.93
   3  13   4   15.61    1.39
   3  13   4   13.56    1.57
   4  14   4   17.17    2.05
   4  14   4   18.62    1.61
   5  15   4    5.22    1.13
   5  15   4    3.05    1.58
   6  16   4   11.15    1.47
   6  16   4   14.61    2.17
   7  17   4   -2.17    1.94
   7  17   4   -1.59    1.23
   8  18   4   16.58    2.87
   8  18   4    9.77    1.87
 -14  -6   4    0.20    1.54
  14   6  -4    0.57    1.67
 -13  -5   4   26.32    2.44
 -12  -4   4   60.25    2.96
 -12  -4   4   56.60    3.24
 -11  -3   4    7.34    1.15
 -11  -3   4   11.99    1.71
 -10  -2   4   21.83    1.68
 -10  -2   4   19.94    1.68
  -9  -1   4   20.40    1.48
  -9  -1   4   25.25    1.71
  -8   0   4  210.58    6.15
  -8   0   4  205.47    6.66
  -7   1   4    5.12    0.68
  -7   1   4    4.16    0.70
  -6   2   4   15.84    0.95
  -6   2   4   15.42    1.05
   6  -2  -4   14.07    0.95
  -5   3   4   44.52    1.74
  -5   3   4   42.71    1.64
   5  -3  -4   41.91    1.47
  -4   4   4  567.91   15.24
  -4   4   4  546.75   15.04
  -4   4   4  558.91   15.13
  -4   4   4  562.46   14.79
   4  -4  -4  564.97   14.83
  -3   5   4   40.34    1.65
  -3   5   4   43.88    1.65
  -3   5   4   42.12    1.75
  -3   5   4   42.23    1.47
   3  -5  -4   45.22    1.52
  -2   6   4   24.09    1.08
  -2   6   4   22.59    1.12
  -2   6   4   23.26    1.19
  -2   6   4   23.06    1.22
  -1   7   4   82.20    2.78
  -1   7   4   83.40    2.85
  -1   7   4   85.77    2.61
   0   8   4  139.87    4.29
   0   8   4  134.23    3.90
   0   8   4  134.30    4.21
   1   9   4  167.01    5.20
   1   9   4  169.47    5.09
   1   9   4  163.33    4.64
   2  10   4   44.76    1.45
   2  10   4   44.54    2.00
   2  10   4   44.43    2.33
   3  11   4  123.93    4.40
   3  11   4  123.89    4.26
   4  12   4   11.29    1.48
   4  12   4   10.78    1.25
   5  13   4    8.06    1.15
   5  13   4    8.07    1.55
   6  14   4   58.05    2.72
   6  14   4   56.71    3.19
   7  15   4    7.48    1.83
   7  15   4    5.45    1.41
   8  16   4    1.62    1.47
   8  16   4    2.44    1.90
   9  17   4   -0.49    1.78
   9  17   4    0.60    1.91
  14   8  -4    1.84    2.16
  14   8  -4    3.31    1.92
  13   7  -4   10.20    1.68
  13   7  -4    5.98    1.92
 -12  -6   4   29.48    2.31
 -11  -5   4    2.80    1.40
 -11  -5   4    1.74    1.03
 -10  -4   4    1.38    0.89
 -10  -4   4    0.56    1.23
  -9  -3   4   15.50    1.43
  -9  -3   4   17.84    1.53
  -8  -2   4   58.00    2.39
  -7  -1   4    4.60    0.75
  -7  -1   4    4.98    0.73
  -6   0   4   10.48    0.83
  -6   0   4   10.62    0.93
  -5   1   4    1.07    0.39
  -5   1   4    1.25    0.43
   5  -1  -4    1.72    0.36
  -4   2   4   12.33    0.80
  -4   2   4   12.17    0.95
  -4   2   4   11.97    0.82
   4  -2  -4   12.02    0.54
  -3   3   4   64.94    1.85
  -3   3   4   62.93    2.16
  -3   3   4   65.56    2.21
  -3   3   4   66.69    2.31
   3  -3  -4   67.38    1.87
  -2   4   4   46.15    1.64
  -2   4   4   46.84    1.77
  -2   4   4   47.30    1.75
  -2   4   4   47.89    1.54
  -1   5   4    7.94    0.56
  -1   5   4    8.70    0.71
  -1   5   4    8.55    0.73
  -1   5   4    8.94    0.66
   0   6   4  194.88    5.32
   0   6   4  199.28    5.67
   0   6   4  183.59    5.56
   0  -6  -4  196.98    5.32
   1   7   4   20.53    1.17
   1   7   4   20.75    1.25
   1   7   4   20.51    0.79
  -1  -7  -4   21.44    0.83
   2   8   4   25.73    0.85
   2   8   4   26.64    1.45
   2   8   4   27.29    1.60
   3   9   4   12.15    1.38
   3   9   4    9.56    1.08
   4  10   4   69.76    2.72
   4  10   4   66.54    2.89
   5  11   4    4.04    1.12
   5  11   4    5.42    0.96
   6  12   4    1.40    1.23
   6  12   4    1.87    0.89
   7  13   4    5.69    1.48
   7  13   4    5.22    1.20
   8  14   4   15.30    1.83
   8  14   4   19.43    2.45
   9  15   4    5.26    1.78
   9  15   4    3.91    2.28
  14  10  -4    4.08    1.88
  13   9  -4   13.88    1.93
  13   9  -4   15.15    2.37
  12   8  -4   13.55    1.73
  12   8  -4   13.09    2.04
 -11  -7   4   44.52    2.89
  11   7  -4   41.06    2.73
 -10  -6   4    3.12    0.92
 -10  -6   4    5.15    1.31
  -9  -5   4   23.51    1.79
  -9  -5   4   24.38    2.02
  -8  -4   4  161.44    5.20
  -7  -3   4    7.57    0.94
  -7  -3   4    8.69    0.99
  -6  -2   4   14.27    1.01
  -6  -2   4   14.55    1.04
  -5  -1   4    1.09    0.45
  -5  -1   4    0.58    0.39
  -4   0   4   17.32    0.96
  -4   0   4   16.88    0.95
  -4   0   4   15.23    0.91
   4   0  -4   15.22    0.63
  -3   1   4    1.25    0.45
  -3   1   4    0.96    0.32
  -3   1   4    1.78    0.36
  -2   2   4   61.80    2.03
  -2   2   4   68.09    2.18
  -2   2   4   62.14    1.75
  -2   2   4   62.14    2.14
  -1   3   4   78.40    2.38
  -1   3   4   78.84    2.58
  -1   3   4   80.98    2.59
   0   4   4  108.29    3.42
   0   4   4  114.07    3.14
   0   4   4  108.77    3.47
   0  -4  -4  111.63    3.13
   1   5   4  136.12    4.16
  -1  -5  -4  136.56    3.71
   2   6   4   66.79    2.39
   3   7   4  205.08    6.09
   4   8   4   77.01    2.95
   5   9   4  109.94    3.84
   6  10   4   26.29    1.74
   7  11   4   38.43    2.24
   8  12   4    0.78    1.08
   9  13   4    5.59    1.59
   9  13   4    2.11    1.75
  10  14   4   30.46    3.69
  10  14   4   35.68    3.20
  13  11  -4   -1.37    2.08
  12  10  -4    8.63    2.02
  12  10  -4    4.78    1.38
  11   9  -4   15.19    1.86
  11   9  -4   23.45    2.33
 -10  -8   4    3.85    1.44
  10   8  -4    4.32    1.23
  -9  -7   4   -0.22    1.04
   9   7  -4    0.33    0.87
  -8  -6   4   11.21    1.49
   8   6  -4   11.01    1.33
  -7  -5   4    2.04    0.65
  -7  -5   4    1.36    0.71
   7   5  -4    0.76    0.65
  -6  -4   4  113.49    3.72
  -6  -4   4  107.51    3.55
   6   4  -4  108.53    3.49
  -5  -3   4   43.45    1.74
  -5  -3   4   42.58    1.76
   5   3  -4   42.69    1.59
  -4  -2   4   12.81    0.84
  -4  -2   4   12.54    0.90
   4   2  -4   12.00    0.65
  -3  -1   4    1.19    0.31
  -3  -1   4    1.57    0.43
  -3  -1   4    1.16    0.40
   3   1  -4    1.45    0.21
  -2   0   4   21.37    1.04
  -2   0   4   22.99    0.99
  -2   0   4   23.67    0.70
  -2   0   4   22.62    1.02
  -1   1   4    0.18    0.20
  -1   1   4    0.24    0.22
  -1   1   4    0.24    0.28
  -1   1   4    0.52    0.33
   0   2   4  226.54    6.35
   0   2   4  231.11    6.12
   0   2   4  212.86    6.34
   0  -2  -4  230.74    6.11
   1   3   4   18.28    0.99
   1   3   4   18.95    0.98
   2   4   4   14.59    0.93
   3   5   4    8.64    0.84
   4   6   4  327.07    9.31
   5   7   4   30.48    1.70
   6   8   4    0.24    0.68
   7   9   4    5.51    1.12
   8  10   4   23.18    1.95
   9  11   4   11.17    1.59
  10  12   4    1.51    1.50
  11  13   4    3.77    2.58
  11  13   4    6.60    3.24
  12  12  -4    5.23    2.00
  11  11  -4   26.89    2.09
  11  11  -4   23.33    2.69
 -10 -10   4    0.14    1.38
  10  10  -4    0.74    1.27
  10  10  -4    2.85    1.06
  -9  -9   4   11.28    1.64
   9   9  -4    8.60    1.46
   9   9  -4    8.74    1.25
  -8  -8   4   57.67    2.85
   8   8  -4   49.43    2.56
  -7  -7   4   17.29    1.78
   7   7  -4   15.35    1.50
  -6  -6   4    3.58    0.72
   6   6  -4    4.50    0.76
  -5  -5   4   10.16    1.02
   5   5  -4    9.85    0.88
  -4  -4   4  557.75   15.20
   4   4  -4  560.73   15.00
  -3  -3   4   67.27    2.10
  -3  -3   4   65.47    2.08
  -3  -3   4   64.78    2.28
   3   3  -4   65.87    2.09
  -2  -2   4   62.12    2.20
  -2  -2   4   66.04    2.07
  -2  -2   4   66.28    1.99
   2   2  -4   65.60    2.10
   2   2  -4   65.17    1.95
  -1  -1   4    0.68    0.29
  -1  -1   4    0.50    0.30
  -1  -1   4    0.55    0.25
   1   1  -4    0.65    0.22
   0   0   4  297.74    8.19
   0   0   4  310.96    8.07
   0   0   4  290.79    8.21
   0   0  -4  295.55    8.06
   1   1   4   80.16    2.52
   1   1   4   75.83    2.50
  -1  -1  -4   75.35    2.25
   2   2   4   97.41    3.06
   2   2   4   93.88    3.02
   3   3   4  162.17    4.89
  -3  -3  -4  160.89    4.30
   4   4   4  209.06    6.21
   5   5   4  149.81    5.13
   6   6   4   12.81    1.17
   7   7   4   19.42    1.62
   8   8   4   12.20    1.52
   9   9   4    1.50    1.18
  10  10   4   10.53    1.76
  11  11   4    1.03    1.64
  12  14  -4   -0.98    2.70
  11  13  -4   -0.29    1.72
  10  12  -4   21.33    2.37
  -9 -11   4   18.60    2.14
   9  11  -4   20.73    2.16
   9  11  -4   19.85    1.71
  -8 -10   4    2.19    1.15
   8  10  -4    0.95    0.73
   8  10  -4    0.98    1.05
  -7  -9   4   16.22    1.83
   7   9  -4   18.86    1.23
   7   9  -4   18.19    1.59
  -6  -8   4   44.50    2.42
   6   8  -4   46.83    2.25
  -5  -7   4    2.85    0.66
   5   7  -4    3.31    0.71
  -4  -6   4  211.94    6.31
   4   6  -4  204.86    5.82
   4   6  -4  217.49    6.20
  -3  -5   4   40.05    1.69
   3   5  -4   41.73    1.63
   3   5  -4   40.91    1.39
  -2  -4   4   48.94    1.83
  -2  -4   4   47.47    1.54
   2   4  -4   46.01    1.54
   2   4  -4   48.27    1.69
  -1  -3   4   81.12    2.41
  -1  -3   4   78.74    2.59
  -1  -3   4   81.74    2.51
   1   3  -4   80.25    2.40
   1   3  -4   80.42    2.46
   0  -2   4  219.67    6.05
   0  -2   4  212.79    6.11
   0  -2   4  211.07    6.02
   0   2  -4  227.59    6.04
   1  -1   4   75.16    2.35
   1  -1   4   74.02    2.35
  -1   1  -4   67.34    2.29
   2   0   4  261.35    7.44
   2   0   4  269.73    7.39
   3   1   4    2.87    0.49
   3   1   4    2.66    0.50
  -3  -1  -4    3.59    0.43
   4   2   4  277.27    7.80
  -4  -2  -4  264.51    7.25
   5   3   4    9.54    1.20
  -5  -3  -4    8.09    0.51
   6   4   4   29.40    1.71
  -6  -4  -4   28.56    0.98
   7   5   4    2.39    0.81
   8   6   4   85.84    3.42
   9   7   4    1.12    1.07
  10   8   4    0.55    1.23
  11   9   4   16.68    2.12
  12  10   4   13.12    2.43
  11  15  -4    1.13    2.53
  10  14  -4    7.22    1.96
   9  13  -4   35.53    2.86
  -8 -12   4   24.51    2.38
   8  12  -4   21.90    2.19
   8  12  -4   20.21    1.36
  -7 -11   4   14.78    1.66
   7  11  -4   16.45    1.12
   7  11  -4   15.69    1.79
  -6 -10   4    3.66    1.02
   6  10  -4    4.80    0.59
   6  10  -4    5.37    1.09
  -5  -9   4    0.57    0.80
   5   9  -4    1.07    0.42
   5   9  -4    1.60    0.85
   5   9  -4    0.98    0.52
  -4  -8   4  107.78    3.84
   4   8  -4  115.64    3.81
   4   8  -4  115.76    3.20
  -3  -7   4   15.48    1.07
   3   7  -4   14.77    1.12
   3   7  -4   15.76    0.66
  -2  -6   4   21.14    1.18
  -2  -6   4   24.00    0.84
   2   6  -4   22.51    1.21
   2   6  -4   22.96    0.81
  -1  -5   4    8.03    0.69
  -1  -5   4    8.05    0.50
   1   5  -4    7.96    0.50
   1   5  -4    8.52    0.74
   0  -4   4  114.53    3.37
   0  -4   4  104.31    3.16
   0   4  -4  110.18    3.16
   0   4  -4  108.68    3.35
   1  -3   4   17.91    0.92
   1  -3   4   17.90    0.92
  -1   3  -4   19.34    0.96
   2  -2   4   96.34    2.98
   2  -2   4   95.34    3.04
  -2   2  -4  101.33    3.12
   3  -1   4    2.69    0.45
   3  -1   4    3.56    0.59
  -3   1  -4    3.27    0.46
   4   0   4  167.30    5.05
   4   0   4  162.48    4.82
  -4   0  -4  167.07    4.70
   5   1   4    1.04    0.67
   5   1   4    0.83    0.48
  -5  -1  -4    0.56    0.34
   6   2   4    6.26    0.99
  -6  -2  -4    6.92    0.64
   7   3   4    5.10    1.00
  -7  -3  -4    5.65    0.67
   8   4   4    6.68    1.13
  -8  -4  -4    5.70    0.59
   9   5   4    1.52    1.09
  10   6   4   22.85    2.17
  11   7   4   -1.15    1.34
  12   8   4    3.28    1.85
  10  16  -4   34.42    3.65
   9  15  -4    1.52    1.78
   8  14  -4   -0.13    1.24
  -7 -13   4   18.11    2.18
   7  13  -4   15.49    1.90
  -6 -12   4   37.70    2.48
   6  12  -4   32.54    2.29
   6  12  -4   39.85    1.35
  -5 -11   4    1.57    0.93
   5  11  -4    2.62    0.90
  -4 -10   4    3.99    1.00
   4  10  -4    5.29    1.16
  -3  -9   4   61.33    2.47
   3   9  -4   56.41    2.48
  -2  -8   4   16.69    1.12
   2   8  -4   18.91    1.29
  -1  -7   4   81.69    2.82
  -1  -7   4   87.43    2.42
   1   7  -4   79.82    2.86
   0  -6   4  192.23    5.25
   0  -6   4  184.32    5.54
   0   6  -4  194.09    5.66
   0   6  -4  195.72    5.24
   1  -5   4  134.76    3.83
   1  -5   4  135.81    3.97
  -1   5  -4  126.81    4.05
   2  -4   4   13.74    0.84
   2  -4   4   13.64    0.82
  -2   4  -4   14.44    0.99
   3  -3   4  153.95    4.54
   3  -3   4  166.85    4.75
  -3   3  -4  159.35    4.87
  -3   3  -4  154.02    4.72
   4  -2   4  261.56    7.22
   4  -2   4  267.13    7.54
  -4   2  -4  269.69    7.37
  -4   2  -4  245.81    7.54
   5  -1   4   -0.55    0.60
   5  -1   4    0.06    0.40
  -5   1  -4    0.59    0.37
   6   0   4   79.58    2.67
   6   0   4   76.06    2.99
  -6   0  -4   79.66    2.56
   7   1   4    7.23    1.01
   7   1   4    9.22    1.01
  -7  -1  -4    7.46    0.83
   8   2   4  217.78    6.84
  -8  -2  -4  210.99    6.05
   9   3   4    7.55    1.33
  -9  -3  -4    8.03    0.82
  10   4   4    3.37    1.31
  11   5   4    5.92    1.53
  12   6   4   34.97    4.44
  13   7   4    6.14    2.05
  10  18  -4   -0.14    2.64
   9  17  -4    2.08    2.19
   8  16  -4   13.77    2.33
   7  15  -4    4.04    1.59
  -6 -14   4    9.00    1.61
   6  14  -4   10.99    1.71
  -5 -13   4    0.74    0.92
   5  13  -4    0.38    1.01
  -4 -12   4   51.80    2.72
   4  12  -4   55.52    2.73
  -3 -11   4   11.67    1.43
  -2 -10   4    3.31    0.72
   2  10  -4    6.02    1.03
  -1  -9   4    7.94    0.96
   1   9  -4    8.84    1.18
   0  -8   4  129.49    3.72
   0  -8   4  136.36    4.21
   0   8  -4  138.46    4.39
   1  -7   4   19.29    1.07
   1  -7   4   21.48    0.95
  -1   7  -4   20.15    1.26
   2  -6   4   68.81    2.24
   2  -6   4   68.76    2.24
  -2   6  -4   62.23    2.47
   3  -5   4    7.43    0.81
   3  -5   4    7.20    0.65
  -3   5  -4    8.14    0.96
  -3   5  -4    8.02    0.90
   4  -4   4  215.02    5.92
   4  -4   4  207.46    6.22
  -4   4  -4  208.13    6.40
  -4   4  -4  216.97    6.24
   5  -3   4    9.04    0.73
   5  -3   4    9.93    1.11
  -5   3  -4    7.87    0.82
  -5   3  -4    8.77    1.19
   6  -2   4    4.26    0.59
   6  -2   4    5.20    0.82
  -6   2  -4    5.07    0.69
   7  -1   4    7.61    0.78
   7  -1   4    6.17    1.02
  -7   1  -4    6.93    0.85
   8   0   4    1.63    0.85
   8   0   4    1.31    0.65
  -8   0  -4    2.24    0.61
   9   1   4    2.91    1.00
   9   1   4    2.82    0.80
  -9  -1  -4    2.94    0.73
  10   2   4    8.54    1.46
 -10  -2  -4    8.76    0.95
  11   3   4   10.19    1.69
  12   4   4   17.09    3.16
  13   5   4    0.96    2.03
   9  19  -4    0.83    2.55
   8  18  -4    1.42    2.11
   7  17  -4    0.02    1.82
   6  16  -4   65.35    3.52
  -5 -15   4   15.53    1.93
   5  15  -4   17.24    2.21
  -4 -14   4    3.73    1.28
   4  14  -4    5.68    1.24
  -3 -13   4   23.25    1.96
   3  13  -4   22.36    1.95
  -2 -12   4   13.35    1.62
   2  12  -4   14.12    1.47
  -1 -11   4  133.31    4.47
   0 -10   4   26.56    1.48
   0  10  -4   26.38    1.86
   1  -9   4  162.31    4.97
   1  -9   4  165.01    4.59
   2  -8   4   24.77    1.18
   2  -8   4   25.20    1.24
  -2   8  -4   24.81    1.48
  -2   8  -4   24.99    1.66
   3  -7   4  192.53    5.69
   3  -7   4  201.79    5.61
  -3   7  -4  197.20    6.11
  -3   7  -4  194.57    6.01
   4  -6   4  339.43    8.96
   4  -6   4  324.27    9.25
  -4   6  -4  326.14    9.41
  -4   6  -4  325.16    9.57
   5  -5   4  156.96    5.07
   5  -5   4  162.38    4.59
  -5   5  -4  163.59    5.34
  -5   5  -4  163.94    5.05
   6  -4   4   31.63    1.76
   6  -4   4   27.94    1.17
  -6   4  -4   28.59    1.72
  -6   4  -4   24.48    1.49
   7  -3   4    5.67    0.62
   7  -3   4    3.17    0.83
  -7   3  -4    7.34    0.88
   8  -2   4  177.90    6.07
   8  -2   4  191.18    5.38
  -8   2  -4  192.19    5.66
   9  -1   4    2.13    0.72
   9  -1   4    3.64    1.09
  -9   1  -4    3.49    0.79
  10   0   4   30.32    1.72
  10   0   4   34.55    2.29
 -10   0  -4   32.43    1.84
  11   1   4    2.02    1.45
 -11  -1  -4    0.77    1.11
  12   2   4   32.04    2.91
  13   3   4   16.38    2.51
   8  20  -4    4.51    2.66
   6  18  -4    7.25    2.12
   5  17  -4    4.60    1.47
  -4 -16   4   19.44    2.02
   4  16  -4   19.50    2.34
  -3 -15   4   -0.36    1.00
   3  15  -4   -0.07    1.12
  -2 -14   4    4.55    1.12
   2  14  -4    3.65    1.19
  -1 -13   4    0.04    0.84
   1  13  -4    0.76    0.97
   0 -12   4   12.24    1.30
   0  12  -4   14.12    1.56
   1 -11   4   12.66    1.14
   1 -11   4   14.27    0.81
  -1  11  -4   15.78    1.47
  -1  11  -4   13.93    1.41
   2 -10   4   39.85    1.79
   2 -10   4   46.25    1.63
  -2  10  -4   38.46    2.18
  -2  10  -4   39.32    2.21
   3  -9   4    8.34    0.89
   3  -9   4    9.43    0.89
  -3   9  -4    9.10    1.17
   4  -8   4   82.00    2.86
   4  -8   4   80.41    2.59
  -4   8  -4   80.65    3.32
  -4   8  -4   77.69    3.19
   5  -7   4   32.98    1.29
   5  -7   4   34.01    1.83
  -5   7  -4   31.50    1.86
  -5   7  -4   31.96    1.87
   6  -6   4    9.80    1.14
   6  -6   4   10.42    0.74
  -6   6  -4   10.87    1.45
  -6   6  -4   10.82    1.36
   7  -5   4    4.61    0.94
   7  -5   4    4.33    0.49
  -7   5  -4    2.91    0.94
   8  -4   4    5.89    0.71
   8  -4   4    3.59    0.94
  -8   4  -4    4.95    1.11
   9  -3   4    6.09    1.14
  -9   3  -4    6.09    1.15
  10  -2   4    8.62    1.49
 -10   2  -4    9.15    1.32
  11  -1   4    0.69    1.22
 -11   1  -4    0.35    1.06
  12   0   4    4.36    1.84
  13   1   4   -0.25    1.81
   7  21  -4    1.01    2.58
   6  20  -4   26.42    3.53
   5  19  -4    1.39    1.72
   4  18  -4    7.77    1.77
   3  17  -4   14.76    2.00
  -2 -16   4   66.39    3.25
   2  16  -4   62.76    3.29
  -1 -15   4   37.35    2.41
   1  15  -4   38.25    2.43
   0 -14   4    6.92    1.21
   0  14  -4    7.35    1.21
   0  14  -4    5.46    1.20
   1 -13   4   85.90    3.39
   1 -13   4   92.61    2.68
  -1  13  -4   90.83    3.81
  -1  13  -4   96.16    3.67
   2 -12   4   14.75    1.29
   2 -12   4   12.70    0.98
  -2  12  -4   11.86    1.49
  -2  12  -4   12.94    1.50
   3 -11   4  130.67    3.92
   3 -11   4  129.79    4.03
  -3  11  -4  121.07    4.57
  -3  11  -4  122.95    4.47
   4 -10   4   73.52    2.53
   4 -10   4   73.48    2.73
  -4  10  -4   71.98    3.12
  -4  10  -4   75.31    3.21
   5  -9   4  108.08    3.29
   5  -9   4  116.43    3.90
  -5   9  -4  108.22    4.01
  -5   9  -4  101.80    4.01
   6  -8   4   -0.75    0.75
   6  -8   4    0.22    0.40
  -6   8  -4   -0.28    0.82
  -6   8  -4    0.46    0.88
   7  -7   4   21.56    1.69
  -7   7  -4   24.02    1.87
  -7   7  -4   20.79    1.79
   8  -6   4   78.80    3.38
  -8   6  -4   85.75    3.66
  -8   6  -4   86.81    3.41
   9  -5   4    0.36    1.06
  -9   5  -4    0.01    0.92
  10  -4   4    1.19    1.27
 -10   4  -4    1.38    1.01
  11  -3   4    8.15    1.72
 -11   3  -4    8.11    1.30
  12  -2   4   29.28    3.22
 -12   2  -4   24.89    2.18
  13  -1   4   -0.52    1.88
   5  21  -4   -1.30    1.94
   5  21  -4    2.07    1.65
   4  20  -4    4.65    1.62
   4  20  -4    0.04    1.95
   3  19  -4    0.15    1.18
   3  19  -4    1.62    1.51
   2  18  -4   28.52    2.76
   2  18  -4   24.59    2.36
   1  17  -4    1.26    1.33
   1  17  -4   -0.22    1.07
   0 -16   4   15.77    1.89
   0  16  -4   14.52    1.95
   0  16  -4   11.04    1.50
   1 -15   4    3.70    1.26
  -1  15  -4    5.38    1.19
  -1  15  -4    3.00    1.35
   2 -14   4   21.16    1.19
   2 -14   4   18.61    1.63
  -2  14  -4   20.98    2.09
  -2  14  -4   19.40    1.87
   3 -13   4   19.77    1.21
   3 -13   4   15.31    1.40
  -3  13  -4   14.36    1.85
  -3  13  -4   16.61    1.62
   4 -12   4   12.16    1.24
   4 -12   4   10.75    1.18
  -4  12  -4   11.11    1.56
  -4  12  -4   15.61    1.59
   5 -11   4    5.56    1.16
   5 -11   4    5.89    0.76
  -5  11  -4    3.90    1.12
  -5  11  -4    5.62    1.08
   6 -10   4   27.92    1.89
  -6  10  -4   30.37    2.12
  -6  10  -4   32.94    2.30
   7  -9   4    2.53    0.93
  -7   9  -4    3.58    1.17
  -7   9  -4    3.23    1.08
   8  -8   4   13.46    1.66
  -8   8  -4   14.96    1.81
  -8   8  -4   13.44    1.53
   9  -7   4    3.14    1.15
  -9   7  -4    0.13    1.27
  -9   7  -4    1.86    1.10
  10  -6   4   22.73    2.23
 -10   6  -4   23.31    2.19
  11  -5   4    6.42    1.74
 -11   5  -4    3.59    1.31
 -12   4  -4   11.65    1.63
  13  -3   4   15.16    2.46
   4  22  -4    1.38    2.04
   4  22  -4    0.92    1.78
   3  21  -4    0.74    1.57
   3  21  -4   -0.57    2.13
   2  20  -4   42.98    3.00
   2  20  -4   38.26    3.46
   1  19  -4    8.59    1.58
   1  19  -4    5.29    1.81
   0  18  -4    6.84    1.52
   0  18  -4    6.21    1.72
  -1  17  -4    7.49    1.79
  -1  17  -4    8.09    1.45
  -2  16  -4   24.88    2.04
   3 -15   4   10.52    1.17
  -3  15  -4    9.90    1.57
  -3  15  -4   11.64    1.68
   4 -14   4   18.31    1.56
  -4  14  -4   16.14    2.13
  -4  14  -4   16.85    1.85
   5 -13   4   10.38    1.73
  -5  13  -4   11.18    1.68
  -5  13  -4   10.24    1.54
   6 -12   4    1.74    0.91
  -6  12  -4    2.46    1.28
  -6  12  -4   -0.79    1.00
   7 -11   4   44.31    2.43
  -7  11  -4   47.30    2.82
  -7  11  -4   44.26    2.81
   8 -10   4   24.74    2.04
  -8  10  -4   22.84    2.42
  -8  10  -4   24.07    2.25
   9  -9   4   -0.94    1.16
  -9   9  -4    1.06    1.23
  -9   9  -4   -0.20    1.35
  10  -8   4    1.62    1.30
 -10   8  -4   -0.27    1.25
  11  -7   4    1.50    1.48
 -11   7  -4    0.13    1.37
  12  -6   4   26.53    3.06
 -12   6  -4   29.98    2.81
  13  -5   4    1.19    1.89
 -13   5  -4    2.73    1.67
   2  22  -4   17.09    2.85
   2  22  -4   19.61    2.45
   1  21  -4    4.71    2.36
   1  21  -4    2.15    1.46
   0  20  -4   -0.36    1.81
   0  20  -4   -0.50    1.31
  -1  19  -4    4.60    1.47
  -1  19  -4    1.49    1.56
  -2  18  -4   60.85    3.45
  -2  18  -4   62.47    3.63
  -3  17  -4   -0.43    1.48
  -3  17  -4   -0.36    1.19
   4 -16   4    4.26    1.11
  -4  16  -4    4.98    1.30
  -4  16  -4    2.59    1.54
   5 -15   4    3.77    1.31
  -5  15  -4    3.97    1.30
  -5  15  -4    2.67    1.52
   6 -14   4   59.25    2.81
  -6  14  -4   61.19    3.27
  -6  14  -4   58.64    3.46
   7 -13   4    4.66    1.31
  -7  13  -4    4.92    1.56
  -7  13  -4    7.16    1.55
   8 -12   4    0.87    1.21
  -8  12  -4    2.51    1.39
  -8  12  -4    4.45    1.63
   9 -11   4   10.25    1.80
  -9  11  -4   13.98    1.90
  -9  11  -4   13.36    2.03
  10 -10   4    9.01    1.67
 -10  10  -4   10.59    1.75
 -10  10  -4   12.15    2.16
  11  -9   4   17.79    2.25
 -11   9  -4   14.55    1.96
  12  -8   4    2.75    1.80
 -12   8  -4   -0.35    1.65
  13  -7   4    8.86    2.40
 -13   7  -4    8.36    2.09
   1  23  -4   -1.14    2.37
   1  23  -4    1.23    1.89
   0  22  -4    1.41    2.27
   0  22  -4    2.69    1.72
  -1  21  -4    3.07    1.87
  -1  21  -4    6.48    1.86
  -2  20  -4   24.80    3.08
  -2  20  -4   29.28    2.89
  -3  19  -4    9.31    1.73
  -3  19  -4    4.48    1.93
  -4  18  -4    9.68    1.56
  -4  18  -4    5.07    1.73
  -5  17  -4   25.15    2.97
  -5  17  -4   27.05    2.57
   6 -16   4   13.38    1.59
  -6  16  -4   13.36    2.06
  -6  16  -4   15.36    2.04
   7 -15   4    6.97    1.48
  -7  15  -4    7.04    1.99
  -7  15  -4    6.43    1.69
   8 -14   4   13.39    1.84
  -8  14  -4   15.18    1.97
  -8  14  -4   16.80    2.36
   9 -13   4    7.58    1.72
  -9  13  -4    3.64    1.72
  -9  13  -4    5.50    1.73
  10 -12   4    0.78    1.54
 -10  12  -4    0.46    1.71
 -10  12  -4    1.60    1.65
  11 -11   4    2.27    1.85
 -11  11  -4    3.07    2.05
 -11  11  -4    1.42    1.64
  12 -10   4   11.81    2.27
 -12  10  -4    5.76    2.49
  -1  23  -4    9.00    2.81
  -2  22  -4   41.50    4.05
  -2  22  -4   31.71    3.45
  -3  21  -4    5.01    1.78
  -3  21  -4    3.07    1.98
  -4  20  -4    3.21    1.69
  -4  20  -4    4.75    2.30
  -5  19  -4    1.77    1.43
  -5  19  -4    1.20    2.01
  -6  18  -4   67.34    4.58
  -6  18  -4   72.21    4.53
   7 -17   4   -1.74    1.35
  -7  17  -4    0.56    1.81
  -7  17  -4    2.49    2.04
   8 -16   4    0.68    1.53
  -8  16  -4    0.45    1.49
  -8  16  -4    0.14    1.89
   9 -15   4    5.01    1.70
  -9  15  -4    5.57    1.95
  -9  15  -4    4.44    2.22
  10 -14   4   36.57    3.26
 -10  14  -4   27.88    3.33
 -10  14  -4   28.84    3.62
  11 -13   4    8.37    2.03
 -11  13  -4   10.14    2.47
 -11  13  -4    6.52    2.06
  -5  21  -4   -0.76    1.83
  -5  21  -4   -1.12    2.11
  -6  20  -4   10.66    2.39
  -6  20  -4   10.75    2.70
  -7  19  -4    5.02    2.20
  -7  19  -4    4.01    2.02
  -8  18  -4   12.53    2.65
  -8  18  -4   10.62    2.25
   9 -17   4    3.16    1.86
  -9  17  -4   -3.24    1.91
  -9  17  -4    0.91    2.49
 -12  14   5    1.83    1.95
 -11  15   5   23.50    2.95
 -11  15   5   29.05    3.18
 -10  16   5    1.73    1.88
 -10  16   5    1.43    1.62
  -9  17   5    1.33    1.86
  -9  17   5   -0.19    1.40
  -8  18   5    1.55    1.83
  -7  19   5    7.52    2.17
  -7  19   5    8.69    1.95
  -6  20   5    0.99    2.00
  -6  20   5    0.42    1.59
  -5  21   5    1.12    2.14
  -5  21   5    0.63    1.85
  -5  21   5    0.52    2.07
  -4  22   5    2.42    1.96
 -13  11   5    7.86    1.73
 -12  12   5    0.27    1.53
 -11  13   5    8.38    1.80
 -11  13   5    6.75    3.05
 -10  14   5    6.58    1.77
 -10  14   5    4.22    1.65
  -9  15   5   14.68    1.94
  -9  15   5   15.12    1.95
  -8  16   5    5.49    1.55
  -8  16   5    5.01    1.58
  -7  17   5   22.43    2.58
  -7  17   5   22.78    2.74
  -7  17   5   23.53    2.64
  -6  18   5    7.04    1.63
  -6  18   5    7.98    1.67
  -6  18   5   10.55    1.98
  -5  19   5    0.69    1.70
  -5  19   5    2.74    1.55
  -5  19   5    4.00    1.74
  -4  20   5    0.95    1.59
  -4  20   5    2.30    1.68
  -3  21   5   30.66    3.07
  -3  21   5   40.14    3.46
  -2  22   5   -3.48    1.67
 -14   8   5    2.55    1.83
 -13   9   5    3.70    1.52
 -12  10   5   -0.91    1.34
 -11  11   5    5.11    1.44
 -11  11   5   10.54    1.60
 -10  12   5    1.03    1.24
 -10  12   5    5.01    1.41
  -9  13   5    0.96    1.25
  -9  13   5    1.96    1.35
  -8  14   5    1.96    1.07
  -8  14   5    0.10    1.19
  -8  14   5    0.18    1.24
  -7  15   5   51.69    3.02
  -7  15   5   47.91    2.96
  -7  15   5   50.21    2.89
  -6  16   5    0.89    1.27
  -6  16   5    0.72    1.30
  -6  16   5    0.39    1.21
  -5  17   5    4.73    1.56
  -5  17   5    6.01    1.44
  -5  17   5    3.73    1.32
  -4  18   5    2.52    1.57
  -4  18   5   -0.24    1.24
  -3  19   5   35.50    2.61
  -3  19   5   31.46    2.86
  -2  20   5    0.77    1.37
  -2  20   5    0.40    1.51
  -2  20   5    2.40    1.41
  -1  21   5    0.36    1.98
  -1  21   5   -0.75    1.52
   0  22   5    1.90    2.03
 -14   6   5    3.25    1.58
 -13   7   5   12.84    1.84
 -12   8   5   12.51    1.59
 -11   9   5    2.23    1.27
 -10  10   5   16.22    1.87
 -10  10   5   16.07    1.86
  -9  11   5    5.69    1.28
  -9  11   5    2.52    0.96
  -9  11   5    4.47    1.10
  -8  12   5   30.58    1.87
  -8  12   5   34.15    2.30
  -8  12   5   30.80    2.13
  -7  13   5   28.11    2.05
  -7  13   5   27.28    2.16
  -7  13   5   26.41    1.86
  -6  14   5   14.53    1.77
  -6  14   5   17.80    1.86
  -6  14   5   13.39    1.71
  -5  15   5    4.40    1.11
  -5  15   5    4.08    1.27
  -5  15   5    3.87    1.33
  -4  16   5    8.16    1.46
  -4  16   5   12.93    1.59
  -4  16   5    9.59    1.38
  -3  17   5  124.56    4.41
  -3  17   5  116.98    4.71
  -3  17   5  115.19    4.46
  -2  18   5   18.74    2.01
  -2  18   5   16.56    2.08
  -2  18   5   22.81    2.03
  -1  19   5    3.75    1.24
  -1  19   5    0.54    1.25
  -1  19   5    2.72    1.66
   0  20   5    0.02    1.37
   0  20   5    2.19    1.66
   1  21   5   59.93    5.82
   2  22   5   -0.17    2.42
 -15   3   5    1.68    1.70
 -13   5   5   12.27    1.79
 -12   6   5   18.42    2.10
 -11   7   5    2.73    1.13
 -10   8   5    0.50    0.82
 -10   8   5    0.60    1.00
  -9   9   5    1.65    0.99
  -9   9   5    1.12    1.16
  -9   9   5    1.78    0.82
  -8  10   5    2.34    1.01
  -8  10   5    2.96    0.84
  -8  10   5    3.03    1.10
  -7  11   5   19.95    1.87
  -7  11   5   19.40    1.63
  -7  11   5   19.13    1.46
  -6  12   5   -0.62    0.85
  -6  12   5    3.52    1.17
  -6  12   5   -0.26    0.80
  -5  13   5    2.36    0.88
  -5  13   5    1.67    1.26
  -4  14   5    1.80    0.91
  -4  14   5    1.21    0.97
  -4  14   5    0.65    1.00
  -4  14   5    1.97    1.16
  -3  15   5   34.09    2.13
  -3  15   5   37.30    2.31
  -3  15   5   34.09    2.18
  -2  16   5    2.44    1.13
  -2  16   5    1.88    1.04
  -2  16   5    4.50    1.15
  -1  17   5   12.05    1.50
  -1  17   5   13.03    1.79
  -1  17   5   10.60    1.40
   0  18   5    1.87    1.26
   0  18   5    2.55    1.18
   0  18   5    2.66    1.69
   1  19   5   18.06    1.88
   1  19   5   20.83    2.56
   2  20   5    4.19    1.93
   2  20   5    1.91    1.45
   3  21   5    0.63    2.19
 -15   1   5   -1.40    1.54
 -14   2   5    0.90    1.49
 -13   3   5   34.02    2.63
 -12   4   5    0.37    1.12
 -11   5   5    2.11    1.14
 -11   5   5    1.16    0.93
 -10   6   5    1.06    0.92
 -10   6   5    1.01    0.79
  -9   7   5    9.28    1.21
  -9   7   5   13.97    1.28
  -8   8   5   13.87    1.28
  -8   8   5   17.46    1.67
  -8   8   5   14.04    1.34
  -7   9   5    1.50    0.69
  -7   9   5    0.66    0.69
  -7   9   5    1.15    0.86
  -6  10   5   30.31    1.66
  -6  10   5   29.37    1.68
  -6  10   5   26.58    1.87
  -5  11   5    2.54    0.90
  -5  11   5    2.81    0.93
  -5  11   5    2.44    0.82
  -4  12   5   25.80    1.80
  -4  12   5   26.02    1.96
  -4  12   5   27.87    2.37
  -4  12   5   28.88    1.77
  -3  13   5   24.79    1.74
  -2  14   5   15.96    1.72
  -2  14   5   15.28    1.55
  -2  14   5   16.90    1.44
  -1  15   5    0.43    1.09
  -1  15   5    1.64    0.79
  -1  15   5    1.77    0.96
   0  16   5    7.59    1.25
   0  16   5    8.97    1.03
   0  16   5   10.37    1.64
   1  17   5   69.75    3.04
   1  17   5   72.17    3.59
   1  17   5   67.15    2.66
   2  18   5    0.06    1.17
   2  18   5   -1.53    1.50
   3  19   5    2.92    1.42
   3  19   5   -1.40    1.81
   4  20   5    0.81    2.15
   4  20   5   -1.35    1.54
 -15  -1   5    0.16    1.58
 -14   0   5    0.11    1.48
 -13   1   5   11.79    1.75
 -12   2   5   -0.14    1.20
 -12   2   5    0.95    1.16
 -11   3   5   10.44    1.23
 -11   3   5   13.35    1.55
 -10   4   5   11.76    1.46
 -10   4   5   11.54    1.38
  -9   5   5   20.02    1.62
  -9   5   5   22.64    1.46
  -8   6   5    3.33    0.88
  -8   6   5    2.06    0.71
  -7   7   5   17.80    1.20
  -7   7   5   15.67    1.18
  -7   7   5   15.54    1.52
  -6   8   5    4.61    0.72
  -6   8   5    4.47    1.04
  -6   8   5    3.74    0.72
  -5   9   5   10.79    1.31
  -5   9   5   12.91    1.11
  -5   9   5   12.10    1.17
  -4  10   5    9.52    1.13
  -4  10   5    7.93    0.99
  -4  10   5    6.18    0.90
  -4  10   5    5.00    0.95
  -3  11   5   11.28    1.24
  -3  11   5   14.26    1.45
  -3  11   5   15.10    1.38
  -3  11   5   12.07    1.16
  -2  12   5    1.60    0.58
  -2  12   5   -0.82    0.88
  -2  12   5    0.48    0.84
  -1  13   5   -0.33    0.93
  -1  13   5   -0.79    0.80
  -1  13   5    0.48    0.58
   0  14   5   39.80    1.76
   0  14   5   40.59    2.34
   0  14   5   38.53    2.08
   1  15   5   30.89    2.16
   1  15   5   30.91    1.57
   1  15   5   29.08    1.91
   2  16   5   14.42    1.91
   2  16   5   13.73    1.69
   3  17   5    4.35    1.60
   3  17   5    3.03    1.14
   4  18   5   17.07    2.32
   4  18   5   10.43    1.64
   5  19   5   32.64    3.66
   5  19   5   24.55    2.53
 -15  -3   5    0.00    2.15
 -14  -2   5    1.39    1.46
 -13  -1   5   11.12    1.95
 -13  -1   5   14.95    1.82
 -12   0   5   -0.22    1.16
 -12   0   5    0.35    1.47
 -11   1   5    6.62    1.18
 -11   1   5    7.24    1.20
 -10   2   5    3.92    0.96
 -10   2   5    3.67    1.04
  -9   3   5   50.57    2.40
  -9   3   5   48.77    2.12
  -8   4   5    0.65    0.60
  -8   4   5    1.45    0.80
  -7   5   5   43.45    1.84
  -7   5   5   42.74    2.09
  -6   6   5    7.64    0.79
  -6   6   5    6.88    0.83
  -5   7   5   41.35    1.76
  -5   7   5   37.85    1.84
  -5   7   5   39.75    1.60
  -4   8   5   67.80    2.83
  -4   8   5   67.97    2.38
  -4   8   5   66.85    2.50
  -4   8   5   63.98    2.48
  -3   9   5   36.04    1.73
  -3   9   5   37.77    1.68
  -3   9   5   33.46    1.84
  -3   9   5   34.35    1.75
  -2  10   5   26.39    1.79
  -2  10   5   25.82    1.64
  -2  10   5   25.83    1.35
  -1  11   5   16.11    1.07
  -1  11   5   14.01    1.96
  -1  11   5   16.62    1.53
   0  12   5   72.21    2.92
   0  12   5   75.43    2.53
   1  13   5   12.97    1.42
   1  13   5   12.68    0.98
   1  13   5   14.74    1.63
   2  14   5   10.36    1.22
   2  14   5    9.05    0.92
   2  14   5    9.44    1.36
   3  15   5    0.86    0.96
   3  15   5   -0.98    1.24
   4  16   5    0.51    1.11
   4  16   5    0.92    1.55
   5  17   5   54.29    3.44
   5  17   5   46.22    2.90
   6  18   5   -1.10    1.48
   6  18   5    0.87    2.11
 -14  -4   5    2.38    1.50
 -13  -3   5   26.32    2.44
 -13  -3   5   22.93    2.78
 -12  -2   5    0.02    1.10
 -12  -2   5    2.14    1.44
 -11  -1   5    6.03    1.22
 -11  -1   5    6.06    1.47
 -10   0   5    0.30    0.81
 -10   0   5   -1.07    0.79
  -9   1   5   56.09    2.36
  -9   1   5   58.25    2.60
  -8   2   5    0.91    0.71
  -8   2   5    1.05    0.61
  -7   3   5    1.17    0.54
  -7   3   5    0.34    0.73
  -6   4   5   35.18    1.73
  -6   4   5   39.43    1.65
   6  -4  -5   38.44    1.46
  -5   5   5  184.22    5.59
  -5   5   5  172.61    5.36
  -5   5   5  180.14    4.98
  -5   5   5  178.78    5.32
   5  -5  -5  177.67    5.03
  -4   6   5   37.98    1.84
  -4   6   5   38.83    1.68
  -4   6   5   38.44    1.42
  -4   6   5   37.04    1.66
   4  -6  -5   37.19    1.52
  -3   7   5    2.36    0.53
  -3   7   5    2.81    0.58
  -3   7   5    2.92    0.57
  -3   7   5    1.94    0.73
  -2   8   5   36.13    1.50
  -2   8   5   34.66    1.81
  -2   8   5   36.75    1.66
  -2   8   5   32.26    1.68
  -1   9   5  100.63    3.60
  -1   9   5  107.07    3.25
  -1   9   5  104.19    3.50
   0  10   5   75.80    2.94
   0  10   5   82.18    3.08
   0  10   5   81.06    2.55
   1  11   5    3.39    0.50
   1  11   5    5.35    0.89
   2  12   5   70.78    3.03
   2  12   5   73.29    2.22
   2  12   5   72.11    2.89
   3  13   5    2.55    1.16
   3  13   5    2.01    0.87
   4  14   5   22.69    1.90
   4  14   5   21.13    2.17
   5  15   5   19.75    1.91
   5  15   5   20.50    2.27
   6  16   5   12.65    1.71
   6  16   5   12.45    2.04
   7  17   5   -2.41    2.23
   7  17   5    2.62    1.60
 -14  -6   5    3.58    1.68
  14   6  -5    0.89    1.96
 -13  -5   5   15.52    1.85
 -13  -5   5   14.20    2.18
 -12  -4   5   -1.80    1.32
 -12  -4   5    0.00    1.16
 -11  -3   5   10.59    1.45
 -11  -3   5   14.52    1.67
 -10  -2   5    4.75    1.08
 -10  -2   5    4.65    1.25
  -9  -1   5   58.35    2.59
  -9  -1   5   55.85    2.50
  -8   0   5   -0.30    0.65
  -8   0   5   -0.33    0.58
  -7   1   5   10.91    1.26
  -7   1   5   13.43    1.04
  -6   2   5   18.59    1.23
  -6   2   5   16.33    1.11
   6  -2  -5   17.12    0.87
  -5   3   5   56.66    2.12
  -5   3   5   54.17    2.13
  -5   3   5   58.03    2.36
   5  -3  -5   58.71    1.73
  -4   4   5   16.56    1.04
  -4   4   5   18.20    1.00
  -4   4   5   15.59    1.26
  -4   4   5   17.20    0.73
   4  -4  -5   15.35    0.73
  -3   5   5   11.30    1.05
  -3   5   5   12.06    0.69
  -3   5   5   11.37    0.83
  -3   5   5   10.00    0.85
  -2   6   5  119.98    3.52
  -2   6   5  116.69    3.52
  -2   6   5  112.69    3.75
  -2   6   5  114.24    3.72
  -1   7   5  129.82    4.18
  -1   7   5  131.17    3.79
  -1   7   5  127.76    3.97
  -1   7   5  127.01    4.11
   0   8   5   17.19    0.86
   0   8   5   16.72    1.19
   0   8   5   16.57    1.20
   1   9   5   57.09    2.42
   1   9   5   58.85    2.45
   1   9   5   54.36    1.78
  -1  -9  -5   56.50    1.85
   2  10   5   13.93    1.23
   2  10   5   13.80    0.67
   3  11   5   -0.01    0.88
   3  11   5    0.41    0.77
   4  12   5   -0.96    0.85
   4  12   5   -0.82    0.76
   5  13   5   11.89    1.64
   5  13   5   14.22    1.53
   6  14   5    1.64    1.52
   6  14   5   -1.89    1.06
   7  15   5    3.01    1.81
   7  15   5    3.25    1.43
   8  16   5    4.17    2.32
   8  16   5    3.14    1.68
  14   8  -5    7.18    1.85
  14   8  -5    3.47    2.15
 -13  -7   5   11.60    2.37
  13   7  -5   17.89    2.19
 -12  -6   5   16.22    2.27
 -12  -6   5   15.25    1.78
  12   6  -5   14.22    1.91
 -11  -5   5   -0.34    0.98
 -11  -5   5    0.42    1.22
  11   5  -5    2.03    1.12
 -10  -4   5   13.31    1.61
 -10  -4   5   10.43    1.21
  -9  -3   5   43.51    2.81
  -9  -3   5   48.49    2.36
  -8  -2   5    1.54    0.87
  -8  -2   5    1.17    0.70
  -7  -1   5   13.41    1.12
  -7  -1   5   12.49    1.19
  -6   0   5    0.37    0.52
  -6   0   5    0.69    0.50
   6   0  -5   -0.20    0.40
  -5   1   5   91.37    3.08
  -5   1   5   90.43    3.07
   5  -1  -5   94.84    2.56
  -4   2   5    0.52    0.41
  -4   2   5    0.81    0.47
  -4   2   5    1.11    0.57
  -3   3   5    4.32    0.57
  -3   3   5    5.83    0.78
  -3   3   5    5.65    0.71
  -2   4   5   33.78    1.20
  -2   4   5   33.96    1.34
  -2   4   5   31.90    1.45
  -2   4   5   33.51    1.53
  -1   5   5  220.49    6.42
  -1   5   5  219.86    6.12
  -1   5   5  213.11    6.43
  -1   5   5  226.93    6.16
   0   6   5    4.37    0.70
   0   6   5    4.98    0.49
   0   6   5    5.77    0.79
   0   6   5    4.33    0.66
   0  -6  -5    7.73    0.88
   1   7   5   35.56    1.19
   1   7   5   35.50    1.64
   1   7   5   33.71    1.71
  -1  -7  -5   37.36    1.23
   2   8   5   28.92    1.72
   3   9   5   64.17    2.63
   4  10   5   25.52    1.67
   5  11   5    2.17    0.86
   5  11   5    3.52    1.21
   6  12   5    6.28    1.35
   6  12   5    5.94    1.18
   7  13   5    0.66    1.17
   7  13   5    1.09    1.37
   8  14   5    8.86    2.39
   8  14   5    7.85    1.76
   9  15   5   23.42    3.08
   9  15   5   21.63    2.52
  13   9  -5    5.38    1.69
  13   9  -5    7.48    1.96
 -12  -8   5   13.68    2.17
  12   8  -5   14.22    2.07
 -11  -7   5    3.81    1.46
  11   7  -5    1.71    1.25
 -10  -6   5    0.43    1.14
 -10  -6   5   -0.81    0.83
  10   6  -5    0.56    0.97
  -9  -5   5   30.04    2.12
  -9  -5   5   26.96    1.84
   9   5  -5   25.63    1.99
  -8  -4   5   -0.82    0.74
   8   4  -5    0.57    0.70
  -7  -3   5   -0.03    0.62
  -7  -3   5    0.20    0.57
   7   3  -5    0.93    0.57
  -6  -2   5   14.75    1.08
  -6  -2   5   18.21    1.20
   6   2  -5   17.89    0.97
  -5  -1   5   93.16    3.09
  -5  -1   5   94.22    3.13
   5   1  -5   88.42    2.66
  -4   0   5   -0.02    0.38
  -4   0   5   -0.15    0.49
  -4   0   5   -0.20    0.37
  -3   1   5   43.39    1.72
  -3   1   5   41.78    1.61
  -3   1   5   41.24    1.70
  -2   2   5   25.98    0.86
  -2   2   5   27.24    1.30
  -2   2   5   29.42    0.87
  -2   2   5   25.08    1.25
  -2   2   5   28.74    1.18
  -1   3   5  128.02    3.90
  -1   3   5  124.13    3.90
  -1   3   5  123.61    3.64
   0   4   5    4.10    0.46
   0   4   5    5.41    0.75
   0   4   5    5.33    0.70
   0  -4  -5    4.64    0.51
   1   5   5   41.52    1.84
   1   5   5   38.54    1.79
  -1  -5  -5   41.85    1.31
   2   6   5    8.89    1.05
   3   7   5   77.08    2.95
   4   8   5   20.75    1.47
   5   9   5   19.95    1.47
   6  10   5    2.69    1.05
   7  11   5    7.42    1.40
   8  12   5    7.89    1.58
   9  13   5    5.34    2.11
   9  13   5    6.06    1.55
  10  14   5    2.95    2.16
  10  14   5    1.82    1.89
  13  11  -5    6.82    2.28
 -12 -10   5    0.88    1.85
  12  10  -5   -0.45    1.33
  12  10  -5    0.65    1.67
 -11  -9   5    3.58    1.74
  11   9  -5    2.79    1.48
  11   9  -5    1.97    1.11
 -10  -8   5    0.91    1.27
  10   8  -5    1.43    1.12
  -9  -7   5   17.14    1.87
   9   7  -5   14.45    1.70
  -8  -6   5    2.82    1.05
   8   6  -5    4.19    0.99
  -7  -5   5   40.13    2.42
   7   5  -5   45.13    1.93
  -6  -4   5   36.07    1.75
  -6  -4   5   38.85    1.86
   6   4  -5   37.47    1.61
  -5  -3   5   54.22    2.14
  -5  -3   5   57.00    2.25
   5   3  -5   58.00    1.95
  -4  -2   5    1.15    0.42
  -4  -2   5   -0.30    0.45
  -4  -2   5    0.46    0.46
   4   2  -5    0.37    0.30
  -3  -1   5   38.33    1.65
  -3  -1   5   42.98    1.64
  -3  -1   5   42.15    1.64
   3   1  -5   42.41    1.23
  -2   0   5   -0.33    0.28
  -2   0   5    0.33    0.40
  -2   0   5    0.12    0.21
  -2   0   5    0.07    0.35
  -1   1   5  268.40    7.69
  -1   1   5  273.26    7.64
  -1   1   5  276.14    7.32
   0   2   5    1.46    0.41
   0   2   5    0.53    0.47
   0   2   5    1.11    0.44
   1   3   5   18.71    1.08
   1   3   5   20.63    1.18
  -1  -3  -5   20.01    0.82
   2   4   5    4.15    0.71
   2   4   5    3.20    0.60
  -2  -4  -5    3.78    0.36
   3   5   5  159.90    5.02
   4   6   5   28.55    1.67
   5   7   5   11.03    1.28
   6   8   5   36.16    2.09
   7   9   5   16.89    1.77
   8  10   5    8.68    1.48
   9  11   5   22.05    2.43
  10  12   5    8.72    1.88
  12  12  -5    1.44    2.09
 -11 -11   5   11.00    2.23
  11  11  -5   12.22    1.58
  11  11  -5    9.02    1.98
 -10 -10   5   20.75    2.37
  10  10  -5   15.81    1.69
  10  10  -5   16.89    2.10
  -9  -9   5    2.92    1.21
   9   9  -5    1.06    1.08
  -8  -8   5   14.98    1.59
  -7  -7   5   18.16    1.75
   7   7  -5   15.98    1.57
  -6  -6   5    9.83    1.23
   6   6  -5    9.05    1.08
  -5  -5   5  173.52    5.45
   5   5  -5  178.56    5.22
  -4  -4   5   15.40    1.09
   4   4  -5   19.38    0.98
  -3  -3   5    5.69    0.68
  -3  -3   5    3.70    0.58
  -3  -3   5    5.29    0.58
   3   3  -5    4.83    0.53
  -2  -2   5   27.50    1.20
  -2  -2   5   28.18    1.33
  -2  -2   5   27.92    1.11
   2   2  -5   28.38    1.02
  -1  -1   5  272.23    7.62
  -1  -1   5  278.48    7.44
   1   1  -5  273.44    7.42
   0   0   5    0.14    0.42
   0   0   5   -0.39    0.36
   0   0   5   -0.13    0.35
   1   1   5   42.07    1.67
   1   1   5   38.96    1.61
   2   2   5    5.83    0.76
   2   2   5    6.40    0.77
  -2  -2  -5    5.97    0.52
   3   3   5   81.58    2.89
   3   3   5   81.82    2.93
  -3  -3  -5   84.15    2.58
  -3  -3  -5   83.30    2.37
   4   4   5    6.62    0.96
   5   5   5    7.13    1.01
   6   6   5   18.02    1.46
   7   7   5   50.05    2.54
   8   8   5   -0.05    0.99
   9   9   5    4.22    1.33
  10  10   5    6.94    1.78
  11  11   5    5.52    2.27
  12  14  -5    9.39    4.64
  11  13  -5   11.50    2.30
 -10 -12   5    2.44    1.79
  10  12  -5    0.62    1.54
  -9 -11   5    5.77    1.58
   9  11  -5    4.60    1.06
   9  11  -5    5.46    1.47
  -8 -10   5    3.16    1.17
   8  10  -5    3.78    1.19
   8  10  -5    2.88    0.78
  -7  -9   5   -0.12    0.86
  -6  -8   5    3.62    0.94
   6   8  -5    2.03    0.93
  -5  -7   5   41.20    2.06
   5   7  -5   39.78    1.85
  -4  -6   5   35.33    1.78
   4   6  -5   38.10    1.69
  -3  -5   5   11.20    1.01
  -3  -5   5   10.45    0.72
   3   5  -5   11.64    0.88
  -2  -4   5   32.69    1.26
  -2  -4   5   32.68    1.50
   2   4  -5   34.70    1.34
  -1  -3   5  123.11    3.89
  -1  -3   5  123.80    3.69
   1   3  -5  128.92    3.68
   0  -2   5    0.82    0.38
   0  -2   5    0.93    0.35
   0   2  -5    0.78    0.36
   1  -1   5   41.06    1.66
   1  -1   5   40.89    1.66
  -1   1  -5   43.17    1.59
   2   0   5    0.61    0.36
   2   0   5    0.43    0.48
   3   1   5   39.41    1.80
   3   1   5   40.48    1.68
  -3  -1  -5   40.24    1.45
   4   2   5   -0.46    0.62
   4   2   5    0.05    0.52
  -4  -2  -5    0.04    0.29
   5   3   5    1.38    0.65
  -5  -3  -5    0.68    0.30
   6   4   5   13.56    1.34
   7   5   5   75.57    3.10
   8   6   5    0.29    0.87
   9   7   5   14.65    1.74
  10   8   5   11.91    1.92
  11   9   5   -0.20    1.91
  11  15  -5   26.50    3.07
  10  14  -5    6.25    2.04
  -9 -13   5    2.93    1.66
   9  13  -5    0.95    1.47
  -8 -12   5   36.09    2.69
   8  12  -5   33.26    2.57
  -7 -11   5   16.38    1.92
   7  11  -5   16.49    1.94
   7  11  -5   19.31    1.16
  -6 -10   5   28.70    1.90
   6  10  -5   24.47    1.22
   6  10  -5   26.41    1.91
  -5  -9   5   11.28    1.42
   5   9  -5   12.77    0.88
   5   9  -5   11.69    1.46
  -4  -8   5   63.86    2.60
   4   8  -5   60.54    1.94
   4   8  -5   64.76    2.55
  -3  -7   5    2.69    0.63
   3   7  -5    2.62    0.40
   3   7  -5    2.05    0.68
  -2  -6   5  114.05    3.27
  -2  -6   5  114.73    3.74
   2   6  -5  111.91    3.24
   2   6  -5  114.60    3.61
  -1  -5   5  220.62    6.42
  -1  -5   5  214.51    6.06
   1   5  -5  225.66    6.31
   0  -4   5    3.82    0.55
   0  -4   5    4.88    0.56
   0   4  -5    5.55    0.66
   1  -3   5   19.28    1.05
   1  -3   5   18.21    1.03
  -1   3  -5   18.26    1.06
   2  -2   5    5.34    0.68
   2  -2   5    6.24    0.69
  -2   2  -5    4.44    0.64
   3  -1   5   39.41    1.75
   3  -1   5   39.95    1.63
  -3   1  -5   41.90    1.61
   4   0   5    0.01    0.43
   4   0   5   -0.76    0.56
  -4   0  -5    0.69    0.39
   5   1   5    0.24    0.53
   5   1   5    0.84    0.56
  -5  -1  -5    0.48    0.36
   6   2   5    0.83    0.66
   6   2   5    1.09    0.68
  -6  -2  -5    1.30    0.43
   7   3   5   38.11    2.14
  -7  -3  -5   36.22    1.36
   8   4   5   12.65    1.54
   9   5   5   18.72    2.00
  10   6   5    3.38    1.35
  11   7   5   14.26    2.24
  12   8   5    0.20    1.84
  10  16  -5   -1.56    2.30
   9  15  -5   13.98    2.44
  -8 -14   5    0.01    1.21
   8  14  -5    0.28    1.39
  -7 -13   5   25.32    2.23
   7  13  -5   32.37    2.44
  -6 -12   5   -0.25    1.03
   6  12  -5    2.57    1.08
  -5 -11   5    3.01    0.97
   5  11  -5    2.64    1.03
  -4 -10   5    7.87    1.22
   4  10  -5    6.43    1.20
  -3  -9   5   33.04    1.88
   3   9  -5   36.37    1.95
  -2  -8   5   34.22    1.13
  -2  -8   5   33.12    1.71
   2   8  -5   32.77    1.71
   2   8  -5   35.81    1.09
  -1  -7   5  130.19    3.69
  -1  -7   5  129.12    4.18
   1   7  -5  130.78    4.19
   1   7  -5  135.14    3.69
   0  -6   5    4.66    0.54
   0  -6   5    5.07    0.70
   0   6  -5    5.43    0.73
   1  -5   5   36.76    1.59
   1  -5   5   40.39    1.54
  -1   5  -5   41.67    1.75
   2  -4   5    3.56    0.55
   2  -4   5    3.12    0.58
  -2   4  -5    4.36    0.72
   3  -3   5   79.96    2.78
   3  -3   5   81.45    2.68
  -3   3  -5   82.53    2.79
  -3   3  -5   81.61    2.92
   4  -2   5    0.83    0.42
   4  -2   5    0.73    0.63
  -4   2  -5    0.04    0.41
   5  -1   5    0.95    0.48
   5  -1   5    1.78    0.73
  -5   1  -5    0.46    0.43
   6   0   5    0.52    0.73
   6   0   5   -0.07    0.54
  -6   0  -5    0.73    0.46
   7   1   5   28.95    1.63
   7   1   5   28.12    1.86
  -7  -1  -5   27.76    1.32
   8   2   5   31.03    1.98
   8   2   5   28.02    1.72
  -8  -2  -5   27.71    1.36
   9   3   5    0.47    1.26
   9   3   5    0.38    1.10
  10   4   5   -0.38    1.11
  11   5   5   10.20    1.79
  12   6   5   -0.57    1.71
   9  17  -5   -1.55    2.20
   8  16  -5    5.22    1.98
  -7 -15   5   49.88    3.33
   7  15  -5   51.40    3.30
  -6 -14   5   11.43    1.61
   6  14  -5   15.51    2.06
  -5 -13   5   -0.40    0.85
   5  13  -5    0.95    1.09
  -4 -12   5   24.72    1.94
   4  12  -5   23.22    1.88
  -3 -11   5   14.59    1.56
   3  11  -5   12.99    1.53
  -2 -10   5   25.95    1.67
   2  10  -5   28.46    1.92
  -1  -9   5  102.11    2.82
  -1  -9   5  100.36    3.53
   1   9  -5  101.86    3.65
   0  -8   5   15.98    1.15
   0  -8   5   15.04    0.82
   0   8  -5   18.23    1.42
   1  -7   5   37.01    1.61
   1  -7   5   35.10    1.41
  -1   7  -5   33.67    1.71
   2  -6   5    8.66    0.80
   2  -6   5    9.08    0.84
  -2   6  -5    8.28    1.00
   3  -5   5  176.65    5.21
   3  -5   5  177.09    5.34
  -3   5  -5  188.51    5.65
  -3   5  -5  174.62    5.48
   4  -4   5    6.27    0.86
   4  -4   5    6.12    0.72
  -4   4  -5    7.76    1.09
  -4   4  -5    5.91    0.76
   5  -3   5    1.10    0.49
  -5   3  -5    1.35    0.53
  -5   3  -5    0.38    0.66
   6  -2   5    3.28    0.83
   6  -2   5    1.31    0.53
  -6   2  -5    1.08    0.53
   7  -1   5   25.40    1.42
   7  -1   5   26.18    1.71
  -7   1  -5   26.75    1.42
   8   0   5    0.57    0.84
   8   0   5    0.25    0.70
  -8   0  -5   -0.60    0.58
   9   1   5    4.53    0.96
   9   1   5    4.78    1.27
  -9  -1  -5    5.23    0.78
  10   2   5    1.20    1.28
  11   3   5   22.36    2.55
  12   4   5    7.43    1.99
   8  18  -5    3.49    2.19
   7  17  -5   23.52    2.74
  -6 -16   5    1.04    1.25
   6  16  -5   -0.19    1.56
  -5 -15   5    2.32    1.11
   5  15  -5    2.14    1.25
  -4 -14   5    0.48    1.06
   4  14  -5    2.08    1.14
  -3 -13   5   22.48    1.79
   3  13  -5   25.52    2.00
  -2 -12   5    0.18    0.81
   2  12  -5    0.46    0.97
  -1 -11   5   18.78    1.45
   1  11  -5   14.42    1.60
   0 -10   5   76.68    2.29
   0 -10   5   80.11    2.94
   0  10  -5   76.65    3.21
   1  -9   5   55.50    1.87
   1  -9   5   51.18    2.14
  -1   9  -5   54.53    2.47
   2  -8   5   30.37    1.41
   2  -8   5   26.27    1.31
  -2   8  -5   30.02    1.87
   3  -7   5   76.51    2.67
   3  -7   5   74.60    2.56
  -3   7  -5   78.44    2.98
  -3   7  -5   74.05    3.11
   4  -6   5   30.95    1.65
   4  -6   5   32.13    1.38
  -4   6  -5   30.91    1.69
  -4   6  -5   27.93    1.88
   5  -5   5    7.61    0.79
   5  -5   5    8.78    1.84
  -5   5  -5    6.71    0.92
  -5   5  -5   10.51    1.31
   6  -4   5   11.21    0.91
   6  -4   5   11.48    1.33
  -6   4  -5   12.15    1.32
  -6   4  -5    9.68    1.07
   7  -3   5   36.50    1.58
   7  -3   5   37.83    2.04
  -7   3  -5   35.88    1.79
   8  -2   5   29.57    1.49
   8  -2   5   26.76    2.05
  -8   2  -5   28.27    1.59
   9  -1   5    8.44    1.40
   9  -1   5    4.84    0.84
  -9   1  -5    3.79    0.87
  10   0   5    1.76    1.22
 -10   0  -5    1.32    0.90
  11   1   5   24.43    2.65
  12   2   5    2.25    1.82
  13   3   5    0.07    1.93
   6  18  -5   11.03    2.28
  -5 -17   5    4.22    1.69
   5  17  -5    4.91    1.66
  -4 -16   5   11.72    1.65
   4  16  -5    9.33    1.74
  -3 -15   5   35.04    2.44
   3  15  -5   31.81    2.42
  -2 -14   5   15.75    1.77
   2  14  -5   15.45    1.88
  -1 -13   5   -0.51    0.95
   1  13  -5    0.56    1.02
   0 -12   5   70.86    3.23
   0  12  -5   73.84    3.24
   1 -11   5    3.67    0.78
   1 -11   5    4.02    0.58
  -1  11  -5    3.02    0.89
   2 -10   5   13.77    1.02
   2 -10   5   14.45    1.10
  -2  10  -5   13.50    1.45
  -2  10  -5   12.58    1.51
   3  -9   5   61.57    2.29
   3  -9   5   60.54    2.29
  -3   9  -5   63.14    2.78
  -3   9  -5   60.10    2.69
   4  -8   5   20.18    1.14
   4  -8   5   19.31    1.40
  -4   8  -5   18.68    1.60
  -4   8  -5   18.01    1.79
   5  -7   5   10.46    0.92
  -5   7  -5   10.52    1.31
  -5   7  -5   13.49    1.59
   6  -6   5   17.58    1.46
   6  -6   5   18.96    1.06
  -6   6  -5   16.79    1.57
  -6   6  -5   19.17    1.71
   7  -5   5   82.69    2.59
   7  -5   5   81.92    3.31
  -7   5  -5   78.39    3.47
  -7   5  -5   77.25    3.26
   8  -4   5   13.41    1.02
   8  -4   5   13.06    1.60
  -8   4  -5   12.54    1.47
   9  -3   5    0.30    1.07
  -9   3  -5   -0.40    1.07
  10  -2   5    2.30    1.16
 -10   2  -5    1.92    1.16
  11  -1   5   24.62    2.39
 -11   1  -5   27.92    2.47
  12   0   5    3.09    1.83
  13   1   5   -3.45    2.05
   6  20  -5    3.65    2.38
   5  19  -5    1.11    2.00
   4  18  -5    4.12    1.60
  -3 -17   5  123.12    5.04
   3  17  -5  128.51    5.27
  -2 -16   5    3.01    1.31
   2  16  -5    3.73    1.40
  -1 -15   5   -1.45    0.95
   1  15  -5    1.14    1.01
   0 -14   5   39.02    2.34
   0  14  -5   37.46    2.38
   1 -13   5   12.40    0.82
  -1  13  -5   15.31    1.70
  -1  13  -5   13.79    1.78
   2 -12   5   73.92    2.85
   2 -12   5   73.96    2.51
  -2  12  -5   75.22    3.27
  -2  12  -5   76.78    3.28
   3 -11   5    0.57    0.61
   3 -11   5   -0.89    0.60
  -3  11  -5    0.14    0.88
  -3  11  -5   -0.55    0.90
   4 -10   5   24.15    1.56
   4 -10   5   23.83    1.38
  -4  10  -5   22.71    1.76
  -4  10  -5   23.98    1.94
   5  -9   5   19.40    1.16
  -5   9  -5   19.26    1.73
  -5   9  -5   18.75    1.70
   6  -8   5   34.95    1.46
   6  -8   5   34.61    1.94
  -6   8  -5   34.55    2.22
  -6   8  -5   37.53    2.26
   7  -7   5   50.69    2.46
   7  -7   5   48.20    1.73
  -7   7  -5   48.86    2.59
  -7   7  -5   49.57    2.78
   8  -6   5    1.28    1.00
  -8   6  -5    0.31    0.92
   9  -5   5   19.69    2.10
  -9   5  -5   21.12    1.90
  10  -4   5    4.46    1.45
 -10   4  -5    1.15    0.99
  11  -3   5   20.81    2.42
 -11   3  -5   15.34    1.55
  12  -2   5    3.24    1.57
  13  -1   5    3.34    2.04
   5  21  -5    0.19    2.08
   4  20  -5    0.37    2.29
   3  19  -5   29.21    3.09
  -2 -18   5   19.60    2.40
   2  18  -5   16.76    2.17
  -1 -17   5   10.73    1.70
   1  17  -5   12.98    1.98
   1  17  -5   11.49    1.68
   0 -16   5    9.31    1.53
   0  16  -5    5.30    1.23
   0  16  -5    7.82    1.69
   1 -15   5   35.87    2.38
  -1  15  -5   34.42    2.62
  -1  15  -5   34.09    2.43
   2 -14   5   10.76    0.96
  -2  14  -5    8.33    1.34
  -2  14  -5   10.04    1.63
   3 -13   5    1.83    0.88
   3 -13   5    3.08    0.79
  -3  13  -5    2.02    1.15
  -3  13  -5    2.76    1.05
   4 -12   5   -0.18    0.80
   4 -12   5    0.25    0.70
  -4  12  -5    0.33    0.96
  -4  12  -5    2.23    1.21
   5 -11   5    3.27    0.90
   5 -11   5    2.18    0.70
  -5  11  -5    3.83    1.13
  -5  11  -5    1.61    1.11
   6 -10   5    2.92    0.95
   6 -10   5    2.97    0.67
  -6  10  -5    3.20    1.06
  -6  10  -5    3.10    1.13
   7  -9   5   18.75    1.71
  -7   9  -5   17.98    1.93
  -7   9  -5   17.99    1.95
   8  -8   5    0.29    0.98
  -8   8  -5   -0.53    1.16
  -8   8  -5    0.21    1.00
   9  -7   5   15.19    1.83
  -9   7  -5   15.64    1.72
  10  -6   5    3.85    1.56
 -10   6  -5    4.44    1.27
  11  -5   5   14.75    2.18
 -11   5  -5   12.33    1.60
  12  -4   5    8.32    2.21
 -12   4  -5    9.60    1.75
  13  -3   5    0.61    2.12
   4  22  -5   -1.29    1.89
   4  22  -5   -3.72    2.29
   3  21  -5   45.77    3.48
   3  21  -5   47.35    4.02
   2  20  -5   -1.72    1.35
   2  20  -5    0.09    1.90
   1  19  -5    2.47    1.72
   1  19  -5    3.71    1.35
   0  18  -5    1.09    1.30
   0  18  -5    1.35    1.64
   1 -17   5   69.25    3.33
  -1  17  -5   70.76    3.59
  -1  17  -5   70.27    3.70
   2 -16   5   15.61    1.76
  -2  16  -5   17.79    2.20
  -2  16  -5   16.44    1.95
   3 -15   5    0.15    0.76
  -3  15  -5    2.70    1.29
  -3  15  -5    1.53    1.23
   4 -14   5   26.35    1.78
   4 -14   5   25.30    1.80
  -4  14  -5   21.23    2.08
  -4  14  -5   24.50    2.43
   5 -13   5   13.88    1.41
   5 -13   5   16.19    1.64
  -5  13  -5   14.21    1.90
  -5  13  -5   14.00    1.89
   6 -12   5    4.25    1.06
  -6  12  -5    4.21    1.33
  -6  12  -5    3.46    1.19
   7 -11   5    2.89    1.08
  -7  11  -5    3.74    1.34
  -7  11  -5    3.68    1.38
   8 -10   5    8.64    1.44
  -8  10  -5    9.19    1.82
  -8  10  -5    8.28    1.58
   9  -9   5    2.34    1.26
  -9   9  -5   -3.04    1.22
  -9   9  -5    2.79    1.51
  10  -8   5    7.76    1.63
 -10   8  -5   11.34    1.72
  11  -7   5   18.72    2.31
 -11   7  -5   11.61    1.92
  12  -6   5    1.47    1.97
 -12   6  -5    4.31    1.72
   2  22  -5   -0.28    1.77
   2  22  -5    0.47    1.96
   1  21  -5    1.97    2.21
   1  21  -5    0.49    1.97
   0  20  -5    1.72    1.47
   0  20  -5   -2.27    2.02
  -1  19  -5   19.76    2.62
  -1  19  -5   15.88    1.91
  -2  18  -5    0.24    1.34
  -2  18  -5   -0.06    1.50
  -3  17  -5    7.28    1.63
  -3  17  -5    6.31    1.73
  -4  16  -5    0.99    1.55
  -4  16  -5    0.02    1.22
   5 -15   5   19.88    1.90
  -5  15  -5   23.06    2.43
  -5  15  -5   21.83    2.44
   6 -14   5   -1.27    1.00
  -6  14  -5    0.31    1.40
  -6  14  -5    0.47    1.40
   7 -13   5   -1.84    1.07
  -7  13  -5    0.34    1.40
  -7  13  -5    1.55    1.40
   8 -12   5    7.34    1.47
  -8  12  -5    9.52    1.85
  -8  12  -5    9.11    1.81
   9 -11   5   18.26    2.27
  -9  11  -5   20.70    2.53
  -9  11  -5   19.45    2.23
  10 -10   5    7.00    1.75
 -10  10  -5    2.41    3.04
 -10  10  -5    5.88    1.74
 -11   9  -5    2.88    1.77
  12  -8   5    4.60    1.98
 -12   8  -5   -1.00    1.83
   0  22  -5    1.24    2.39
   0  22  -5    1.37    1.85
  -1  21  -5   50.13    3.59
  -1  21  -5   56.01    3.95
  -2  20  -5    0.66    1.98
  -3  19  -5   -0.13    1.62
  -3  19  -5    1.73    3.05
  -4  18  -5   11.12    1.92
  -4  18  -5   10.05    2.10
  -5  17  -5   58.03    3.53
  -5  17  -5   47.82    3.74
   6 -16   5   12.05    1.50
  -6  16  -5   10.62    1.83
  -6  16  -5   10.30    1.97
   7 -15   5    4.34    1.32
  -7  15  -5    2.67    1.53
  -7  15  -5   -1.81    1.56
   8 -14   5    9.28    1.75
  -8  14  -5    9.05    1.96
   9 -13   5    3.27    1.59
  -9  13  -5    4.82    1.93
  -9  13  -5    2.77    1.74
  10 -12   5    5.25    1.81
 -10  12  -5   11.15    2.32
 -10  12  -5    8.04    2.43
  11 -11   5    8.81    2.17
 -11  11  -5    2.32    2.49
  -2  22  -5   -0.33    1.65
  -2  22  -5   -0.79    2.47
  -3  21  -5    2.31    1.72
  -3  21  -5    0.57    2.35
  -4  20  -5    2.05    2.25
  -4  20  -5    3.49    1.57
  -5  19  -5   29.08    3.13
  -5  19  -5   30.87    3.50
  -6  18  -5    0.34    1.36
  -6  18  -5   -1.12    2.17
  -7  17  -5   -1.98    2.07
  -7  17  -5    4.19    1.74
   8 -16   5    0.45    1.58
  -8  16  -5    3.42    1.72
  -8  16  -5    3.04    2.24
   9 -15   5   27.64    2.93
  -9  15  -5   30.67    3.71
  -9  15  -5   26.16    2.81
  10 -14   5   -2.75    1.84
 -10  14  -5    2.45    2.32
 -10  14  -5   -0.45    1.95
 -11  15   6    2.93    1.93
 -10  16   6    0.41    1.62
  -9  17   6   -2.74    1.52
  -8  18   6   24.05    3.15
  -7  19   6   -2.60    1.83
  -7  19   6    2.79    2.02
  -6  20   6    3.90    1.84
  -6  20   6    4.45    2.31
  -6  20   6    1.79    2.11
  -5  21   6    3.31    2.20
  -5  21   6    3.99    2.29
  -5  21   6    3.21    1.91
 -13  11   6   -0.27    1.60
 -12  12   6    1.04    1.68
 -11  13   6    0.90    1.56
 -10  14   6   16.81    2.44
  -9  15   6    6.38    1.74
  -9  15   6    7.32    1.68
  -8  16   6   19.48    2.52
  -8  16   6   19.82    2.48
  -7  17   6    8.00    1.70
  -7  17   6    9.61    1.90
  -7  17   6   12.47    1.89
  -6  18   6    7.06    1.83
  -6  18   6    4.83    1.62
  -6  18   6    3.65    1.77
  -5  19   6   -0.06    1.96
  -5  19   6    1.67    1.58
  -5  19   6   -0.85    1.84
  -4  20   6   31.65    2.96
  -4  20   6   28.97    3.58
  -4  20   6   37.79    3.25
  -3  21   6   -0.41    2.02
  -3  21   6   -3.04    1.60
  -2  22   6   10.98    2.90
 -14   8   6    1.72    1.86
 -13   9   6    2.82    1.47
 -12  10   6   -0.13    2.18
 -11  11   6    4.64    1.54
 -10  12   6    1.11    1.30
 -10  12   6    1.83    1.30
  -9  13   6    7.93    1.46
  -9  13   6    4.62    1.49
  -8  14   6   45.64    2.94
  -8  14   6   43.85    2.70
  -8  14   6   40.98    2.59
  -7  15   6    4.68    1.50
  -7  15   6    3.37    1.30
  -7  15   6   -0.60    1.19
  -6  16   6   -0.78    1.35
  -6  16   6    0.26    1.34
  -6  16   6    0.29    1.26
  -5  17   6    0.08    1.21
  -5  17   6    2.26    1.44
  -5  17   6    0.08    1.53
  -4  18   6   73.07    3.66
  -4  18   6   81.68    3.90
  -4  18   6   80.50    4.10
  -3  19   6    3.21    1.48
  -3  19   6   -2.05    1.50
  -3  19   6   -0.61    1.56
  -2  20   6   -1.04    1.57
  -2  20   6   -1.11    1.42
  -2  20   6   -1.29    1.55
  -1  21   6    0.74    1.65
  -1  21   6    5.84    2.18
   0  22   6    5.11    2.43
 -14   6   6   10.53    2.00
 -13   7   6    2.43    1.56
 -12   8   6   -0.54    1.33
 -11   9   6    6.58    1.50
 -10  10   6   11.55    1.58
  -9  11   6    9.98    1.58
  -9  11   6    8.48    1.28
  -9  11   6   11.33    1.53
  -8  12   6    4.66    1.38
  -8  12   6    6.16    1.36
  -7  13   6   24.81    2.16
  -7  13   6   22.91    2.42
  -7  13   6   28.82    2.08
  -6  14   6    8.98    1.41
  -6  14   6    6.47    1.49
  -6  14   6    4.65    1.30
  -5  15   6   32.09    2.33
  -5  15   6   29.11    2.36
  -5  15   6   29.56    2.19
  -4  16   6   67.41    3.25
  -4  16   6   56.25    3.03
  -4  16   6   57.75    3.02
  -4  16   6   59.26    2.89
  -3  17   6   29.51    2.59
  -3  17   6   31.27    2.36
  -3  17   6   31.62    2.31
  -2  18   6    0.55    1.15
  -2  18   6    1.73    1.48
  -2  18   6    2.78    1.42
  -1  19   6    2.49    2.01
  -1  19   6    3.59    1.76
  -1  19   6    1.62    1.41
   0  20   6   41.93    3.65
   0  20   6   45.64    2.97
   1  21   6    6.95    1.84
   1  21   6    8.71    2.70
 -15   3   6    5.30    1.85
 -14   4   6    5.19    1.56
 -13   5   6    8.50    1.62
 -12   6   6    5.79    1.45
 -11   7   6    4.14    1.30
 -10   8   6    1.97    0.98
 -10   8   6    1.12    1.12
  -9   9   6   -0.05    0.96
  -9   9   6    2.33    0.94
  -9   9   6    1.59    1.06
  -8  10   6   21.24    1.69
  -8  10   6   25.83    2.01
  -8  10   6   21.90    1.75
  -7  11   6    3.62    1.06
  -7  11   6    3.54    1.05
  -7  11   6    5.56    1.16
  -6  12   6    1.61    0.87
  -6  12   6    0.78    1.23
  -6  12   6    1.06    1.07
  -5  13   6    1.02    0.94
  -5  13   6    0.39    1.08
  -5  13   6    1.80    1.35
  -5  13   6    1.65    0.99
  -4  14   6   46.51    2.69
  -4  14   6   42.45    2.46
  -4  14   6   44.16    2.50
  -4  14   6   41.98    2.39
  -3  15   6    0.68    1.14
  -3  15   6   -0.79    1.09
  -3  15   6   -0.12    0.96
  -3  15   6    1.30    1.12
  -2  16   6   -1.43    1.12
  -2  16   6    0.46    1.07
  -2  16   6   -0.64    0.98
  -1  17   6    1.69    1.44
  -1  17   6    0.70    1.18
  -1  17   6    1.49    1.23
   0  18   6   18.74    2.27
   0  18   6   18.57    2.02
   1  19   6    0.20    1.82
   1  19   6    2.49    1.49
   2  20   6    6.01    1.67
   2  20   6    3.88    2.28
   3  21   6    3.67    2.16
   3  21   6    3.68    2.21
 -15   1   6   -2.36    1.64
 -13   3   6    0.00    1.38
 -12   4   6   -0.14    1.21
 -11   5   6    0.73    1.04
 -11   5   6   -0.55    0.94
 -10   6   6   48.33    2.65
 -10   6   6   42.15    2.15
  -9   7   6    1.43    1.03
  -9   7   6    2.05    0.90
  -8   8   6   -0.42    0.86
  -8   8   6    0.95    0.79
  -8   8   6    0.20    0.74
  -7   9   6   32.94    1.85
  -7   9   6   31.90    1.65
  -7   9   6   34.82    1.97
  -6  10   6   24.43    1.53
  -6  10   6   24.47    1.86
  -6  10   6   23.67    1.74
  -5  11   6   79.35    3.16
  -5  11   6   75.33    3.20
  -5  11   6   77.35    2.95
  -5  11   6   76.03    3.32
  -4  12   6   18.09    1.67
  -4  12   6   16.72    1.55
  -4  12   6   15.92    1.74
  -4  12   6   16.93    1.81
  -3  13   6   31.72    1.96
  -3  13   6   29.49    2.28
  -3  13   6   30.52    2.23
  -3  13   6   27.21    1.99
  -2  14   6   -0.25    0.93
  -2  14   6    0.71    0.77
  -2  14   6    0.51    0.98
  -1  15   6   17.38    1.88
  -1  15   6   15.22    1.76
  -1  15   6   16.41    1.45
   0  16   6   68.93    2.73
   0  16   6   77.18    3.69
   0  16   6   78.02    3.29
   1  17   6    4.76    1.27
   1  17   6    6.57    1.68
   2  18   6    3.33    1.34
   2  18   6    1.53    1.65
   3  19   6    1.10    1.98
   3  19   6    0.55    1.52
   4  20   6   37.88    3.16
   4  20   6   40.15    4.05
 -15  -1   6   -2.51    1.61
 -14   0   6    8.08    1.75
 -13   1   6    1.75    1.32
 -12   2   6   10.40    1.58
 -12   2   6    7.87    1.72
 -11   3   6    2.15    1.04
 -11   3   6    0.95    1.04
 -10   4   6    6.87    1.24
 -10   4   6    6.22    1.04
  -9   5   6    0.40    0.87
  -9   5   6    1.40    0.80
  -8   6   6   47.74    2.15
  -8   6   6   46.78    2.42
  -7   7   6    0.77    0.68
  -7   7   6    0.67    0.81
  -7   7   6    0.99    0.62
  -6   8   6    9.61    1.24
  -6   8   6    9.37    1.19
  -6   8   6   10.05    1.01
  -5   9   6    3.79    0.85
  -5   9   6    2.52    0.83
  -5   9   6    3.59    0.74
  -5   9   6    2.78    0.88
  -4  10   6   30.06    1.94
  -4  10   6   30.01    1.64
  -4  10   6   31.61    1.73
  -3  11   6    3.77    0.75
  -3  11   6    3.61    0.93
  -3  11   6    4.13    1.21
  -3  11   6    2.24    0.91
  -2  12   6    0.68    0.88
  -2  12   6   -0.21    0.58
  -2  12   6    0.58    0.82
  -2  12   6    0.91    1.16
  -1  13   6    8.68    1.24
  -1  13   6    5.07    1.12
  -1  13   6    4.46    0.79
   0  14   6   47.43    2.68
   0  14   6   49.62    2.00
   0  14   6   53.76    2.52
   1  15   6    7.80    1.43
   1  15   6    7.29    0.84
   1  15   6    8.00    1.27
   2  16   6   21.31    2.39
   2  16   6   24.84    1.99
   3  17   6    0.28    1.18
   3  17   6   -1.41    1.54
   4  18   6    7.53    1.59
   4  18   6    9.62    2.32
   5  19   6    3.11    1.73
   5  19   6    2.93    2.41
 -15  -3   6    4.62    1.78
 -14  -2   6   20.47    2.27
 -13  -1   6    0.38    1.29
 -13  -1   6   -2.70    1.54
 -12   0   6    0.75    1.15
 -12   0   6    1.76    1.46
 -11   1   6    0.93    1.32
 -11   1   6    1.84    1.08
 -10   2   6   42.63    2.25
 -10   2   6   42.21    2.33
  -9   3   6    1.24    0.88
  -9   3   6    2.72    0.81
  -8   4   6    2.84    0.76
  -8   4   6    1.50    0.77
  -7   5   6    4.54    0.92
  -7   5   6    2.56    0.75
   7  -5  -6    3.27    0.74
  -6   6   6   57.95    1.89
  -6   6   6   54.38    2.27
  -6   6   6   58.37    2.51
   6  -6  -6   52.58    2.01
  -5   7   6   53.69    2.42
  -5   7   6   58.17    2.35
  -5   7   6   55.10    2.29
  -5   7   6   58.64    1.98
  -4   8   6    4.89    0.76
  -4   8   6    5.53    0.77
  -4   8   6    6.08    1.00
  -4   8   6    6.14    0.92
  -3   9   6  153.47    4.83
  -3   9   6  156.92    5.08
  -3   9   6  159.68    5.15
  -3   9   6  158.96    4.84
  -2  10   6   16.55    1.14
  -2  10   6   15.81    1.39
  -2  10   6   14.52    1.72
  -2  10   6   17.11    1.51
  -1  11   6  135.71    4.71
  -1  11   6  146.36    4.81
  -1  11   6  144.28    4.33
   0  12   6   42.14    2.21
   0  12   6   44.97    2.35
   0  12   6   44.64    1.76
   1  13   6   24.95    1.79
   1  13   6   23.60    1.92
   1  13   6   26.52    1.25
   2  14   6    2.49    1.03
   2  14   6    5.26    1.34
   3  15   6    7.49    1.56
   3  15   6    6.78    1.28
   4  16   6   73.20    3.34
   4  16   6   70.45    3.90
   5  17   6    8.13    2.12
   5  17   6    7.83    1.66
   6  18   6    8.82    2.38
   6  18   6    8.47    1.95
 -14  -4   6    6.18    2.29
 -14  -4   6    9.71    1.76
 -13  -3   6   -0.29    1.33
 -13  -3   6    0.41    1.48
 -12  -2   6    7.83    1.55
 -12  -2   6   12.36    1.67
 -11  -1   6    0.49    1.17
 -11  -1   6    0.78    0.96
 -10   0   6    4.93    1.29
 -10   0   6    2.78    1.10
  -8   2   6   30.14    1.89
  -8   2   6   31.03    1.68
  -7   3   6    3.60    0.94
  -7   3   6    3.40    0.74
   7  -3  -6    4.64    0.57
  -6   4   6   20.04    1.29
   6  -4  -6   19.53    0.90
  -5   5   6    2.80    0.65
  -5   5   6    2.93    0.59
  -5   5   6    3.13    0.91
  -5   5   6    2.79    0.40
   5  -5  -6    2.80    0.43
  -4   6   6    5.40    1.84
  -4   6   6    3.76    0.64
  -4   6   6    5.50    0.82
  -4   6   6    5.41    0.64
  -3   7   6   37.76    2.51
  -3   7   6   38.19    1.81
  -3   7   6   38.09    1.58
  -3   7   6   37.17    1.63
  -2   8   6   79.89    2.76
  -2   8   6   77.76    2.99
  -2   8   6   79.45    2.67
  -1   9   6    7.51    1.16
  -1   9   6    7.63    0.81
  -1   9   6    8.76    1.09
  -1   9   6    9.36    1.08
   0  10   6    7.43    1.04
   0  10   6    4.72    0.57
   0  10   6    7.23    1.08
   1  11   6   11.12    1.45
   1  11   6   10.50    1.25
   1  11   6    8.59    0.77
   2  12   6   27.53    1.91
   2  12   6   25.12    1.83
   2  12   6   27.31    1.02
   3  13   6   13.90    1.63
   3  13   6   12.28    1.42
   4  14   6    1.27    1.04
   4  14   6    1.76    1.27
   5  15   6    6.86    1.75
   5  15   6    4.78    1.42
   6  16   6    7.22    2.12
   6  16   6    3.26    1.57
   7  17   6    4.42    2.35
   7  17   6    2.46    1.72
 -14  -6   6    8.17    2.46
  14   6  -6    9.27    2.96
 -13  -5   6   11.59    1.82
 -13  -5   6   10.55    2.27
  13   5  -6   11.36    1.90
 -12  -4   6   -0.40    1.41
 -12  -4   6    1.49    1.21
  12   4  -6   -0.19    1.28
 -11  -3   6   -1.18    0.99
 -11  -3   6   -0.73    1.11
 -10  -2   6   44.33    2.55
 -10  -2   6   40.50    2.37
  -9  -1   6    1.49    1.12
  -9  -1   6    0.07    0.75
  -8   0   6    1.14    0.76
  -8   0   6   -0.48    0.64
  -7   1   6    1.32    0.77
  -7   1   6    1.19    0.62
   7  -1  -6    1.79    0.48
  -6   2   6  191.41    5.71
  -6   2   6  183.21    5.73
  -5   3   6   54.38    2.32
  -5   3   6   52.83    2.13
  -5   3   6   52.94    2.15
  -4   4   6   30.33    1.73
  -4   4   6   28.73    1.42
  -4   4   6   27.81    1.51
  -3   5   6  226.20    6.51
  -3   5   6  199.79    6.32
  -3   5   6  218.10    5.86
  -3   5   6  210.76    6.17
  -2   6   6   68.18    2.25
  -2   6   6   63.67    2.62
  -2   6   6   65.18    2.25
  -2   6   6   66.76    2.59
  -1   7   6  103.35    3.72
  -1   7   6  106.16    3.26
  -1   7   6  110.87    3.44
  -1   7   6  105.84    3.73
   0   8   6   49.50    2.11
   0   8   6   54.32    1.78
   0   8   6   49.64    2.93
   1   9   6   62.59    1.95
   1   9   6   62.03    2.61
   1   9   6   61.71    2.63
  -1  -9  -6   61.31    1.99
   2  10   6    5.39    1.04
   2  10   6    3.02    0.89
   3  11   6   43.98    2.26
   3  11   6   44.00    2.41
   4  12   6   47.14    2.67
   4  12   6   48.14    2.50
   5  13   6    0.30    1.12
   5  13   6   -0.81    1.17
   6  14   6    3.56    1.36
   6  14   6   -1.38    1.33
   7  15   6    1.71    1.55
   8  16   6   37.10    4.48
   8  16   6   42.32    3.94
  14   8  -6    2.28    2.17
  14   8  -6   -0.72    1.83
 -13  -7   6   10.29    2.50
  13   7  -6    6.66    1.87
 -12  -6   6    4.83    1.74
  12   6  -6    6.41    1.54
 -11  -5   6   -1.05    1.17
 -11  -5   6    0.88    1.11
  11   5  -6    0.61    1.11
 -10  -4   6    7.95    1.42
 -10  -4   6    5.19    1.14
  10   4  -6    6.66    1.35
  -9  -3   6   -0.38    0.92
  -9  -3   6    2.07    0.86
   9   3  -6   -0.26    0.81
  -8  -2   6   33.20    1.86
   8   2  -6   32.80    1.55
  -7  -1   6    2.52    0.87
  -7  -1   6    2.42    0.73
   7   1  -6    1.70    0.57
   7   1  -6    1.80    0.52
  -6   0   6  114.66    3.79
  -6   0   6  106.75    3.68
   6   0  -6  111.50    3.08
  -5   1   6    1.91    0.59
  -5   1   6    2.24    0.62
  -5   1   6    2.40    0.77
  -4   2   6    4.09    0.59
  -4   2   6    4.32    0.70
  -4   2   6    5.77    0.89
  -3   3   6    1.44    0.65
  -3   3   6    1.94    0.55
  -3   3   6    1.81    0.46
  -2   4   6  137.96    3.96
  -2   4   6  137.96    4.44
  -2   4   6  142.12    4.48
  -2   4   6  143.62    4.20
  -1   5   6    1.85    0.43
  -1   5   6    1.42    0.49
  -1   5   6    2.51    0.59
  -1   5   6    0.67    0.63
   0   6   6    6.10    0.90
   0   6   6    7.15    0.95
   0   6   6    6.83    0.61
   1   7   6    3.31    0.93
   1   7   6    2.66    0.38
  -1  -7  -6    2.50    0.42
   2   8   6   67.15    2.73
   3   9   6   -0.22    0.63
   4  10   6    0.34    0.72
   5  11   6    6.22    1.23
   6  12   6   23.39    2.07
   6  12   6   22.00    2.45
   7  13   6   19.49    2.21
   7  13   6   22.15    2.81
   8  14   6    1.79    1.92
   8  14   6    2.13    1.63
 -13  -9   6    3.17    2.26
  13   9  -6   -0.44    1.54
  13   9  -6    5.34    1.94
 -12  -8   6    0.77    1.82
  12   8  -6    1.09    1.55
 -11  -7   6    5.00    1.52
  11   7  -6    2.54    1.32
 -10  -6   6   46.32    2.75
  10   6  -6   43.29    2.51
  -9  -5   6    0.46    1.06
  -9  -5   6    0.48    0.94
   9   5  -6    1.60    0.93
  -8  -4   6    2.91    1.08
  -8  -4   6    1.56    0.75
   8   4  -6    0.00    0.68
  -7  -3   6    2.92    0.83
  -7  -3   6    3.89    1.05
   7   3  -6    3.10    0.65
  -6  -2   6  181.02    5.75
  -6  -2   6  189.37    5.79
   6   2  -6  188.46    5.23
  -5  -1   6    1.92    0.68
  -5  -1   6    2.47    0.57
  -5  -1   6    2.38    0.66
   5   1  -6    2.38    0.29
  -4   0   6    1.04    0.62
  -4   0   6    1.56    0.45
  -4   0   6    1.84    0.58
  -3   1   6   28.61    1.35
  -3   1   6   32.12    1.51
  -3   1   6   29.12    1.45
  -2   2   6  145.08    4.58
  -2   2   6  145.50    4.54
  -2   2   6  149.11    4.38
  -2   2   6  149.44    4.02
  -1   3   6  110.73    3.73
  -1   3   6  112.37    3.71
  -1   3   6  120.48    3.47
   0   4   6   52.23    2.17
   0   4   6   50.80    2.12
   1   5   6   93.99    3.33
   1   5   6   88.66    3.27
  -1  -5  -6   92.60    2.69
   2   6   6   18.87    1.50
   2   6   6   15.94    1.41
  -2  -6  -6   19.99    0.72
   3   7   6   16.80    1.41
   4   8   6   49.25    2.39
   5   9   6   14.72    1.55
   6  10   6    1.05    1.00
   7  11   6    2.72    1.23
   8  12   6   33.18    2.71
   9  13   6   -1.64    2.06
   9  13   6    1.31    2.24
  13  11  -6   -0.16    2.01
 -12 -10   6   10.26    2.32
  12  10  -6    8.38    1.97
 -11  -9   6    6.44    1.82
  11   9  -6    8.05    1.71
 -10  -8   6    1.64    1.36
  10   8  -6    2.99    1.20
  -9  -7   6    2.54    1.02
   9   7  -6    4.31    1.48
  -8  -6   6   43.80    2.51
   8   6  -6   45.46    2.21
  -7  -5   6    3.11    1.02
   7   5  -6    2.51    0.75
  -6  -4   6   21.08    1.53
   6   4  -6   21.35    1.26
  -5  -3   6   53.20    2.25
   5   3  -6   55.33    1.86
  -4  -2   6    6.89    0.86
  -4  -2   6    4.33    0.65
  -4  -2   6    5.48    0.78
   4   2  -6    5.59    0.49
  -3  -1   6   29.22    1.47
  -3  -1   6   31.10    1.01
  -3  -1   6   30.16    1.43
   3   1  -6   29.11    0.98
  -2   0   6  226.53    6.69
  -2   0   6  230.34    6.61
  -2   0   6  231.19    6.17
  -1   1   6    4.68    0.73
  -1   1   6    5.27    0.63
  -1   1   6    5.60    0.78
   0   2   6   24.24    1.35
   0   2   6   23.25    1.27
   1   3   6    0.77    0.50
   1   3   6    1.60    0.60
   2   4   6  170.40    5.43
   2   4   6  169.57    5.38
  -2  -4  -6  179.41    4.74
   3   5   6    6.80    1.03
   3   5   6    5.99    0.96
   4   6   6    0.78    0.65
   5   7   6   24.84    1.67
   6   8   6   43.55    2.43
   7   9   6    6.01    1.33
   8  10   6   -0.25    1.23
   9  11   6   24.89    2.77
  10  12   6   11.27    2.34
  12  12  -6    1.47    2.23
 -11 -11   6    8.32    2.19
  11  11  -6    6.10    1.86
 -10 -10   6    8.28    1.75
  10  10  -6   13.49    1.81
  -9  -9   6    1.68    1.13
   9   9  -6    0.59    1.10
  -8  -8   6   -0.87    0.85
   8   8  -6    0.38    1.18
  -7  -7   6   -0.26    0.82
   7   7  -6   -0.63    0.86
  -6  -6   6   52.66    2.50
   6   6  -6   56.22    2.24
  -5  -5   6    3.18    0.74
   5   5  -6    3.77    0.63
  -4  -4   6   27.71    1.53
  -4  -4   6   26.90    1.34
   4   4  -6   31.19    1.27
  -3  -3   6    2.30    0.57
  -3  -3   6    1.09    0.55
  -3  -3   6    1.84    0.56
   3   3  -6    2.95    0.44
  -2  -2   6  145.81    4.18
  -2  -2   6  146.44    4.38
  -2  -2   6  147.04    4.58
   2   2  -6  146.64    4.13
  -1  -1   6    3.46    0.59
  -1  -1   6    4.67    0.59
  -1  -1   6    6.01    0.76
   1   1  -6    4.60    0.54
   0   0   6   16.39    1.09
   0   0   6   14.87    1.06
   1   1   6   27.80    1.43
   1   1   6   24.71    1.36
   2   2   6   64.86    2.50
   2   2   6   62.19    2.41
   3   3   6    0.31    0.61
  -3  -3  -6    1.69    0.36
  -3  -3  -6    1.23    0.35
   4   4   6   61.16    2.55
   4   4   6   61.08    2.55
   5   5   6    9.39    1.17
   6   6   6   19.09    1.69
   7   7   6    1.82    1.03
   8   8   6    9.22    1.40
   9   9   6   -2.12    1.31
  10  10   6    4.71    2.07
  12  14  -6   22.62    3.16
 -11 -13   6    3.17    2.34
  11  13  -6    3.05    1.91
 -10 -12   6    2.45    1.75
  10  12  -6    3.54    1.59
  -9 -11   6   13.43    2.06
   9  11  -6   10.32    1.67
  -8 -10   6   21.18    2.25
   8  10  -6   22.59    2.07
  -7  -9   6   31.41    2.16
   7   9  -6   32.11    2.65
  -6  -8   6    7.50    1.11
   6   8  -6   11.29    1.31
  -5  -7   6   54.98    2.61
   5   7  -6   54.90    2.27
  -4  -6   6    4.83    0.89
   4   6  -6    4.70    0.76
  -3  -5   6  218.60    6.08
  -3  -5   6  215.01    6.49
   3   5  -6  213.58    6.15
  -2  -4   6  141.92    4.48
  -2  -4   6  137.19    4.17
   2   4  -6  146.05    4.19
  -1  -3   6  116.34    3.57
  -1  -3   6  113.35    3.75
   1   3  -6  117.50    3.50
   0  -2   6   24.92    1.31
   0  -2   6   23.22    1.23
   0   2  -6   23.27    1.15
   1  -1   6   24.91    1.32
   1  -1   6   26.74    1.36
   2   0   6  153.02    4.76
   2   0   6  157.26    4.84
   3   1   6    2.56    0.80
   3   1   6    3.32    0.66
   4   2   6    2.34    0.70
   4   2   6    3.86    0.75
  -4  -2  -6    4.18    0.50
   5   3   6   -0.59    0.72
   5   3   6    0.08    0.64
  -5  -3  -6    0.02    0.34
   6   4   6  139.52    4.82
   6   4   6  137.82    4.85
   7   5   6    6.61    1.20
   8   6   6    2.84    1.23
   9   7   6   20.62    2.39
  10   8   6   19.96    2.40
  11   9   6   16.83    2.44
  11  15  -6    0.22    2.35
 -10 -14   6   15.77    2.33
  10  14  -6   14.20    2.35
  -9 -13   6    3.91    1.84
   9  13  -6    6.86    1.69
  -8 -12   6    3.39    1.37
   8  12  -6    4.73    1.33
  -7 -11   6    6.65    1.50
   7  11  -6    6.75    1.29
   7  11  -6    6.07    0.79
  -6 -10   6   22.92    1.95
   6  10  -6   23.23    1.91
  -5  -9   6    2.14    0.95
   5   9  -6    2.34    0.97
  -4  -8   6    4.07    0.97
   4   8  -6    6.06    0.72
   4   8  -6    5.59    0.91
  -3  -7   6   40.36    1.48
  -3  -7   6   38.82    1.92
   3   7  -6   39.81    1.82
  -2  -6   6   70.68    2.66
  -2  -6   6   65.61    2.21
   2   6  -6   72.17    2.50
  -1  -5   6    2.63    0.65
  -1  -5   6    2.29    0.48
   1   5  -6    1.27    0.51
   0  -4   6   49.33    1.88
   0  -4   6   50.31    2.03
   0   4  -6   50.63    1.93
   1  -3   6    2.22    0.54
   1  -3   6    2.17    0.58
  -1   3  -6    2.36    0.57
   2  -2   6   64.36    2.47
   2  -2   6   66.31    2.41
  -2   2  -6   66.71    2.45
   3  -1   6    3.09    0.62
   3  -1   6    2.84    0.71
   4   0   6   82.41    3.05
   4   0   6   77.42    2.81
  -4   0  -6   76.27    2.58
   5   1   6   28.03    1.62
   5   1   6   28.90    1.75
  -5  -1  -6   28.72    1.25
   6   2   6   26.98    1.64
   6   2   6   25.15    1.77
  -6  -2  -6   24.99    1.14
   7   3   6    6.61    1.20
   7   3   6    4.81    1.24
  -7  -3  -6    3.91    0.54
   8   4   6   32.49    2.24
   8   4   6   32.29    2.15
   9   5   6    3.18    1.33
   9   5   6    0.74    1.22
  10   6   6    9.78    1.88
  10   6   6    9.14    1.89
  11   7   6    0.72    1.87
  11   7   6    1.53    1.84
  10  16  -6    4.41    2.44
  -9 -15   6    7.56    1.94
   9  15  -6    6.54    2.11
  -8 -14   6   50.43    3.38
   8  14  -6   47.66    3.28
  -7 -13   6   27.97    2.34
   7  13  -6   24.28    2.35
  -6 -12   6    0.57    1.09
   6  12  -6   -0.53    1.02
  -5 -11   6   69.69    3.15
   5  11  -6   73.07    3.13
  -4 -10   6   31.20    2.06
   4  10  -6   30.22    2.11
  -3  -9   6  161.67    5.35
   3   9  -6  160.07    5.20
   3   9  -6  158.19    4.35
  -2  -8   6   76.72    3.04
  -2  -8   6   80.41    2.42
   2   8  -6   81.63    2.98
   2   8  -6   79.96    2.40
  -1  -7   6  106.39    3.62
  -1  -7   6  106.07    3.17
   1   7  -6  106.16    3.56
   0  -6   6    6.20    0.80
   0  -6   6    7.07    0.80
   0   6  -6    7.00    0.89
   1  -5   6   88.67    2.92
   1  -5   6   85.21    3.02
  -1   5  -6   90.26    3.07
   2  -4   6  168.69    5.18
   2  -4   6  172.53    5.20
  -2   4  -6  176.01    5.35
   3  -3   6    0.97    0.64
   3  -3   6    1.24    0.52
  -3   3  -6    1.77    0.78
   4  -2   6    4.01    0.70
  -4   2  -6    3.11    0.64
   5  -1   6   25.65    1.69
   5  -1   6   26.22    1.48
  -5   1  -6   31.57    1.41
   6   0   6   41.39    1.96
   6   0   6   42.52    2.15
  -6   0  -6   43.17    1.72
   7   1   6    8.23    1.07
   7   1   6    9.30    1.36
  -7  -1  -6    7.38    0.79
   8   2   6   10.51    1.44
   8   2   6   11.56    1.71
  -8  -2  -6    8.34    1.06
   9   3   6    3.00    1.27
   9   3   6    2.54    1.28
  10   4   6   18.38    2.30
  11   5   6   24.28    2.89
  11   5   6   26.95    2.67
  12   6   6   -2.64    1.91
   9  17  -6   -1.53    2.21
  -8 -16   6   21.80    2.50
   8  16  -6   20.02    2.65
  -7 -15   6    1.35    1.49
   7  15  -6    1.60    1.59
  -6 -14   6    8.94    1.67
   6  14  -6    6.07    1.54
  -5 -13   6    2.34    1.16
   5  13  -6    2.25    1.23
  -4 -12   6   17.59    1.75
   4  12  -6   19.13    1.83
  -3 -11   6    2.50    0.95
   3  11  -6    4.31    1.09
  -2 -10   6   17.23    1.65
   2  10  -6   16.19    1.79
  -1  -9   6    7.24    0.63
  -1  -9   6    7.64    1.03
   1   9  -6    4.77    1.07
   0  -8   6   51.11    1.81
   0  -8   6   51.50    2.19
   0   8  -6   50.11    2.31
   1  -7   6    1.60    0.56
   1  -7   6    1.84    0.61
  -1   7  -6    1.83    0.83
   2  -6   6   17.47    1.20
   2  -6   6   18.76    1.16
  -2   6  -6   19.37    1.52
   3  -5   6    5.64    0.75
   3  -5   6    6.40    0.91
  -3   5  -6    4.97    1.06
  -3   5  -6    4.79    0.83
   4  -4   6   63.16    2.67
   4  -4   6   67.55    2.39
  -4   4  -6   65.44    2.73
  -4   4  -6   63.53    2.55
   5  -3   6   -0.28    0.65
   5  -3   6    1.11    0.53
  -5   3  -6    0.22    0.60
   6  -2   6   23.87    1.41
   6  -2   6   22.47    1.58
  -6   2  -6   24.46    1.40
   7  -1   6    9.51    1.33
   7  -1   6    9.10    1.12
  -7   1  -6    8.87    0.95
   8   0   6   18.13    1.57
   8   0   6   20.50    1.77
  -8   0  -6   18.01    1.34
   9   1   6    2.42    1.25
   9   1   6    2.59    1.14
  10   2   6   17.93    1.94
  10   2   6   27.03    2.52
  11   3   6   -0.55    1.60
  12   4   6    1.65    2.03
   8  18  -6   29.15    3.37
  -7 -17   6    6.38    1.63
   7  17  -6    7.95    2.06
  -6 -16   6   -0.23    1.23
   6  16  -6    2.90    1.65
  -5 -15   6   34.91    2.63
   5  15  -6   26.76    2.56
  -4 -14   6   39.14    2.46
   4  14  -6   44.71    2.71
  -3 -13   6   29.50    2.04
   3  13  -6   30.02    2.14
  -1 -11   6  144.53    4.81
   1  11  -6  129.85    4.76
   0 -10   6    5.82    0.70
   0 -10   6    6.19    0.96
   0  10  -6    5.53    1.06
   1  -9   6   64.34    2.25
   1  -9   6   65.14    2.54
  -1   9  -6   64.22    2.80
   2  -8   6   70.26    2.61
   2  -8   6   66.89    2.45
  -2   8  -6   69.51    2.91
   3  -7   6   15.38    1.16
   3  -7   6   19.98    1.38
  -3   7  -6   17.24    1.56
   4  -6   6    1.69    0.56
   4  -6   6    0.85    0.82
  -4   6  -6    1.62    0.78
  -4   6  -6    2.00    0.84
   5  -5   6   10.86    1.23
   5  -5   6   11.26    0.98
  -5   5  -6   11.92    1.38
  -5   5  -6   11.06    1.26
   6  -4   6  130.36    4.65
   6  -4   6  138.21    4.23
  -6   4  -6  142.41    4.54
   7  -3   6    5.29    1.20
   7  -3   6    4.92    0.80
  -7   3  -6    4.72    0.92
   8  -2   6   10.05    1.47
   8  -2   6   10.32    1.11
  -8   2  -6   11.42    1.21
   9  -1   6    1.69    1.19
   9  -1   6    1.72    0.86
  -9   1  -6    1.30    0.91
  10   0   6   46.71    2.91
  11   1   6    7.01    2.82
  12   2   6    0.73    1.86
   7  19  -6   -2.92    3.14
  -6 -18   6    5.96    1.73
   6  18  -6   11.05    2.24
  -5 -17   6    2.97    1.65
   5  17  -6    0.58    1.63
  -4 -16   6   62.65    3.41
   4  16  -6   54.58    3.39
  -3 -15   6    0.93    1.25
   3  15  -6    1.28    1.25
  -2 -14   6   -1.05    1.02
   2  14  -6    0.11    1.13
  -1 -13   6    4.73    1.02
   1  13  -6    6.09    1.33
   0 -12   6   43.32    2.46
   0  12  -6   44.31    2.51
   1 -11   6   10.55    1.20
   1 -11   6    9.43    0.92
  -1  11  -6   11.39    1.51
   2 -10   6    4.28    0.79
   2 -10   6    3.30    0.69
  -2  10  -6    3.12    1.06
  -2  10  -6    3.30    1.06
   3  -9   6    0.70    0.70
   3  -9   6    0.33    0.59
  -3   9  -6    0.55    0.80
  -3   9  -6    1.34    0.98
   4  -8   6   52.52    2.12
   4  -8   6   51.15    2.42
  -4   8  -6   53.47    2.69
  -4   8  -6   55.29    2.73
   5  -7   6   28.71    1.49
   5  -7   6   28.23    1.77
  -5   7  -6   29.69    2.10
  -5   7  -6   31.19    2.08
   6  -6   6   18.62    1.22
   6  -6   6   17.78    1.64
  -6   6  -6   17.67    1.69
  -6   6  -6   21.15    1.80
   7  -5   6    6.92    1.13
   7  -5   6    6.82    0.85
  -7   5  -6    6.19    1.20
   8  -4   6   31.10    1.58
   8  -4   6   30.47    2.23
  -8   4  -6   29.42    2.15
   9  -3   6    2.19    1.28
  -9   3  -6    1.32    1.15
  10  -2   6   20.19    2.45
 -10   2  -6   17.70    1.99
  12   0   6    0.51    1.88
   6  20  -6    1.26    2.34
  -5 -19   6   -0.56    1.90
   5  19  -6   -0.17    2.07
  -4 -18   6   78.68    4.18
   4  18  -6   75.91    4.21
  -3 -17   6   29.59    2.71
   3  17  -6   28.83    2.78
  -2 -16   6    1.26    1.32
   2  16  -6    2.49    1.41
  -1 -15   6   15.58    1.91
   1  15  -6   12.61    1.72
   0 -14   6   54.69    2.80
   0  14  -6   54.43    2.93
   1 -13   6   28.68    2.20
   1 -13   6   27.11    1.24
  -1  13  -6   27.86    2.20
   2 -12   6   30.75    1.88
   2 -12   6   27.89    1.43
  -2  12  -6   29.44    2.06
  -2  12  -6   27.73    2.17
   3 -11   6   44.24    2.15
   3 -11   6   48.50    2.03
  -3  11  -6   44.00    2.51
  -3  11  -6   52.38    2.70
   4 -10   6    0.50    0.89
   4 -10   6    0.76    0.65
  -4  10  -6    0.71    1.06
  -4  10  -6   -0.16    0.97
   5  -9   6   15.08    1.49
   5  -9   6   15.80    1.19
  -5   9  -6   16.67    1.92
  -5   9  -6   17.37    1.81
   6  -8   6   40.23    1.76
   6  -8   6   37.09    2.14
  -6   8  -6   41.29    2.61
  -6   8  -6   43.41    2.42
   7  -7   6    1.95    1.00
   7  -7   6    2.97    0.69
  -7   7  -6    1.65    1.00
  -7   7  -6    4.61    1.37
   8  -6   6    1.48    1.04
  -8   6  -6    4.41    1.10
   9  -5   6    0.50    1.19
  -9   5  -6   -0.02    1.11
  10  -4   6   22.38    2.58
 -10   4  -6   27.15    2.21
  12  -2   6    4.94    2.06
   5  21  -6    6.37    2.44
   4  20  -6   26.22    4.54
  -3 -19   6    2.61    1.65
   3  19  -6    1.30    1.83
  -2 -18   6    1.60    1.62
   2  18  -6   -1.33    1.62
  -1 -17   6    1.32    1.41
   1  17  -6    1.33    1.54
   0 -16   6   77.49    3.54
   0  16  -6   78.68    3.66
   0  16  -6   73.38    3.73
   1 -15   6    8.46    1.45
  -1  15  -6    6.79    1.54
  -1  15  -6    7.50    1.67
   2 -14   6    4.64    1.34
   2 -14   6    3.30    0.77
  -2  14  -6    2.50    1.26
  -2  14  -6    2.44    1.10
   3 -13   6   13.56    1.44
   3 -13   6   14.40    1.29
  -3  13  -6   13.98    1.82
  -3  13  -6   12.69    1.86
   4 -12   6   51.15    2.28
   4 -12   6   53.95    2.46
  -4  12  -6   50.87    2.79
  -4  12  -6   49.99    2.99
   5 -11   6    4.26    0.86
   5 -11   6    5.49    1.03
  -5  11  -6    2.94    1.30
  -5  11  -6    6.54    1.40
   6 -10   6    1.78    0.98
   6 -10   6    1.84    0.75
  -6  10  -6    2.24    1.20
  -6  10  -6    2.48    1.30
   7  -9   6    5.84    1.29
  -7   9  -6    6.54    1.38
  -7   9  -6    7.19    1.68
   8  -8   6   11.94    1.64
  -8   8  -6   13.20    1.73
  -8   8  -6   10.32    1.67
   9  -7   6   24.98    2.41
  -9   7  -6   28.08    2.40
  10  -6   6    8.90    1.84
 -10   6  -6   11.49    1.65
  11  -5   6   23.77    2.84
 -11   5  -6   20.67    2.41
  12  -4   6   -1.74    1.85
   3  21  -6   -1.90    1.72
   3  21  -6    1.90    2.30
   2  20  -6    0.05    1.56
  -1 -19   6   -2.37    1.48
   1  19  -6    3.00    1.45
   1  19  -6    1.58    1.72
   0 -18   6   20.62    2.54
   0  18  -6   21.53    2.81
   0  18  -6   16.83    2.15
   1 -17   6    4.48    1.47
  -1  17  -6    3.49    1.79
  -1  17  -6    3.21    1.45
   2 -16   6   24.81    2.28
  -2  16  -6   26.94    2.53
  -2  16  -6   23.76    2.44
   3 -15   6    7.23    1.56
  -3  15  -6    6.29    1.51
  -3  15  -6    5.09    1.45
   4 -14   6   -1.06    0.97
   4 -14   6    1.50    1.08
  -4  14  -6    1.78    1.24
  -4  14  -6    2.85    1.48
   5 -13   6    0.71    0.94
   5 -13   6   -0.73    0.88
  -5  13  -6   -0.78    1.24
  -5  13  -6    2.57    1.44
   6 -12   6   19.23    1.86
  -6  12  -6   22.79    2.46
  -6  12  -6   17.96    2.41
   7 -11   6    1.78    1.16
  -7  11  -6    2.12    1.38
  -7  11  -6   -0.99    1.24
   8 -10   6   -0.26    1.28
  -8  10  -6   -0.35    1.46
  -8  10  -6   -1.04    1.38
   9  -9   6    1.90    1.39
  -9   9  -6   -2.08    1.31
  -9   9  -6   -0.09    1.46
  10  -8   6   14.09    2.20
 -10   8  -6   16.87    2.10
  11  -7   6    4.30    1.80
 -11   7  -6    1.83    1.60
  12  -6   6    1.08    2.09
 -12   6  -6    0.41    1.78
   2  22  -6    6.80    2.83
   2  22  -6   10.79    2.27
   1  21  -6    5.94    2.21
   1  21  -6    0.69    1.57
  -1  19  -6   -0.78    1.33
  -1  19  -6   -2.37    1.85
  -2  18  -6    5.78    1.95
  -2  18  -6    3.14    1.53
   3 -17   6   -0.09    1.34
  -3  17  -6   -0.24    1.68
  -3  17  -6   -2.35    1.29
   4 -16   6   76.31    3.59
  -4  16  -6   68.76    3.92
  -4  16  -6   76.89    3.80
   5 -15   6    3.32    1.12
  -5  15  -6    3.49    1.69
  -5  15  -6    4.18    1.60
   6 -14   6    1.46    1.12
  -6  14  -6    1.87    1.53
  -6  14  -6    1.48    1.67
   7 -13   6   23.14    2.26
  -7  13  -6   19.93    2.53
  -7  13  -6   20.44    2.58
   8 -12   6   25.18    2.62
  -8  12  -6   36.57    3.03
  -8  12  -6   28.63    3.16
   9 -11   6   28.14    2.66
  -9  11  -6   24.08    2.85
  -9  11  -6   30.95    2.90
  10 -10   6   -0.01    1.68
 -10  10  -6    0.56    1.70
  11  -9   6   24.93    3.16
 -11   9  -6   17.06    2.33
   0  22  -6    6.63    2.47
   0  22  -6    8.23    2.19
  -1  21  -6    3.92    2.48
  -1  21  -6    6.00    2.00
  -2  20  -6    2.47    1.76
  -2  20  -6    3.83    2.33
  -3  19  -6   -0.71    2.04
  -3  19  -6    0.05    1.66
  -4  18  -6    3.74    1.88
  -4  18  -6    5.47    2.09
  -5  17  -6    4.17    2.19
  -6  16  -6   -0.35    2.00
  -6  16  -6    6.14    2.63
   7 -15   6    0.18    1.42
  -7  15  -6    0.42    1.97
  -7  15  -6    3.47    2.22
   8 -14   6   -1.06    1.49
  -8  14  -6    3.10    2.12
   9 -13   6   -1.78    1.65
  -9  13  -6    2.03    2.13
  10 -12   6    5.02    2.33
 -10  12  -6    6.24    2.10
 -10  12  -6    6.51    2.22
  -3  21  -6    7.89    2.70
  -3  21  -6    1.33    2.02
  -4  20  -6   46.50    3.83
  -4  20  -6   38.01    3.72
  -5  19  -6    3.09    1.92
  -5  19  -6    2.81    2.23
  -6  18  -6    8.46    2.51
  -6  18  -6    5.68    2.01
  -7  17  -6    3.10    2.35
  -7  17  -6    0.04    1.95
  -8  16  -6   34.55    3.61
  -8  16  -6   32.84    3.62
 -11  15   7    0.99    1.84
 -10  16   7    1.20    1.70
  -9  17   7   14.26    2.29
  -8  18   7    0.90    1.82
  -6  20   7   -2.52    1.95
  -6  20   7   -1.63    2.41
 -12  12   7   -1.71    1.57
 -11  13   7    2.50    1.60
 -10  14   7    5.01    1.93
  -9  15   7   18.21    2.22
  -8  16   7    5.40    2.26
  -8  16   7    3.90    1.69
  -7  17   7    2.84    2.01
  -7  17   7    3.27    1.79
  -7  17   7    0.06    1.48
  -6  18   7    2.75    2.04
  -6  18   7    4.09    1.85
  -6  18   7    2.11    1.63
  -5  19   7   41.73    3.33
  -5  19   7   46.14    3.66
  -5  19   7   43.20    3.93
  -4  20   7   -1.01    2.25
  -4  20   7   -0.67    1.93
  -4  20   7    0.36    1.66
  -3  21   7    8.18    2.41
  -3  21   7   10.51    2.63
  -3  21   7   10.90    2.27
 -13   9   7    4.81    1.81
 -12  10   7    3.53    1.47
 -11  11   7    5.51    1.67
 -10  12   7    1.36    1.39
  -9  13   7   12.44    1.72
  -9  13   7   16.97    1.96
  -8  14   7    6.15    1.50
  -8  14   7    2.44    1.43
  -7  15   7   -0.56    1.41
  -7  15   7   -0.95    1.36
  -7  15   7    0.93    1.36
  -6  16   7    2.83    1.42
  -6  16   7    0.08    1.39
  -6  16   7    2.27    1.65
  -5  17   7   20.99    2.63
  -5  17   7   22.24    2.54
  -5  17   7   25.76    3.10
  -4  18   7    4.75    2.04
  -4  18   7    1.99    1.68
  -4  18   7    2.07    1.65
  -4  18   7    1.23    1.42
  -3  19   7   -0.96    1.92
  -3  19   7   -1.64    1.79
  -3  19   7   -0.33    1.51
  -3  19   7    0.77    1.37
  -2  20   7    0.55    1.58
  -2  20   7    2.84    2.02
  -2  20   7   -0.86    1.78
  -1  21   7    2.66    2.07
  -1  21   7    2.13    1.81
 -14   6   7    2.80    1.73
 -13   7   7    2.21    1.52
 -12   8   7   17.88    2.17
 -11   9   7    8.28    1.51
 -10  10   7   13.68    1.79
 -10  10   7   15.21    1.91
  -9  11   7    6.02    1.54
  -9  11   7    4.89    1.31
  -8  12   7   40.11    2.61
  -8  12   7   34.80    2.46
  -8  12   7   42.63    2.68
  -7  13   7    0.96    1.15
  -7  13   7    2.19    1.25
  -7  13   7    3.51    1.45
  -6  14   7   34.70    2.45
  -6  14   7   32.83    2.28
  -6  14   7   30.00    2.40
  -5  15   7   47.23    2.87
  -5  15   7   46.52    3.10
  -5  15   7   50.29    2.82
  -5  15   7   44.30    2.74
  -4  16   7   15.80    1.71
  -4  16   7   18.57    2.18
  -4  16   7   18.92    2.26
  -4  16   7   16.98    1.95
  -3  17   7    1.79    1.35
  -3  17   7    3.59    1.34
  -3  17   7    4.31    1.60
  -3  17   7    2.95    1.73
  -2  18   7    3.89    1.59
  -2  18   7    3.71    1.86
  -2  18   7    1.71    1.26
  -2  18   7    3.76    1.67
  -1  19   7   31.25    3.06
  -1  19   7   34.37    2.83
   0  20   7    1.85    1.70
   0  20   7    4.64    2.11
   1  21   7    0.44    2.25
   1  21   7    1.31    1.94
 -14   4   7    3.84    1.76
 -12   6   7    8.96    1.61
 -11   7   7   26.86    2.44
 -11   7   7   21.74    2.31
 -10   8   7   -1.25    1.55
 -10   8   7    0.54    1.11
  -9   9   7    5.46    1.27
  -9   9   7    3.80    1.37
  -8  10   7   13.55    1.52
  -8  10   7   15.13    1.65
  -8  10   7   13.29    1.66
  -7  11   7   13.17    1.53
  -7  11   7   13.05    1.57
  -7  11   7   14.50    1.58
  -6  12   7   13.07    1.73
  -6  12   7   14.15    1.66
  -6  12   7   13.11    1.47
  -5  13   7   16.58    1.84
  -5  13   7   17.02    1.98
  -5  13   7   17.83    2.07
  -5  13   7   15.28    1.71
  -4  14   7    7.67    1.43
  -4  14   7    6.19    1.18
  -4  14   7    7.51    1.42
  -4  14   7    5.89    1.29
  -3  15   7   16.73    2.01
  -3  15   7   15.95    1.87
  -3  15   7   15.28    1.98
  -3  15   7   15.72    1.83
  -2  16   7    3.21    1.36
  -2  16   7    4.84    1.68
  -2  16   7    6.82    1.44
  -2  16   7    2.47    1.24
  -1  17   7    8.72    1.63
  -1  17   7   14.14    2.04
  -1  17   7   11.61    1.69
   0  18   7    3.06    1.47
   0  18   7    0.73    1.75
   1  19   7    1.41    1.68
   1  19   7    5.28    2.08
   2  20   7   -1.39    1.73
   2  20   7    0.56    2.45
 -14   2   7   -0.82    1.51
 -13   3   7    2.69    1.39
 -12   4   7    0.07    1.48
 -12   4   7    1.00    1.10
 -11   5   7   29.93    2.44
 -11   5   7   32.05    2.52
 -10   6   7    8.47    1.40
 -10   6   7    8.46    1.44
  -9   7   7    1.42    1.02
  -9   7   7    1.22    1.44
  -8   8   7   40.26    2.29
  -8   8   7   35.71    1.72
  -8   8   7   40.53    2.39
  -7   9   7   24.90    1.48
  -7   9   7   25.90    2.02
  -7   9   7   24.70    1.88
  -6  10   7   28.28    1.61
  -6  10   7   27.26    1.97
  -6  10   7   29.60    1.91
  -6  10   7   30.73    2.07
  -5  11   7   16.24    1.62
  -5  11   7   18.96    2.01
  -5  11   7   17.91    1.51
  -5  11   7   16.24    1.62
  -4  12   7    9.76    1.32
  -4  12   7   10.19    1.44
  -4  12   7   11.22    1.36
  -4  12   7    9.65    1.26
  -3  13   7   23.05    2.09
  -3  13   7   20.29    1.78
  -3  13   7   25.28    1.98
  -3  13   7   22.80    2.19
  -2  14   7    1.02    0.98
  -2  14   7    4.68    1.40
  -2  14   7    3.65    1.21
  -2  14   7    1.90    0.90
  -1  15   7   47.12    2.87
  -1  15   7   49.63    2.24
  -1  15   7   49.13    2.73
   0  16   7   -0.96    1.11
   0  16   7    2.14    1.43
   1  17   7    2.76    1.67
   1  17   7    0.24    1.26
   2  18   7    7.48    1.64
   2  18   7    4.50    1.98
   3  19   7   13.08    2.11
 -14   0   7   -3.99    1.36
 -13   1   7   -1.50    1.23
 -13   1   7   -0.23    1.68
 -12   2   7    0.27    1.27
 -12   2   7   -1.36    1.43
 -11   3   7   29.42    2.18
 -11   3   7   31.22    2.50
 -10   4   7   22.71    2.07
 -10   4   7   20.03    2.17
  -9   5   7    1.93    0.96
  -8   6   7    7.56    1.17
  -7   7   7   29.64    1.34
  -7   7   7   31.94    1.84
  -6   8   7    3.69    1.14
  -6   8   7    1.28    0.83
  -6   8   7    2.77    0.64
  -6   8   7    1.07    0.84
  -5   9   7    8.29    0.93
  -5   9   7    8.17    1.31
  -5   9   7    7.23    1.12
  -5   9   7    6.95    1.13
  -4  10   7    4.62    1.19
  -4  10   7    6.68    0.91
  -4  10   7    6.31    1.06
  -4  10   7    6.93    1.21
  -3  11   7   16.87    1.38
  -3  11   7   14.09    1.64
  -3  11   7   16.38    1.65
  -3  11   7   17.86    1.62
  -2  12   7   12.86    1.21
  -2  12   7   13.93    1.58
  -2  12   7   14.36    1.65
  -2  12   7   10.27    1.48
  -1  13   7   41.26    2.35
  -1  13   7   43.03    2.33
  -1  13   7   40.56    1.87
  -1  13   7   39.83    2.52
   0  14   7   14.99    1.76
   0  14   7   14.59    1.84
   0  14   7   18.12    1.29
   1  15   7   14.11    1.84
   1  15   7   15.22    1.87
   2  16   7    1.54    1.21
   2  16   7    5.55    1.77
   3  17   7   11.94    1.75
   3  17   7    6.23    2.05
   4  18   7   16.27    2.17
 -14  -2   7    3.38    2.18
 -14  -2   7    4.69    1.59
 -13  -1   7    0.39    1.29
 -13  -1   7   -0.43    1.66
 -12   0   7    0.08    1.41
 -12   0   7   -1.04    1.18
 -11   1   7   34.39    2.46
 -11   1   7   35.25    2.47
 -10   2   7    9.60    1.57
 -10   2   7    9.94    1.35
  -9   3   7    2.62    0.91
  -9   3   7    4.03    1.21
  -8   4   7   -0.47    0.72
  -7   5   7   20.31    1.67
  -7   5   7   21.51    1.56
   7  -5  -7   19.62    0.88
  -6   6   7    7.50    1.10
  -6   6   7   12.14    1.26
  -6   6   7    8.17    1.17
  -5   7   7    2.01    0.51
  -5   7   7    3.09    0.89
  -5   7   7    1.59    0.84
  -4   8   7   51.92    2.20
  -4   8   7   53.66    1.99
  -4   8   7   47.83    2.45
  -4   8   7   50.95    2.57
  -3   9   7   24.14    1.79
  -3   9   7   24.31    1.38
  -3   9   7   25.52    1.52
  -3   9   7   24.68    1.98
  -2  10   7    6.86    1.19
  -2  10   7    5.45    0.97
  -2  10   7    6.70    1.24
  -2  10   7    4.85    0.73
  -1  11   7   10.83    1.37
  -1  11   7   12.16    1.05
  -1  11   7   12.47    1.55
  -1  11   7   11.40    1.35
   0  12   7   -0.65    0.94
   0  12   7    0.58    0.88
   0  12   7    0.92    0.57
   1  13   7    5.77    1.18
   1  13   7    6.47    1.29
   2  14   7    1.37    1.08
   2  14   7    0.53    1.23
   3  15   7   26.19    2.65
   3  15   7   21.56    2.17
   4  16   7    1.98    1.46
   4  16   7    3.36    1.81
   5  17   7    0.98    1.61
   5  17   7    3.47    3.51
 -14  -4   7    8.00    2.30
 -14  -4   7    3.45    1.73
 -13  -3   7    0.45    1.38
 -13  -3   7    1.17    1.75
 -12  -2   7   -0.01    1.24
 -12  -2   7   -2.11    1.42
 -11  -1   7   38.93    2.58
 -11  -1   7   33.56    2.52
  11   1  -7   35.79    2.27
 -10   0   7    1.07    1.10
 -10   0   7   -0.39    0.82
  -9   1   7    6.35    1.27
  -9   1   7    4.38    1.01
  -8   2   7    1.85    1.22
  -8   2   7    1.15    0.83
   8  -2  -7    1.45    0.43
  -7   3   7  117.57    4.10
  -7   3   7  120.95    4.14
  -6   4   7   16.43    1.35
  -6   4   7   15.60    1.52
  -6   4   7   15.45    1.51
  -5   5   7   22.95    1.70
  -5   5   7   21.24    1.67
  -5   5   7   24.15    1.57
  -4   6   7   31.41    1.19
  -4   6   7   30.72    1.78
  -4   6   7   31.74    1.62
  -3   7   7   88.56    2.82
  -3   7   7   83.43    3.58
  -3   7   7   86.24    2.96
  -3   7   7   86.39    3.33
  -2   8   7   18.86    1.18
  -2   8   7   21.81    1.38
  -2   8   7   20.18    1.53
  -2   8   7   21.67    1.84
  -1   9   7    3.92    1.11
  -1   9   7    2.29    0.53
  -1   9   7    1.84    0.71
  -1   9   7    1.16    0.85
   0  10   7   39.49    1.60
   0  10   7   38.77    2.09
   0  10   7   45.57    2.45
   0  10   7   42.93    2.23
   1  11   7   21.26    1.00
   1  11   7   18.68    1.70
   1  11   7   19.70    1.77
   2  12   7   73.84    3.17
   2  12   7   71.06    3.18
   3  13   7   18.50    1.93
   3  13   7   23.36    2.14
   4  14   7    2.29    1.44
   4  14   7    5.18    1.39
   5  15   7    0.63    1.36
   5  15   7    0.82    1.44
   6  16   7    7.06    1.90
   6  16   7    7.01    2.24
 -14  -6   7    0.73    2.38
 -13  -5   7   -0.12    1.43
 -13  -5   7    1.35    1.87
 -12  -4   7   -1.30    1.60
 -12  -4   7    0.24    1.11
  12   4  -7    0.76    1.95
 -11  -3   7   31.68    2.44
 -11  -3   7   30.61    2.39
  11   3  -7   32.00    2.38
 -10  -2   7   10.48    1.46
 -10  -2   7    8.61    1.26
  10   2  -7   11.43    1.17
  -9  -1   7    5.33    0.99
  -9  -1   7    5.40    1.27
   9   1  -7    5.19    0.83
  -8   0   7   -0.17    0.99
  -8   0   7    0.20    0.76
   8   0  -7    0.73    0.48
  -7   1   7  192.76    6.09
  -6   2   7   10.63    1.23
  -6   2   7    9.74    1.19
  -6   2   7   13.49    1.38
  -5   3   7    3.75    0.86
  -5   3   7    1.30    0.63
  -5   3   7    3.47    0.80
  -4   4   7    2.45    0.94
  -4   4   7    2.22    0.62
  -4   4   7    3.42    0.78
  -3   5   7   90.53    3.36
  -3   5   7   89.07    3.31
  -3   5   7   89.89    2.67
  -3   5   7   91.12    3.06
  -2   6   7   18.41    1.09
  -2   6   7   14.32    1.92
  -2   6   7   19.07    1.12
  -2   6   7   19.31    1.38
  -1   7   7    1.39    1.01
  -1   7   7    0.73    0.44
  -1   7   7    1.09    0.73
  -1   7   7    2.43    0.65
   0   8   7    2.66    0.84
   0   8   7    3.19    0.92
   0   8   7    4.37    0.78
   0   8   7    3.04    0.52
   1   9   7   -1.01    0.91
   1   9   7   -0.18    0.77
   1   9   7   -0.14    0.89
   1   9   7   -0.44    0.41
  -1  -9  -7    1.10    0.73
   2  10   7    8.71    1.31
   2  10   7    8.56    1.27
   3  11   7   39.51    2.36
   3  11   7   40.86    2.31
   4  12   7    3.74    1.36
   4  12   7    3.75    1.17
   5  13   7   11.61    1.67
   5  13   7   12.81    1.92
   6  14   7    3.75    1.57
   6  14   7    0.44    1.52
   7  15   7    4.56    1.85
   7  15   7    1.26    2.20
 -13  -7   7   -0.12    2.06
 -12  -6   7   10.24    2.08
  12   6  -7    7.63    1.56
 -11  -5   7   30.84    2.68
 -11  -5   7   30.37    2.45
 -10  -4   7   23.22    2.05
 -10  -4   7   23.87    2.15
  10   4  -7   24.71    1.87
  -9  -3   7    1.78    1.05
  -9  -3   7    2.52    0.87
   9   3  -7    2.98    0.85
  -8  -2   7    1.74    0.79
  -8  -2   7    0.88    1.08
   8   2  -7    1.23    0.66
  -7  -1   7  189.22    6.00
  -7  -1   7  184.11    5.88
   7   1  -7  187.00    5.12
   7   1  -7  185.72    5.08
  -6   0   7    0.28    0.67
  -6   0   7    0.69    0.77
  -5   1   7    6.27    1.10
  -5   1   7    5.36    0.85
  -5   1   7    7.28    0.92
  -4   2   7    9.70    0.98
  -4   2   7    8.18    0.93
  -4   2   7    9.91    1.24
  -3   3   7  189.46    5.70
  -3   3   7  194.33    5.94
  -3   3   7  194.77    5.93
  -2   4   7    8.46    1.03
  -2   4   7    8.83    0.68
  -2   4   7    8.86    0.76
  -2   4   7    8.93    0.83
  -2   4   7    6.55    0.94
  -1   5   7    0.92    0.45
  -1   5   7    1.03    0.52
  -1   5   7    0.09    0.59
   0   6   7    5.57    0.67
   0   6   7    5.17    1.05
   0   6   7    5.74    0.90
   1   7   7   23.05    1.56
   1   7   7   24.43    1.88
  -1  -7  -7   26.89    1.34
   2   8   7    1.28    0.72
   2   8   7    1.78    1.02
   3   9   7    2.13    0.93
   4  10   7   10.10    1.34
   5  11   7    8.99    1.48
   6  12   7   11.18    1.77
   6  12   7   13.24    2.08
   7  13   7   26.51    2.72
   7  13   7   20.73    2.62
   8  14   7    5.48    1.97
   8  14   7    7.05    2.37
 -13  -9   7   -0.28    2.24
 -12  -8   7   15.78    2.43
  12   8  -7   15.49    1.99
 -11  -7   7   23.85    2.74
  11   7  -7   25.17    2.24
 -10  -6   7    9.23    1.61
  10   6  -7    9.36    1.66
  -9  -5   7    1.65    1.04
   9   5  -7    2.82    0.97
  -8  -4   7    1.03    0.85
  -8  -4   7   -0.25    1.00
   8   4  -7    0.37    0.75
  -7  -3   7  126.05    4.32
  -7  -3   7  123.12    4.42
   7   3  -7  119.76    3.70
  -6  -2   7   11.58    1.23
  -6  -2   7    9.74    1.27
   6   2  -7   10.55    0.70
  -5  -1   7    8.45    1.07
  -5  -1   7    9.33    1.10
  -5  -1   7    6.40    0.93
  -4   0   7    0.15    0.63
  -4   0   7    0.00    0.64
  -4   0   7   -0.14    0.53
  -3   1   7   64.14    2.57
  -3   1   7   64.68    2.40
  -3   1   7   67.96    2.59
  -2   2   7   16.78    1.32
  -2   2   7   15.24    0.80
  -2   2   7   16.48    1.27
  -2   2   7   14.91    1.01
  -1   3   7   21.44    1.56
  -1   3   7   23.00    1.42
   0   4   7   10.24    1.19
   0   4   7    7.60    1.00
   1   5   7   22.16    1.96
   1   5   7   20.05    1.39
   2   6   7    2.09    0.76
   2   6   7    2.49    1.06
  -2  -6  -7    0.75    0.37
   3   7   7    9.12    1.21
   3   7   7    8.05    1.23
   4   8   7   24.99    1.87
   5   9   7    9.84    1.48
   6  10   7    5.38    1.35
   7  11   7    3.25    1.28
   8  12   7    5.25    1.74
   9  13   7    0.58    2.30
   9  13   7    3.50    1.97
 -13 -11   7   -0.01    2.40
 -12 -10   7    4.25    2.17
  12  10  -7    5.06    1.86
 -11  -9   7   12.58    1.98
  11   9  -7   11.47    1.81
 -10  -8   7    1.76    1.52
  10   8  -7    0.02    1.18
  -9  -7   7    2.18    1.09
   9   7  -7    0.99    1.26
  -8  -6   7    6.67    1.43
   8   6  -7   10.03    1.19
  -7  -5   7   25.38    1.95
   7   5  -7   21.71    1.41
  -6  -4   7   16.20    1.69
   6   4  -7   15.38    1.10
  -5  -3   7    3.11    0.79
   5   3  -7    3.44    0.49
  -4  -2   7    9.20    1.11
  -4  -2   7    7.77    0.97
   4   2  -7    8.19    0.53
  -3  -1   7   66.79    2.01
  -3  -1   7   68.34    2.64
  -3  -1   7   66.00    2.49
  -2   0   7   -0.25    0.47
  -2   0   7    0.00    0.55
  -2   0   7   -0.14    0.39
  -1   1   7    0.09    0.48
  -1   1   7    0.24    0.65
   0   2   7   -0.61    0.63
   0   2   7   -0.16    0.56
   1   3   7  104.27    3.62
   1   3   7   97.50    4.21
   2   4   7    2.10    0.67
  -2  -4  -7    0.76    0.48
   3   5   7   10.18    1.40
   3   5   7   10.62    1.29
  -3  -5  -7   10.59    0.57
   4   6   7   29.85    1.92
   4   6   7   36.17    2.16
   5   7   7   30.47    2.27
   5   7   7   31.01    2.05
   6   8   7   14.85    1.78
   7   9   7    7.44    1.53
   8  10   7   13.95    2.07
   9  11   7    2.67    1.68
 -12 -12   7   -2.71    2.15
  12  12  -7    4.78    2.20
 -11 -11   7    9.01    2.14
  11  11  -7    1.63    1.81
 -10 -10   7   18.76    2.32
  10  10  -7   15.82    1.96
  -9  -9   7    4.79    1.42
   9   9  -7    3.00    1.28
  -8  -8   7   46.40    2.76
   8   8  -7   43.35    2.60
  -7  -7   7   31.18    2.17
   7   7  -7   31.38    1.85
  -6  -6   7    7.41    1.15
   6   6  -7    8.43    1.09
  -5  -5   7   23.23    1.71
   5   5  -7   20.14    1.21
  -4  -4   7    4.58    0.76
   4   4  -7    4.42    0.59
  -3  -3   7  196.55    5.62
  -3  -3   7  188.15    6.06
  -3  -3   7  201.86    5.83
   3   3  -7  204.15    5.53
  -2  -2   7   16.13    1.12
  -2  -2   7   19.05    1.18
  -2  -2   7   14.31    1.22
   2   2  -7   16.10    0.87
  -1  -1   7    0.43    0.56
  -1  -1   7    0.47    0.49
   0   0   7    0.16    0.61
   0   0   7   -1.45    0.51
   1   1   7  150.23    4.88
   1   1   7  158.01    4.96
   2   2   7   19.59    1.42
   2   2   7   18.41    1.38
   3   3   7    1.66    1.15
   3   3   7    0.31    0.66
   4   4   7    4.35    1.08
   4   4   7    4.64    1.05
  -4  -4  -7    3.77    0.40
   5   5   7   73.65    3.28
   5   5   7   83.07    3.35
   6   6   7   10.59    1.47
   6   6   7    9.79    1.46
   7   7   7    0.69    1.26
   7   7   7   -1.13    1.01
   8   8   7    7.66    1.68
   9   9   7   25.62    3.26
  10  10   7    6.98    2.13
 -11 -13   7    4.02    2.10
  11  13  -7    2.37    2.11
 -10 -12   7    2.65    1.65
  10  12  -7    2.81    1.79
  -9 -11   7    8.83    1.78
   9  11  -7    7.46    1.55
  -8 -10   7   13.11    1.88
   8  10  -7   13.47    1.61
  -7  -9   7   25.08    1.99
   7   9  -7   25.92    2.23
  -6  -8   7    3.27    1.07
   6   8  -7    2.47    0.99
  -5  -7   7    3.12    1.00
   5   7  -7    2.71    0.81
  -4  -6   7   27.70    1.83
  -4  -6   7   29.67    1.41
   4   6  -7   31.75    1.53
  -3  -5   7   88.89    2.93
  -3  -5   7   88.76    3.39
   3   5  -7   91.22    2.93
  -2  -4   7    8.07    1.00
  -2  -4   7    6.80    0.84
   2   4  -7    7.75    0.85
  -1  -3   7   20.42    1.38
  -1  -3   7   21.74    1.24
   1   3  -7   22.39    1.14
   0  -2   7    0.22    0.56
   0  -2   7    0.85    0.55
   0   2  -7    0.41    0.51
   1  -1   7  158.66    4.89
   1  -1   7  149.04    4.84
   2   0   7   -0.78    0.70
   2   0   7    0.24    0.59
   3   1   7    1.89    0.76
   3   1   7    1.15    0.66
   4   2   7   -0.34    0.70
   4   2   7   -0.49    0.71
  -4  -2  -7    0.39    0.44
   5   3   7   63.27    2.82
   5   3   7   60.64    2.79
  -5  -3  -7   61.45    1.94
   6   4   7   15.44    1.68
   6   4   7   10.95    1.45
   7   5   7    1.71    1.14
   7   5   7   -1.69    1.04
   8   6   7    2.62    1.18
   8   6   7    4.85    1.41
   9   7   7   10.19    1.79
   9   7   7    9.42    1.81
  10   8   7    3.85    1.90
  10   8   7    7.22    2.01
 -11 -15   7   -0.27    2.04
  11  15  -7    1.95    2.44
 -10 -14   7    9.72    2.25
  10  14  -7   13.78    2.28
  -9 -13   7   12.25    1.93
   9  13  -7   17.01    2.23
  -8 -12   7   39.45    2.70
   8  12  -7   34.71    2.58
  -7 -11   7   14.91    1.80
   7  11  -7   14.73    1.96
  -6 -10   7   27.86    2.19
   6  10  -7   31.55    2.13
  -5  -9   7    9.25    1.36
   5   9  -7    7.71    1.27
  -4  -8   7   50.33    2.45
   4   8  -7   51.13    2.29
  -3  -7   7   89.88    3.49
  -3  -7   7   85.53    2.78
   3   7  -7   87.73    3.10
  -2  -6   7   20.93    1.53
  -2  -6   7   17.50    1.03
   2   6  -7   18.75    1.23
  -1  -5   7    0.45    0.45
  -1  -5   7    1.07    0.58
   1   5  -7    0.31    0.54
   0  -4   7    8.01    0.97
   0  -4   7    7.84    0.92
   0   4  -7    8.49    0.98
   1  -3   7  107.06    3.48
   1  -3   7  101.58    3.48
  -1   3  -7   96.32    3.39
   2  -2   7   16.20    1.22
   2  -2   7   18.56    1.46
   3  -1   7    1.69    0.75
   3  -1   7    0.85    0.62
   4   0   7   -0.14    0.63
   4   0   7    0.83    0.72
  -4   0  -7    0.62    0.50
   5   1   7   49.79    2.51
   5   1   7   52.70    2.37
  -5  -1  -7   51.61    1.90
   6   2   7    0.23    0.91
   6   2   7    0.64    1.11
  -6  -2  -7    1.18    0.53
   7   3   7   -0.17    0.89
   7   3   7   -0.74    1.09
   8   4   7    5.90    1.33
   8   4   7    8.14    1.42
   9   5   7   17.74    2.25
   9   5   7   22.51    2.48
  10   6   7    3.18    1.82
  10   6   7    3.33    1.72
  11   7   7   -0.69    1.92
  11   7   7    1.74    1.88
 -10 -16   7   -0.69    2.10
  10  16  -7   -1.52    2.28
  -9 -15   7   13.99    2.79
   9  15  -7   20.39    2.70
  -8 -14   7    2.61    1.42
   8  14  -7    6.88    1.72
  -7 -13   7    1.90    1.52
   7  13  -7    3.44    1.39
  -6 -12   7   13.59    1.75
   6  12  -7   11.58    1.59
  -5 -11   7   14.73    1.64
   5  11  -7   17.09    1.74
  -4 -10   7    3.30    1.03
   4  10  -7    4.27    1.23
  -3  -9   7   25.25    1.86
  -3  -9   7   22.90    1.12
   3   9  -7   23.53    1.75
   3   9  -7   22.06    1.14
  -2  -8   7   21.34    1.15
  -2  -8   7   23.86    1.78
   2   8  -7   21.54    1.57
  -1  -7   7    1.71    0.67
  -1  -7   7    1.83    0.52
   1   7  -7    2.28    0.72
   0  -6   7    5.14    0.74
   0  -6   7    7.10    0.93
   0   6  -7    5.27    0.95
   1  -5   7   21.22    1.28
   1  -5   7   20.38    1.34
  -1   5  -7   21.95    1.51
   2  -4   7    0.22    0.69
   2  -4   7    0.64    0.56
  -2   4  -7   -0.07    0.72
   3  -3   7    1.11    0.61
  -3   3  -7    1.21    0.81
   4  -2   7    0.99    0.61
   4  -2   7    0.15    0.72
  -4   2  -7    0.79    0.60
   5  -1   7   49.26    2.22
   5  -1   7   47.67    2.35
  -5   1  -7   51.08    2.05
   6   0   7   -0.31    0.76
   6   0   7    0.92    0.83
  -6   0  -7    0.66    0.58
   7   1   7    0.27    0.96
   7   1   7   -0.44    1.08
  -7  -1  -7    1.59    0.63
   8   2   7    3.17    1.17
   8   2   7    2.22    1.23
   9   3   7   26.08    2.37
   9   3   7   28.60    2.52
  10   4   7   -1.72    1.38
  11   5   7   -0.60    1.80
  -9 -17   7   15.45    2.71
   9  17  -7   18.75    2.93
  -8 -16   7    8.24    3.08
   8  16  -7    4.40    1.96
  -7 -15   7   -0.90    1.18
   7  15  -7    3.14    1.69
  -6 -14   7   31.02    2.61
   6  14  -7   29.75    2.73
  -5 -13   7   21.01    2.15
   5  13  -7   17.43    2.14
  -4 -12   7    9.21    1.42
   4  12  -7    9.92    1.50
  -3 -11   7   20.44    1.74
   3  11  -7   19.19    1.83
  -2 -10   7    5.88    0.73
  -2 -10   7    6.80    1.23
   2  10  -7    7.14    1.29
  -1  -9   7    0.70    0.94
  -1  -9   7    1.70    0.54
   1   9  -7    1.94    1.02
   0  -8   7    3.40    0.66
   0  -8   7    3.16    0.81
   0   8  -7    4.17    1.00
   1  -7   7   22.08    1.45
   1  -7   7   22.10    1.30
  -1   7  -7   20.90    1.69
   2  -6   7    0.50    0.61
   2  -6   7    2.43    0.72
   3  -5   7    9.23    1.01
   3  -5   7   11.10    1.27
  -3   5  -7   10.73    1.37
   4  -4   7    3.47    0.87
   4  -4   7    2.95    0.73
  -4   4  -7    4.40    0.94
  -4   4  -7    4.04    0.88
   5  -3   7   57.13    2.59
   5  -3   7   64.18    2.45
  -5   3  -7   60.85    2.49
   6  -2   7    1.12    0.89
   6  -2   7    2.14    0.80
  -6   2  -7    0.88    0.71
   7  -1   7    1.47    0.86
   7  -1   7   -1.45    0.90
  -7   1  -7    0.06    0.71
   8   0   7   -0.21    1.09
  -8   0  -7    0.64    0.75
   9   1   7   41.77    2.87
   9   1   7   41.54    2.76
  10   2   7    0.10    2.07
  10   2   7    1.88    1.80
  11   3   7    0.97    1.69
  -8 -18   7   -1.78    1.81
   8  18  -7    2.93    3.34
  -7 -17   7    0.48    1.72
   7  17  -7    3.33    2.03
  -6 -16   7    2.76    1.50
   6  16  -7    1.00    1.72
  -5 -15   7   40.17    2.76
   5  15  -7   51.10    3.09
  -4 -14   7    4.29    1.14
   4  14  -7    6.26    1.47
  -3 -13   7   18.97    1.82
   3  13  -7   24.15    2.10
  -2 -12   7   11.80    1.46
   2  12  -7   11.42    1.54
  -1 -11   7   10.08    0.76
  -1 -11   7   10.89    1.44
   1  11  -7   12.22    1.57
   0 -10   7   40.04    1.62
   0 -10   7   41.75    2.28
   0  10  -7   42.58    2.27
   1  -9   7   -0.06    0.71
   1  -9   7    0.41    0.61
  -1   9  -7    0.91    0.82
   2  -8   7    1.16    0.72
   2  -8   7    1.91    0.72
  -2   8  -7    2.49    0.84
   3  -7   7    7.98    0.98
   3  -7   7    8.62    1.14
  -3   7  -7    6.47    1.19
  -3   7  -7    6.29    1.17
   4  -6   7   29.80    1.64
   4  -6   7   33.96    1.86
  -4   6  -7   30.71    1.95
  -4   6  -7   33.12    2.17
   5  -5   7   77.87    2.79
   5  -5   7   77.08    3.12
  -5   5  -7   77.93    3.21
  -5   5  -7   70.52    3.26
   6  -4   7   10.05    1.22
   6  -4   7   14.08    1.51
  -6   4  -7   10.53    1.35
   7  -3   7   -0.70    0.91
   7  -3   7    0.01    0.76
   8  -2   7    4.92    1.36
   8  -2   7    5.09    1.05
  -8   2  -7    4.53    1.15
   9  -1   7   41.66    3.25
   9  -1   7   44.82    2.94
  10   0   7   -0.65    1.46
  11   1   7    3.11    1.76
  -7 -19   7    0.41    2.06
   7  19  -7    3.83    2.42
  -6 -18   7    2.84    1.64
   6  18  -7    3.87    2.04
  -5 -17   7   25.19    2.58
   5  17  -7   20.11    2.57
  -4 -16   7   15.45    2.14
   4  16  -7   16.81    2.12
  -3 -15   7   13.47    1.73
   3  15  -7   14.24    1.80
  -2 -14   7    2.58    1.23
   2  14  -7    4.72    1.37
  -1 -13   7   46.91    2.56
   1  13  -7   40.84    2.59
   0 -12   7   -0.23    0.98
   0 -12   7    0.25    0.50
   0  12  -7    0.57    1.01
   1 -11   7   20.57    1.25
   1 -11   7   21.59    1.88
  -1  11  -7   21.49    1.90
   2 -10   7    8.48    1.14
   2 -10   7    9.00    1.11
  -2  10  -7    8.48    1.39
   3  -9   7    3.11    0.79
   3  -9   7    3.33    0.93
  -3   9  -7    3.94    0.98
  -3   9  -7    2.80    0.92
   4  -8   7   24.19    1.68
   4  -8   7   25.88    1.52
  -4   8  -7   25.16    2.01
  -4   8  -7   22.39    2.03
   5  -7   7   26.73    1.58
   5  -7   7   27.12    1.79
  -5   7  -7   25.52    2.15
  -5   7  -7   30.66    2.12
   6  -6   7    9.28    1.25
   6  -6   7    7.99    0.97
  -6   6  -7    7.92    1.35
  -6   6  -7    5.94    1.23
   7  -5   7    1.48    1.03
   7  -5   7    0.38    0.73
  -7   5  -7    1.36    1.06
   8  -4   7   10.06    1.59
  -8   4  -7    8.95    1.40
   9  -3   7   26.66    2.52
  -9   3  -7   23.34    2.16
  10  -2   7   -2.43    1.52
  11  -1   7    1.14    1.80
  -6 -20   7   -1.88    1.80
   6  20  -7   -0.40    2.27
  -5 -19   7   47.34    3.52
   5  19  -7   45.25    3.80
  -4 -18   7    0.59    1.62
   4  18  -7    0.50    1.67
  -3 -17   7    4.91    1.66
   3  17  -7    3.57    1.67
  -2 -16   7    4.31    1.50
   2  16  -7    4.37    1.71
  -1 -15   7   55.59    3.10
   1  15  -7   53.15    3.23
   0 -14   7   17.28    1.88
   0  14  -7   20.59    2.22
   1 -13   7    7.69    1.09
   1 -13   7    7.10    1.31
  -1  13  -7    5.62    1.32
   2 -12   7   74.11    3.26
   2 -12   7   73.71    2.64
  -2  12  -7   73.64    3.40
  -2  12  -7   72.61    3.38
   3 -11   7   39.16    2.13
   3 -11   7   38.63    2.06
  -3  11  -7   36.55    2.36
  -3  11  -7   39.95    2.61
   4 -10   7    9.89    1.10
   4 -10   7    7.72    1.08
  -4  10  -7    8.34    1.46
  -4  10  -7    8.88    1.59
   5  -9   7   13.36    1.32
   5  -9   7   12.72    1.53
  -5   9  -7   12.76    1.66
  -5   9  -7   14.65    1.76
   6  -8   7   11.02    1.12
   6  -8   7   12.69    1.60
  -6   8  -7   12.34    1.54
  -6   8  -7   11.15    1.63
   7  -7   7   -0.63    1.03
  -7   7  -7   -0.30    1.05
  -7   7  -7    2.05    1.31
   8  -6   7    4.10    1.35
  -8   6  -7    3.25    1.21
   9  -5   7   17.99    2.30
  -9   5  -7   17.86    2.04
  10  -4   7    1.14    1.47
 -10   4  -7    0.86    1.34
  11  -3   7    0.39    1.86
  -4 -20   7    1.92    2.00
   4  20  -7    0.03    2.11
  -3 -19   7   -0.26    1.74
   3  19  -7   -0.97    1.93
  -2 -18   7    5.18    1.83
   2  18  -7    4.17    2.01
  -1 -17   7   12.21    2.02
   1  17  -7   10.86    1.99
   0 -16   7    1.06    1.33
   0  16  -7    3.97    1.63
   0  16  -7    0.65    1.24
   1 -15   7   12.99    1.75
  -1  15  -7   13.73    1.88
  -1  15  -7   16.79    1.96
   2 -14   7    1.68    1.18
  -2  14  -7    0.48    1.39
  -2  14  -7    5.97    1.52
   3 -13   7   23.09    1.72
   3 -13   7   25.28    2.24
  -3  13  -7   24.61    2.42
  -3  13  -7   21.29    2.33
   4 -12   7    3.30    1.04
   4 -12   7    2.99    1.07
  -4  12  -7    2.78    1.37
  -4  12  -7    4.90    1.54
   5 -11   7    9.97    1.30
   5 -11   7    9.68    1.18
  -5  11  -7    7.90    1.53
  -5  11  -7    7.83    1.53
   6 -10   7    2.86    1.16
  -6  10  -7    6.41    1.64
  -6  10  -7    5.33    1.38
   7  -9   7   10.57    1.53
  -7   9  -7   11.07    1.74
  -7   9  -7   10.31    1.89
   8  -8   7    8.49    1.63
  -8   8  -7    6.71    1.56
  -8   8  -7    6.64    1.85
   9  -7   7    9.40    1.90
  -9   7  -7    6.65    1.66
  10  -6   7    5.69    1.97
 -10   6  -7    2.21    1.48
  11  -5   7   -0.67    1.85
   3  21  -7   10.62    2.61
   3  21  -7    9.99    2.10
  -2 -20   7   -2.07    1.76
   2  20  -7    0.64    1.50
   2  20  -7   -3.92    2.08
  -1 -19   7   34.23    3.22
   1  19  -7   34.79    3.53
   0 -18   7    5.25    1.74
   0  18  -7    2.34    1.68
   0  18  -7    3.40    1.88
   1 -17   7   -0.53    1.39
  -1  17  -7    2.93    1.28
  -1  17  -7    3.56    1.80
   2 -16   7    3.47    1.38
  -2  16  -7    3.19    1.58
  -2  16  -7    0.81    1.68
   3 -15   7   30.10    2.45
  -3  15  -7   27.39    2.44
  -3  15  -7   26.15    2.62
   4 -14   7    2.16    1.47
  -4  14  -7    6.58    1.63
  -4  14  -7    7.18    1.81
   5 -13   7   12.77    1.59
  -5  13  -7   10.08    1.86
  -5  13  -7   12.22    2.06
   6 -12   7   11.17    1.50
  -6  12  -7   14.81    1.98
  -6  12  -7    9.69    2.13
   7 -11   7    3.06    1.31
  -7  11  -7    4.28    1.65
  -7  11  -7    5.69    1.90
   8 -10   7    9.80    1.67
  -8  10  -7    8.86    1.86
  -8  10  -7    7.94    1.86
   9  -9   7   31.78    2.97
  -9   9  -7   29.18    2.85
 -10   8  -7    4.55    1.79
  11  -7   7   -0.69    1.95
 -11   7  -7    0.82    1.88
   1  21  -7    5.69    2.47
   1  21  -7    2.87    1.99
   0 -20   7    2.41    1.88
   0  20  -7    2.22    1.73
   0  20  -7    0.52    2.32
   1 -19   7    5.51    2.00
  -1  19  -7    3.53    1.80
  -1  19  -7    2.70    1.95
   2 -18   7    7.58    1.84
  -2  18  -7    8.49    2.60
   3 -17   7    8.78    1.80
  -3  17  -7   11.46    2.39
  -3  17  -7    9.78    1.81
  -4  16  -7   -1.23    1.56
  -4  16  -7    0.95    1.94
  -5  15  -7    1.66    1.82
  -5  15  -7    2.56    1.51
   6 -14   7    4.53    1.29
  -6  14  -7   -2.63    1.57
  -6  14  -7    0.27    1.77
   7 -13   7   25.02    2.55
  -7  13  -7   21.98    2.55
   8 -12   7    4.83    1.63
  -8  12  -7    1.38    1.99
  -8  12  -7    5.26    1.97
   9 -11   7    4.07    1.72
  -9  11  -7    2.68    2.14
  -9  11  -7    3.53    1.97
  10 -10   7    0.89    1.92
 -10  10  -7    1.01    1.97
  -1  21  -7    4.04    2.53
  -2  20  -7    2.78    1.98
  -2  20  -7    0.99    2.31
  -3  19  -7   14.48    2.20
  -3  19  -7   12.12    2.42
  -4  18  -7   13.94    2.64
  -4  18  -7   13.61    2.10
  -5  17  -7   -1.74    1.90
  -5  17  -7    0.05    1.74
  -6  16  -7    6.44    1.79
  -6  16  -7    8.32    2.14
  -7  15  -7    5.79    1.80
  -7  15  -7    4.12    2.36
   8 -14   7    7.63    1.89
  -8  14  -7    4.23    2.14
  -8  14  -7    6.39    1.97
   9 -13   7    5.92    1.94
  -9  13  -7    5.73    2.67
  -9  13  -7    3.62    2.07
 -12  12   8    4.02    2.03
 -11  13   8    2.60    1.88
 -10  14   8    6.72    1.74
  -8  16   8   -0.33    1.59
  -8  16   8    2.50    1.80
  -7  17   8    2.91    2.05
  -7  17   8    3.48    1.80
  -6  18   8   11.95    2.33
  -6  18   8   11.06    2.04
  -5  19   8   -5.51    2.11
  -5  19   8    1.31    1.68
  -4  20   8    4.06    2.85
  -4  20   8   -0.63    2.11
 -13   9   8    3.89    1.79
 -12  10   8    4.60    1.58
 -11  11   8    3.66    1.61
 -10  12   8   17.71    2.14
  -9  13   8    0.75    1.49
  -9  13   8    1.07    1.39
  -8  14   8    0.72    1.35
  -8  14   8   -1.18    1.45
  -7  15   8   -0.47    1.35
  -7  15   8   -1.41    1.57
  -6  16   8    7.99    1.66
  -6  16   8   11.88    2.25
  -5  17   8    1.56    1.59
  -5  17   8    2.15    1.88
  -5  17   8    0.35    1.95
  -5  17   8    0.31    1.51
  -4  18   8   -0.14    1.52
  -4  18   8    0.29    1.48
  -4  18   8    1.00    1.71
  -4  18   8   -2.05    1.89
  -3  19   8    2.21    1.92
  -3  19   8    2.66    1.79
  -3  19   8   -1.48    1.70
  -2  20   8    1.62    2.10
  -2  20   8    3.49    2.14
  -2  20   8    4.76    2.62
 -13   7   8    8.68    1.86
 -12   8   8   27.69    2.75
 -11   9   8   11.90    1.83
 -10  10   8    3.90    1.35
 -10  10   8    2.77    1.54
  -9  11   8   37.11    2.66
  -9  11   8   33.17    2.50
  -8  12   8    6.27    1.44
  -8  12   8    3.69    1.36
  -7  13   8   36.79    2.58
  -7  13   8   36.35    2.73
  -6  14   8   29.21    2.36
  -6  14   8   31.82    2.72
  -6  14   8   32.80    2.86
  -5  15   8   18.09    2.12
  -5  15   8   11.10    1.57
  -5  15   8   10.66    1.93
  -5  15   8   13.42    1.77
  -4  16   8   -1.36    1.15
  -4  16   8    0.56    1.49
  -4  16   8   -0.51    1.50
  -4  16   8    1.31    1.30
  -3  17   8   10.06    1.89
  -3  17   8   10.17    1.72
  -3  17   8    9.23    2.06
  -3  17   8    7.86    1.39
  -2  18   8   28.68    3.28
  -2  18   8   31.75    2.98
  -2  18   8   30.41    2.95
  -1  19   8    6.65    2.12
  -1  19   8    4.80    1.98
  -1  19   8    5.37    1.84
   0  20   8    3.63    2.38
   0  20   8    3.32    2.31
   0  20   8    5.23    2.01
 -14   4   8    1.73    1.55
 -13   5   8    3.15    1.57
 -12   6   8   11.98    1.74
 -11   7   8    0.76    1.10
 -11   7   8    1.41    1.49
 -10   8   8   10.95    1.65
 -10   8   8    7.16    1.59
  -9   9   8   11.54    1.60
  -9   9   8    6.83    1.50
  -8  10   8   12.36    1.68
  -8  10   8   11.83    1.62
  -7  11   8    5.02    1.34
  -7  11   8    2.88    1.20
  -6  12   8   26.06    1.98
  -6  12   8   24.09    2.10
  -6  12   8   28.01    2.27
  -6  12   8   27.97    2.25
  -5  13   8   -1.14    1.35
  -5  13   8    0.43    1.01
  -5  13   8    2.09    1.36
  -5  13   8   -0.09    1.26
  -4  14   8   22.09    2.55
  -4  14   8   19.86    1.87
  -4  14   8   21.34    2.13
  -4  14   8   19.45    2.08
  -3  15   8    1.46    1.13
  -3  15   8    1.06    1.22
  -3  15   8    0.68    1.29
  -3  15   8    0.92    1.41
  -2  16   8    9.43    1.49
  -2  16   8    8.72    1.81
  -2  16   8    4.43    1.56
  -2  16   8    6.58    1.68
  -1  17   8   -0.91    1.67
  -1  17   8    1.69    1.60
  -1  17   8    1.24    1.39
   0  18   8    3.65    1.75
   0  18   8    9.61    2.07
   1  19   8    0.86    1.76
   1  19   8    3.36    2.21
 -14   2   8   -1.78    1.55
 -13   3   8   -1.24    1.27
 -12   4   8   42.26    2.93
 -12   4   8   48.44    3.08
 -11   5   8   14.14    1.74
 -11   5   8   16.15    1.89
 -10   6   8    2.02    1.19
 -10   6   8    2.62    1.24
  -9   7   8   35.00    2.41
  -9   7   8   34.54    2.44
  -8   8   8   38.06    2.46
  -8   8   8   41.17    2.36
  -7   9   8   35.32    2.27
  -7   9   8   37.54    2.34
  -6  10   8    7.25    1.29
  -6  10   8    8.22    1.26
  -6  10   8    8.75    1.02
  -6  10   8    7.86    1.30
  -5  11   8   54.75    2.92
  -5  11   8   54.87    2.68
  -5  11   8   56.27    2.41
  -5  11   8   58.33    2.92
  -4  12   8   18.39    2.12
  -4  12   8   17.40    1.80
  -4  12   8   17.67    2.00
  -4  12   8   18.46    1.87
  -3  13   8    9.82    1.55
  -3  13   8   10.86    1.38
  -3  13   8    6.03    1.36
  -3  13   8   10.78    1.65
  -2  14   8   47.06    2.79
  -2  14   8   53.23    3.04
  -2  14   8   50.72    2.93
  -1  15   8    2.62    0.98
  -1  15   8    2.43    1.37
  -1  15   8    1.78    1.53
  -1  15   8   -0.41    1.29
   0  16   8    2.23    1.62
   0  16   8    2.93    1.35
   0  16   8    2.90    1.56
   1  17   8    0.76    1.36
   1  17   8   -2.13    1.68
   2  18   8   26.46    2.94
   2  18   8   27.44    2.96
   3  19   8    1.38    3.11
   3  19   8    4.22    2.42
 -14   0   8   -1.76    1.52
 -13   1   8    1.54    1.77
 -12   2   8   14.75    1.72
 -12   2   8   11.13    1.48
 -11   3   8   10.53    1.55
 -11   3   8   10.31    1.62
 -10   4   8   -0.57    1.18
 -10   4   8    0.92    0.96
  -9   5   8    1.77    1.01
  -9   5   8    0.29    1.06
  -8   6   8   15.66    1.85
  -8   6   8   12.45    1.50
  -7   7   8    0.63    1.03
  -7   7   8   -0.82    0.82
  -6   8   8    2.32    1.01
  -6   8   8    3.91    0.99
  -6   8   8    2.83    0.57
  -6   8   8    2.65    1.12
  -5   9   8    2.15    1.14
  -5   9   8    0.78    0.71
  -5   9   8    2.70    0.92
  -5   9   8    1.28    1.08
  -4  10   8   12.70    1.42
  -4  10   8   13.83    1.59
  -4  10   8   15.63    1.75
  -4  10   8   11.86    1.30
  -3  11   8    8.03    1.19
  -3  11   8    8.04    1.52
  -3  11   8    9.67    1.44
  -2  12   8   16.24    1.82
  -2  12   8   14.93    1.38
  -2  12   8   14.67    1.70
  -2  12   8   16.48    2.06
  -1  13   8    1.46    1.08
  -1  13   8    0.19    1.31
  -1  13   8   -0.83    0.68
  -1  13   8    0.46    1.07
   0  14   8   47.53    3.16
   0  14   8   42.92    2.66
   0  14   8   47.34    2.78
   1  15   8    8.22    1.66
   1  15   8    8.53    1.75
   1  15   8   10.01    1.56
   2  16   8   -1.27    1.37
   2  16   8   -0.43    1.65
   3  17   8    9.97    1.95
   3  17   8    7.37    2.27
   4  18   8    1.63    2.27
   4  18   8   -0.72    2.18
 -14  -2   8    5.33    2.27
 -14  -2   8    2.63    1.63
 -13  -1   8   -0.67    1.40
 -13  -1   8    1.32    1.85
 -12   0   8   36.74    2.71
 -12   0   8   26.37    2.62
 -11   1   8    0.12    1.15
 -11   1   8    4.55    1.44
 -10   2   8    5.24    1.26
 -10   2   8    3.55    1.17
  -9   3   8    1.38    0.91
  -9   3   8    4.21    1.21
  -8   4   8   59.64    2.84
  -8   4   8   59.17    2.72
  -7   5   8   38.91    2.17
  -7   5   8   39.20    2.33
  -6   6   8    0.98    1.02
  -6   6   8    1.45    0.95
  -6   6   8    2.49    0.87
  -5   7   8   54.86    2.50
  -5   7   8   54.16    1.75
  -5   7   8   54.95    2.66
  -4   8   8    7.11    0.95
  -4   8   8    6.73    1.10
  -4   8   8    6.21    1.07
  -4   8   8    5.83    1.22
  -3   9   8   13.86    1.35
  -3   9   8   12.61    1.57
  -3   9   8   16.97    1.32
  -3   9   8   15.69    1.55
  -2  10   8   14.96    1.67
  -2  10   8   15.95    1.63
  -2  10   8   13.69    1.45
  -2  10   8   12.22    1.16
  -1  11   8    6.78    0.82
  -1  11   8    8.18    1.51
  -1  11   8    7.58    1.43
  -1  11   8    5.50    1.19
   0  12   8    9.28    1.37
   0  12   8    9.92    1.44
   0  12   8    9.21    1.01
   0  12   8    9.89    1.61
   1  13   8   24.41    2.25
   1  13   8   18.23    1.98
   1  13   8   21.26    2.00
   2  14   8   56.07    2.96
   2  14   8   51.91    3.05
   3  15   8    0.89    1.32
   3  15   8    2.09    1.68
   4  16   8    4.98    2.00
   4  16   8    3.29    1.67
   5  17   8   -0.37    1.79
   5  17   8    1.39    2.38
 -14  -4   8   -2.81    2.30
 -14  -4   8    0.19    1.67
 -13  -3   8    0.29    1.60
 -13  -3   8    0.77    1.92
 -12  -2   8   13.87    1.86
 -12  -2   8   10.34    2.04
 -11  -1   8    1.31    1.26
 -11  -1   8    4.76    1.30
 -10   0   8   -1.49    1.06
 -10   0   8    0.80    1.12
  -9   1   8    2.59    1.03
  -9   1   8    1.47    1.10
  -8   2   8   99.99    3.82
  -8   2   8   95.16    3.82
  -7   3   8    9.16    1.20
  -7   3   8    9.06    1.31
  -6   4   8    0.69    0.80
  -6   4   8    0.53    0.87
  -6   4   8    0.37    0.95
  -5   5   8   -0.29    0.81
  -5   5   8    1.25    0.90
  -5   5   8    1.85    0.83
  -4   6   8   81.25    3.24
  -4   6   8   78.59    3.19
  -4   6   8   80.18    3.00
  -3   7   8    0.77    0.84
  -3   7   8    0.87    0.64
  -3   7   8    0.86    0.55
  -3   7   8    0.18    0.94
  -2   8   8    9.12    1.03
  -2   8   8    7.82    0.97
  -2   8   8    7.29    1.08
  -2   8   8    6.83    1.23
  -1   9   8    3.75    0.65
  -1   9   8    3.76    0.93
  -1   9   8    1.64    0.98
  -1   9   8    1.32    0.83
   0  10   8   72.34    2.42
   0  10   8   73.54    3.28
   0  10   8   80.13    3.22
   0  10   8   65.02    3.03
   1  11   8   11.78    1.49
   1  11   8   15.01    1.60
   1  11   8   12.87    1.66
   2  12   8    3.46    1.22
   2  12   8    3.29    1.18
   2  12   8    1.41    1.21
   3  13   8    9.34    1.54
   3  13   8   10.03    1.75
   4  14   8   20.25    2.21
   4  14   8   21.76    2.44
   5  15   8   21.74    2.46
   5  15   8   26.86    2.97
   6  16   8    4.51    1.88
   6  16   8    5.90    2.29
 -14  -6   8   -3.81    2.28
 -13  -5   8    3.60    2.23
 -12  -4   8   41.87    3.01
 -12  -4   8   51.65    3.40
 -11  -3   8   11.59    1.83
 -11  -3   8   11.26    1.73
 -10  -2   8    2.73    1.28
 -10  -2   8    3.29    1.21
  -9  -1   8   -0.68    0.88
  -9  -1   8    0.84    1.05
  -8   0   8  177.98    5.88
  -8   0   8  174.64    5.76
  -7   1   8   26.39    1.95
  -7   1   8   23.41    1.67
  -6   2   8   10.18    1.16
  -6   2   8    9.83    1.37
  -6   2   8   14.98    1.46
  -5   3   8   11.52    1.32
  -5   3   8   12.23    1.40
  -5   3   8    8.43    1.16
  -4   4   8   85.99    3.11
  -4   4   8   84.29    3.34
  -4   4   8   91.29    3.49
  -3   5   8   61.09    2.36
  -3   5   8   60.86    2.70
  -3   5   8   61.20    1.98
  -3   5   8   63.36    1.95
  -3   5   8   64.14    2.82
  -2   6   8    9.94    1.02
  -2   6   8   10.09    1.23
  -2   6   8   11.37    0.98
  -2   6   8   10.02    1.31
  -1   7   8   30.40    2.03
  -1   7   8   27.01    1.34
  -1   7   8   25.47    1.79
  -1   7   8   28.66    1.45
   0   8   8    2.00    0.85
   0   8   8    0.00    0.82
   0   8   8    1.00    0.50
   0   8   8   -0.67    0.80
   1   9   8    3.92    1.04
   1   9   8    5.08    1.12
   2  10   8   43.64    2.53
   2  10   8   41.26    2.31
   2  10   8   38.22    2.24
   3  11   8    8.54    1.46
   3  11   8    9.16    1.45
   3  11   8   11.65    1.59
   4  12   8    5.69    1.57
   4  12   8    6.40    1.49
   5  13   8   -0.61    1.61
   5  13   8    0.10    1.44
   6  14   8   28.55    2.81
   6  14   8   27.08    3.06
   7  15   8   -0.81    2.30
   7  15   8    3.01    1.97
 -13  -7   8   16.81    2.77
 -12  -6   8   16.98    2.35
 -11  -5   8   16.53    2.10
 -10  -4   8    0.70    1.32
 -10  -4   8    0.32    1.18
  -9  -3   8    2.04    1.12
  -9  -3   8    2.95    1.10
   9   3  -8    3.26    0.92
  -8  -2   8   94.21    3.76
  -8  -2   8  100.92    3.88
   8   2  -8   97.97    2.90
  -7  -1   8   27.07    1.79
  -7  -1   8   24.19    1.95
  -6   0   8   29.56    1.88
  -6   0   8   28.21    1.87
  -6   0   8   31.94    1.95
  -5   1   8   13.49    1.42
  -5   1   8   13.01    1.46
  -5   1   8   14.47    1.32
  -4   2   8  103.03    3.69
  -4   2   8  105.34    3.56
  -4   2   8  100.44    3.72
  -3   3   8    0.62    0.75
  -3   3   8   -0.90    0.47
  -3   3   8    1.17    0.95
  -2   4   8    0.22    0.52
  -2   4   8    0.34    0.56
  -2   4   8    0.24    0.61
  -2   4   8    0.30    0.80
  -2   4   8    0.34    0.48
  -1   5   8    2.78    0.57
  -1   5   8    3.46    0.87
  -1   5   8    1.68    0.98
   0   6   8   67.32    2.86
   0   6   8   67.62    3.00
   1   7   8    5.91    1.03
   1   7   8    4.75    1.04
   2   8   8    6.39    1.19
   2   8   8    6.28    1.23
   3   9   8   13.81    1.67
   3   9   8   16.51    1.86
   4  10   8   25.82    2.27
   4  10   8   31.63    2.29
   5  11   8   17.23    1.99
   5  11   8   23.62    2.34
   6  12   8    4.47    1.89
   6  12   8    4.58    1.67
   7  13   8   16.42    2.36
   7  13   8   18.50    2.47
 -13  -9   8    7.82    2.47
 -12  -8   8   27.55    2.99
 -11  -7   8    2.45    1.79
 -10  -6   8   -0.37    1.30
  10   6  -8    1.65    1.40
  -9  -5   8    0.40    1.15
   9   5  -8    1.56    0.95
  -8  -4   8   55.22    2.87
   8   4  -8   59.22    2.20
  -7  -3   8    8.79    1.41
   7   3  -8    9.50    0.81
  -6  -2   8   11.42    1.44
  -6  -2   8   10.67    1.26
  -5  -1   8   15.74    1.64
  -5  -1   8   14.92    1.49
  -5  -1   8   12.88    1.57
  -4   0   8   32.11    1.93
  -4   0   8   30.94    1.92
  -4   0   8   31.92    1.88
  -3   1   8   17.98    1.65
  -3   1   8   17.90    1.45
  -2   2   8   58.55    2.76
  -2   2   8   62.49    2.01
  -2   2   8   63.76    2.68
  -1   3   8    2.10    0.98
  -1   3   8    0.61    0.75
   0   4   8   12.84    1.41
   0   4   8   10.46    1.32
   1   5   8    1.03    0.83
   1   5   8    0.84    0.83
   2   6   8   16.72    1.60
   2   6   8   16.85    1.60
   3   7   8    9.84    1.37
   3   7   8    8.54    1.29
   4   8   8    4.52    1.18
   4   8   8    4.85    1.28
   5   9   8    4.51    1.19
   5   9   8    3.74    1.26
   6  10   8   18.55    2.14
   6  10   8   16.18    2.10
   7  11   8    1.54    1.51
   7  11   8    1.27    1.57
   8  12   8    1.81    1.94
 -11  -9   8   13.32    2.24
 -10  -8   8    9.73    1.86
  10   8  -8    7.61    1.48
  -9  -7   8   36.36    2.67
   9   7  -8   37.44    2.40
  -8  -6   8   15.35    1.90
   8   6  -8   13.67    1.42
  -7  -5   8   34.07    2.31
   7   5  -8   35.59    1.71
   6   4  -8   -0.15    0.54
  -5  -3   8    8.96    1.23
  -5  -3   8   11.75    1.26
   5   3  -8   11.85    0.74
  -4  -2   8  107.94    3.87
  -4  -2   8  104.82    3.62
   4   2  -8  103.14    2.98
  -3  -1   8   21.20    1.57
  -3  -1   8   19.56    0.99
  -3  -1   8   18.72    1.46
  -2   0   8    9.27    0.88
  -2   0   8    9.36    1.11
  -2   0   8   11.50    1.48
  -1   1   8    9.04    1.28
  -1   1   8    8.81    1.28
   0   2   8  178.34    5.65
   0   2   8  169.85    5.51
   1   3   8    5.74    0.95
   1   3   8    7.82    1.21
   2   4   8    9.07    1.17
   2   4   8    8.66    1.20
   3   5   8    4.36    0.98
   3   5   8    3.11    1.12
  -3  -5  -8    4.87    0.51
   4   6   8   51.80    2.72
   4   6   8   50.07    2.65
   5   7   8   47.25    2.77
   5   7   8   44.12    2.63
   6   8   8    3.45    1.26
   6   8   8   -1.31    1.17
   7   9   8   45.85    3.20
   7   9   8   42.07    2.93
   8  10   8   17.20    2.43
   8  10   8   19.17    2.34
   9  11   8   21.52    2.74
   9  11   8   20.68    2.67
 -12 -12   8   10.70    2.52
 -11 -11   8    4.59    2.27
  11  11  -8   -0.07    1.85
 -10 -10   8    7.49    1.80
  10  10  -8    1.01    1.53
  -9  -9   8    9.80    1.67
   9   9  -8    8.51    1.54
  -8  -8   8   38.00    2.50
   8   8  -8   36.70    2.34
  -7  -7   8    1.33    1.03
   7   7  -8    0.34    0.85
  -6  -6   8    1.26    0.88
   6   6  -8    2.06    0.76
  -5  -5   8    0.02    0.72
  -5  -5   8    1.15    0.88
   5   5  -8    0.61    0.58
  -4  -4   8   89.83    3.51
  -4  -4   8   86.92    3.08
   4   4  -8   86.92    2.76
  -3  -3   8   -0.18    0.78
  -3  -3   8    0.43    0.62
   3   3  -8   -0.12    0.45
  -2  -2   8   59.08    2.63
  -2  -2   8   58.56    2.39
   2   2  -8   61.34    2.03
  -1  -1   8    9.11    1.09
   0   0   8   61.63    2.73
   1   1   8    0.10    0.82
   1   1   8    0.47    0.63
   2   2   8   27.99    1.80
   2   2   8   28.83    1.94
   3   3   8    4.17    0.88
   3   3   8    2.65    1.02
   4   4   8    6.33    1.27
   4   4   8    7.24    1.16
  -4  -4  -8    6.25    0.68
   5   5   8    3.69    1.14
   5   5   8    4.45    1.18
   6   6   8    2.58    1.26
   6   6   8    2.68    1.22
   7   7   8    1.22    1.33
   7   7   8   -0.68    1.33
   8   8   8   20.62    2.35
   8   8   8   20.91    2.37
   9   9   8    1.29    1.74
   9   9   8   -1.10    1.81
 -11 -13   8    8.04    2.25
  11  13  -8    4.34    2.11
 -10 -12   8   16.52    2.36
  10  12  -8   12.25    2.07
  -9 -11   8   36.03    3.13
   9  11  -8   39.93    2.71
  -8 -10   8    8.42    1.60
   8  10  -8   12.18    1.55
  -7  -9   8   39.02    2.58
   7   9  -8   33.71    2.58
  -6  -8   8    2.97    1.12
   6   8  -8    2.82    1.06
  -5  -7   8   54.65    2.69
   5   7  -8   55.26    2.29
  -4  -6   8   80.46    2.75
  -4  -6   8   76.71    3.18
   4   6  -8   77.59    2.73
  -3  -5   8   63.36    2.78
  -3  -5   8   62.50    2.36
   3   5  -8   65.12    2.30
  -2  -4   8    0.12    0.59
  -2  -4   8    1.10    0.84
   2   4  -8    0.57    0.53
  -1  -3   8    0.26    0.66
  -1  -3   8    1.14    0.84
   1   3  -8    0.82    0.55
   0  -2   8  178.80    6.88
   0  -2   8  171.27    5.44
   1  -1   8    1.38    1.21
   2   0   8   15.02    1.68
   2   0   8   11.80    1.34
   3   1   8   13.17    1.41
   3   1   8   11.50    1.42
   4   2   8  218.20    7.07
   4   2   8  229.86    7.03
  -4  -2  -8  222.37    6.32
   5   3   8    6.28    1.29
   5   3   8    7.10    1.18
  -5  -3  -8    7.48    0.79
   6   4   8   19.50    1.92
   6   4   8   17.66    1.81
   7   5   8   42.31    2.70
   7   5   8   43.26    2.68
   8   6   8   14.76    1.93
   8   6   8   14.56    1.99
   9   7   8   29.26    3.05
   9   7   8   29.39    2.99
  10   8   8    4.52    2.10
  10   8   8    4.62    2.06
 -10 -14   8    2.68    2.08
  10  14  -8    5.81    2.09
  -9 -13   8   -2.07    1.45
   9  13  -8    1.08    1.72
  -8 -12   8    4.40    1.42
   8  12  -8    7.30    1.65
  -7 -11   8    5.80    1.57
   7  11  -8    4.32    1.31
  -6 -10   8   10.13    1.47
   6  10  -8    8.80    1.40
  -5  -9   8    3.72    1.07
   5   9  -8    2.25    1.12
  -4  -8   8    7.17    1.24
  -4  -8   8    7.73    0.85
   4   8  -8    7.18    1.11
  -3  -7   8    0.68    0.97
  -3  -7   8    2.04    0.60
   3   7  -8    1.78    0.72
  -2  -6   8    8.89    1.02
  -2  -6   8    9.91    1.28
   2   6  -8   10.41    1.17
  -1  -5   8    2.18    0.69
  -1  -5   8    2.75    0.96
   1   5  -8    1.83    0.67
   0  -4   8   12.81    1.27
   0   4  -8   13.26    1.19
   1  -3   8    7.50    1.14
   1  -3   8    5.90    1.01
  -1   3  -8    5.26    0.95
   2  -2   8   27.64    1.92
   2  -2   8   27.91    1.72
   3  -1   8   12.83    1.41
   4   0   8   16.67    1.49
   4   0   8   17.24    1.70
  -4   0  -8   18.98    1.29
   5   1   8    5.53    1.16
   5   1   8    6.79    1.21
  -5  -1  -8    8.21    1.00
   6   2   8   13.89    1.59
   6   2   8   15.11    1.65
   7   3   8    7.04    1.39
   7   3   8    5.40    1.45
   8   4   8   28.02    2.60
   8   4   8   28.96    2.59
   9   5   8   -0.28    2.44
   9   5   8    0.86    1.55
  10   6   8    3.16    1.85
  10   6   8    0.08    1.80
  -9 -15   8    5.56    2.06
   9  15  -8   10.29    2.27
  -8 -14   8   -2.14    1.46
   8  14  -8   -0.17    1.64
  -7 -13   8   33.62    2.84
   7  13  -8   32.87    2.76
  -6 -12   8   25.34    2.39
   6  12  -8   25.25    2.16
  -5 -11   8   52.38    2.81
   5  11  -8   53.68    2.72
  -4 -10   8   12.10    1.49
   4  10  -8   10.08    1.50
  -3  -9   8   13.49    1.05
  -3  -9   8   13.73    1.47
   3   9  -8   12.32    1.51
  -2  -8   8    8.80    1.21
  -2  -8   8    7.08    0.80
   2   8  -8    8.05    1.18
  -1  -7   8   27.28    1.85
  -1  -7   8   27.92    1.42
   1   7  -8   27.70    1.82
   0  -6   8   66.48    2.58
   0  -6   8   69.62    2.94
   0   6  -8   68.98    2.74
   1  -5   8    2.39    0.84
  -1   5  -8    3.56    0.99
   2  -4   8   13.70    1.86
   2  -4   8   11.18    1.25
   3  -3   8    3.01    0.84
   3  -3   8    4.84    0.92
   4  -2   8  216.11    6.90
  -4   2  -8  221.64    6.60
   5  -1   8    8.23    1.32
   5  -1   8    6.95    1.21
  -5   1  -8    6.68    0.90
   6   0   8   10.65    1.42
   6   0   8    7.52    1.29
  -6   0  -8    5.85    0.85
   7   1   8   12.93    1.62
   7   1   8   14.14    1.74
   8   2   8   65.73    3.35
   8   2   8   59.54    3.13
   9   3   8   13.85    1.88
   9   3   8   14.96    2.30
  10   4   8   -0.23    1.68
  10   4   8    1.71    1.77
  -8 -16   8    1.31    1.66
   8  16  -8   -1.19    2.02
  -7 -15   8    4.58    1.60
   7  15  -8    1.70    1.62
  -6 -14   8   31.79    2.50
   6  14  -8   26.81    2.72
  -5 -13   8    1.96    1.27
   5  13  -8    1.99    1.26
  -4 -12   8   19.90    2.07
   4  12  -8   14.74    1.93
  -3 -11   8    5.59    1.18
   3  11  -8    7.14    1.29
  -2 -10   8   15.66    1.49
  -2 -10   8   13.20    1.00
   2  10  -8   12.57    1.57
  -1  -9   8    3.15    0.65
  -1  -9   8    3.27    1.06
   1   9  -8    3.79    1.01
   0  -8   8   -0.44    0.62
   0  -8   8    0.33    0.90
   0   8  -8    0.97    0.85
   1  -7   8    5.92    0.94
   1  -7   8    6.29    1.17
  -1   7  -8    6.21    1.08
   2  -6   8   17.69    1.65
  -2   6  -8   14.44    1.52
   3  -5   8    5.56    0.93
   3  -5   8    4.66    1.00
  -3   5  -8    6.56    1.12
   4  -4   8    6.42    1.12
   4  -4   8   10.81    1.31
   5  -3   8    6.95    1.15
   5  -3   8    7.45    1.06
  -5   3  -8    6.92    1.02
   6  -2   8   14.87    1.83
   6  -2   8   15.57    1.77
  -6   2  -8   13.45    1.47
   7  -1   8   12.32    1.60
   7  -1   8   14.67    1.83
  -7   1  -8   11.08    1.15
   8   0   8   67.05    3.44
   8   0   8   70.72    3.31
   9   1   8    6.74    1.81
   9   1   8    5.12    1.51
  10   2   8    4.16    1.87
  11   3   8    2.31    2.15
  -7 -17   8    3.82    1.91
   7  17  -8    5.00    2.16
  -6 -16   8   12.01    1.88
   6  16  -8    9.86    1.97
  -5 -15   8   11.66    2.01
   5  15  -8   13.75    2.02
  -4 -14   8   18.63    2.25
   4  14  -8   18.97    2.16
  -3 -13   8    4.22    1.27
   3  13  -8    7.04    1.46
  -2 -12   8   15.52    1.88
   2  12  -8   12.43    1.54
  -1 -11   8    7.35    0.90
  -1 -11   8    8.09    1.25
   1  11  -8    8.15    1.32
   0 -10   8   69.77    2.48
   0 -10   8   72.51    3.15
   0  10  -8   70.78    3.12
   1  -9   8    3.64    0.81
   1  -9   8    3.93    1.10
  -1   9  -8    4.19    1.07
   2  -8   8    6.12    1.27
   2  -8   8    6.16    1.03
  -2   8  -8    3.24    1.08
   3  -7   8   10.25    1.37
   3  -7   8    9.64    1.17
  -3   7  -8   10.01    1.42
  -3   7  -8    9.81    1.36
   4  -6   8   47.31    2.41
   4  -6   8   54.02    2.38
  -4   6  -8   49.84    2.72
  -4   6  -8   55.06    2.71
   5  -5   8    2.91    0.98
   5  -5   8    5.45    1.00
  -5   5  -8    4.97    1.15
   6  -4   8   23.67    1.71
   6  -4   8   22.79    1.96
  -6   4  -8   19.74    2.07
   7  -3   8    7.21    1.49
  -7   3  -8    8.56    1.44
   8  -2   8   61.42    3.06
   8  -2   8   59.40    3.30
  -8   2  -8   60.28    2.93
   9  -1   8    6.61    1.54
  10   0   8    4.15    1.73
  11   1   8    6.63    2.34
  -6 -18   8    9.44    2.30
   6  18  -8   10.20    2.30
  -5 -17   8    0.71    1.69
   5  17  -8    2.40    1.85
  -4 -16   8    1.25    1.64
   4  16  -8    4.87    1.71
  -3 -15   8    1.94    1.33
   3  15  -8    1.61    1.47
  -2 -14   8   57.81    3.03
   2  14  -8   42.63    2.92
  -1 -13   8    1.25    1.13
   1  13  -8   -0.22    1.19
   0 -12   8    8.86    1.05
   0 -12   8    9.17    1.46
   0  12  -8    7.41    1.39
   1 -11   8   13.71    1.57
   1 -11   8   14.09    1.26
  -1  11  -8   12.83    1.57
   2 -10   8   39.45    2.38
   2 -10   8   41.60    2.07
  -2  10  -8   36.23    2.41
   3  -9   8   14.07    1.56
   3  -9   8   11.09    1.29
  -3   9  -8   15.19    1.77
  -3   9  -8   11.95    1.58
   4  -8   8    6.46    1.08
   4  -8   8    4.89    1.05
  -4   8  -8    4.81    1.20
  -4   8  -8    3.69    1.26
   5  -7   8   43.83    2.25
   5  -7   8   49.45    2.48
  -5   7  -8   47.69    2.59
  -5   7  -8   46.14    2.78
   6  -6   8    2.19    1.03
   6  -6   8    1.31    0.90
  -6   6  -8    2.69    1.13
   7  -5   8   40.23    2.60
   7  -5   8   37.08    2.08
  -7   5  -8   39.45    2.37
   8  -4   8   26.64    2.47
  -8   4  -8   26.84    2.19
   9  -3   8   17.24    2.18
  10  -2   8    4.35    1.81
  11  -1   8    7.33    2.16
  -5 -19   8    0.87    2.15
  -4 -18   8    0.60    1.69
   4  18  -8    0.62    1.92
  -3 -17   8   11.75    2.06
   3  17  -8   12.51    2.30
  -2 -16   8    6.19    1.62
   2  16  -8    5.84    1.69
  -1 -15   8    2.09    1.33
   1  15  -8    1.48    1.41
   0 -14   8   43.56    2.74
   0  14  -8   47.05    2.98
   1 -13   8   22.09    2.08
  -1  13  -8   23.19    2.33
   2 -12   8    3.30    0.98
   2 -12   8    4.54    1.27
  -2  12  -8    2.52    1.37
  -2  12  -8    3.13    1.36
   3 -11   8    9.06    1.77
   3 -11   8    8.61    1.47
  -3  11  -8    9.21    1.52
  -3  11  -8    9.19    1.49
   4 -10   8   27.74    1.95
   4 -10   8   28.25    2.42
  -4  10  -8   27.53    2.50
  -4  10  -8   29.83    2.51
   5  -9   8    4.63    1.12
   5  -9   8    3.08    1.03
  -5   9  -8    4.23    1.39
  -5   9  -8    3.79    1.46
   6  -8   8   -1.32    1.04
   6  -8   8    0.98    0.91
  -6   8  -8   -2.37    1.28
  -6   8  -8    0.92    1.27
   7  -7   8    1.68    1.24
  -7   7  -8    1.29    1.22
   8  -6   8   13.09    1.83
  -8   6  -8   18.50    2.29
   9  -5   8    2.50    1.65
  -9   5  -8    0.47    1.30
  10  -4   8    1.36    1.70
  11  -3   8    3.06    1.96
  -4 -20   8    4.21    2.21
   4  20  -8    3.31    2.61
  -2 -18   8   30.32    2.97
   2  18  -8   30.22    3.33
  -1 -17   8   -0.59    1.51
   1  17  -8    2.00    1.59
   0 -16   8    0.70    1.42
   0  16  -8    2.77    1.69
   1 -15   8    8.25    1.56
  -1  15  -8    8.67    1.68
  -1  15  -8    8.28    1.85
   2 -14   8   55.89    3.03
  -2  14  -8   57.43    3.59
  -2  14  -8   64.80    3.51
   3 -13   8    8.07    1.34
   3 -13   8   11.74    1.67
  -3  13  -8   11.46    1.88
  -3  13  -8   10.68    1.84
   4 -12   8    4.32    1.06
   4 -12   8    4.88    1.49
  -4  12  -8    3.90    1.65
  -4  12  -8    0.89    1.20
   5 -11   8   18.80    2.03
   5 -11   8   22.51    1.96
  -5  11  -8   20.59    2.42
  -5  11  -8   20.77    2.57
   6 -10   8   15.65    1.73
  -6  10  -8   14.24    2.09
  -6  10  -8   12.32    1.96
   7  -9   8   38.29    2.65
  -7   9  -8   38.18    2.90
  -7   9  -8   41.89    3.06
   8  -8   8   19.02    2.42
  -8   8  -8   24.62    2.86
   9  -7   8   31.42    2.94
  -9   7  -8   30.63    3.04
  10  -6   8   -0.63    1.91
 -10   6  -8   -2.22    1.66
  -2 -20   8   -1.61    2.12
   2  20  -8   -0.74    2.37
   2  20  -8    2.37    1.85
  -1 -19   8    5.44    2.00
   1  19  -8    3.68    1.86
   1  19  -8    4.69    2.05
   0 -18   8    8.97    2.11
   0  18  -8    9.00    2.20
   0  18  -8    6.06    1.63
   1 -17   8   -0.91    1.60
  -1  17  -8    0.16    1.78
  -1  17  -8    2.43    1.64
   2 -16   8    1.69    1.51
  -2  16  -8   -0.45    1.41
  -2  16  -8    1.59    1.61
  -3  15  -8    5.23    1.89
  -3  15  -8    3.33    1.61
   4 -14   8   16.80    1.92
  -4  14  -8   18.57    2.25
  -4  14  -8   21.17    2.80
   5 -13   8   -1.31    1.13
  -5  13  -8    2.40    1.81
  -5  13  -8   -1.18    1.44
   6 -12   8    5.33    1.39
  -6  12  -8    5.58    1.84
  -6  12  -8    4.83    1.99
   7 -11   8    0.42    1.35
  -7  11  -8   -1.86    1.59
  -7  11  -8    6.67    2.37
   8 -10   8   17.97    2.18
  -8  10  -8   19.63    2.35
  -8  10  -8   22.98    2.83
   9  -9   8    0.59    1.67
  -9   9  -8    1.06    1.80
  10  -8   8    6.54    1.99
 -10   8  -8    5.09    1.93
   0 -20   8    2.97    2.27
   0  20  -8    2.66    2.33
   0  20  -8    1.53    1.90
   1 -19   8    1.19    2.07
  -1  19  -8    0.19    2.19
  -1  19  -8   -1.14    1.71
   2 -18   8   24.65    3.02
  -2  18  -8   26.13    2.78
  -2  18  -8   23.94    3.20
   3 -17   8    8.95    2.05
  -3  17  -8   10.76    2.13
  -3  17  -8   11.26    2.56
  -4  16  -8   -0.44    2.07
  -4  16  -8    4.00    1.63
  -5  15  -8   21.19    2.97
  -6  14  -8   29.45    3.16
   7 -13   8   22.33    2.52
  -7  13  -8   24.37    3.08
   8 -12   8    1.88    1.64
  -8  12  -8    4.05    2.30
   9 -11   8   22.55    3.75
  -9  11  -8   19.52    2.82
  -3  19  -8    0.18    2.14
  -3  19  -8   -1.18    2.59
  -4  18  -8    4.68    2.52
  -4  18  -8    4.72    2.19
  -5  17  -8    0.14    2.00
  -5  17  -8    0.63    2.26
  -6  16  -8    2.94    2.20
  -6  16  -8    2.02    2.07
  -7  15  -8    0.80    1.99
  -7  15  -8    5.38    2.23
 -10  14   9    4.09    1.81
  -9  15   9   -0.21    1.73
  -8  16   9    4.02    2.22
  -7  17   9    9.27    2.53
  -7  17   9   16.22    2.26
  -6  18   9   -1.32    1.79
  -6  18   9   -0.70    2.46
 -12  10   9    3.45    1.91
 -11  11   9    5.84    1.87
 -10  12   9    2.37    1.82
  -9  13   9   -0.45    1.60
  -9  13   9    4.57    1.76
  -8  14   9    3.32    1.86
  -8  14   9    3.90    1.57
  -7  15   9    6.85    1.80
  -7  15   9    8.17    2.07
  -6  16   9   -1.68    1.48
  -6  16   9   -0.29    2.02
  -5  17   9    0.17    2.44
  -5  17   9    0.91    1.57
  -5  17   9    1.04    2.07
  -4  18   9    0.39    2.30
  -4  18   9    0.87    1.94
  -3  19   9    6.88    2.35
  -3  19   9    4.50    2.15
 -13   7   9    9.40    2.05
 -12   8   9    9.55    1.87
 -11   9   9    4.18    2.24
 -11   9   9    4.29    2.79
 -10  10   9   15.26    1.97
 -10  10   9   13.43    1.90
  -9  11   9    5.45    1.56
  -9  11   9    8.06    1.69
  -8  12   9   11.34    1.86
  -8  12   9    8.87    1.66
  -7  13   9   23.18    2.62
  -7  13   9   28.83    2.86
  -6  14   9    2.55    1.59
  -6  14   9    1.77    1.72
  -6  14   9    3.87    1.49
  -5  15   9   -0.45    1.78
  -5  15   9   -1.35    1.46
  -5  15   9    2.43    1.39
  -4  16   9    4.59    1.38
  -4  16   9    4.12    1.89
  -4  16   9    5.93    1.87
  -3  17   9   21.50    3.50
  -3  17   9   29.47    2.94
  -3  17   9   30.44    3.46
  -2  18   9    1.28    1.79
  -2  18   9    0.31    2.04
  -1  19   9    0.54    1.87
  -1  19   9    6.85    2.31
  -1  19   9    4.05    2.10
 -13   5   9   13.51    2.09
 -12   6   9    4.61    2.03
 -12   6   9    2.49    1.43
 -11   7   9    1.23    1.48
 -11   7   9    0.21    1.37
 -10   8   9    2.48    1.49
 -10   8   9    4.95    1.40
  -9   9   9   14.35    1.78
  -9   9   9   11.44    1.68
  -8  10   9   -0.87    1.22
  -8  10   9   -0.25    1.24
  -7  11   9   16.54    1.93
  -7  11   9   16.87    2.11
  -6  12   9   10.35    1.54
  -6  12   9   11.20    1.74
  -6  12   9   10.09    1.67
  -5  13   9   10.25    1.85
  -5  13   9    8.75    1.87
  -5  13   9    9.71    1.48
  -4  14   9    5.50    1.24
  -4  14   9    4.53    1.49
  -4  14   9    4.53    1.67
  -3  15   9    8.74    1.81
  -3  15   9    9.96    1.94
  -3  15   9    9.46    1.46
  -3  15   9    7.50    1.55
  -2  16   9    6.66    1.95
  -2  16   9    3.87    1.64
  -2  16   9    4.66    1.59
  -1  17   9    2.95    1.83
  -1  17   9    0.19    2.94
  -1  17   9   -2.17    1.83
   0  18   9    1.90    1.81
   0  18   9   -3.21    2.04
 -14   2   9   -2.22    1.74
 -13   3   9   11.57    1.86
 -13   3   9   14.38    2.90
 -12   4   9    2.63    1.63
 -11   5   9    0.44    1.26
 -11   5   9   -0.30    1.41
 -10   6   9   10.81    1.70
 -10   6   9    9.62    1.66
  -9   7   9   17.43    2.09
  -9   7   9   19.41    2.09
  -8   8   9    7.28    1.41
  -8   8   9    6.49    1.40
  -7   9   9    9.35    1.51
  -7   9   9    8.42    1.44
  -7   9   9    5.30    1.50
  -6  10   9   18.41    2.07
  -6  10   9   15.39    1.86
  -6  10   9   24.12    1.94
  -5  11   9    7.64    1.26
  -5  11   9    7.71    1.57
  -5  11   9    8.00    1.57
  -4  12   9   -0.85    1.18
  -4  12   9   -2.69    1.04
  -4  12   9   -0.13    0.97
  -4  12   9    0.07    1.30
  -3  13   9   31.64    2.54
  -3  13   9   32.20    2.56
  -3  13   9   38.31    2.92
  -3  13   9   27.17    2.10
  -2  14   9    5.69    1.45
  -2  14   9    2.27    1.18
  -2  14   9    1.57    1.61
  -2  14   9    3.32    1.38
  -1  15   9    4.39    1.50
  -1  15   9    2.16    1.35
  -1  15   9    1.80    1.73
   0  16   9    2.29    1.77
   0  16   9   -0.24    1.46
   0  16   9    3.35    1.78
   1  17   9   15.63    2.38
   1  17   9   17.77    2.30
   1  17   9   18.51    2.49
   2  18   9    0.21    2.21
   2  18   9   -0.34    2.10
   2  18   9    1.25    1.99
 -14   0   9    0.39    1.70
 -13   1   9   12.77    2.33
 -13   1   9   12.76    1.95
 -12   2   9    1.02    1.32
 -12   2   9    0.95    1.63
 -11   3   9    0.04    1.14
 -11   3   9    0.02    1.37
 -10   4   9    0.77    1.30
 -10   4   9    1.22    1.22
  -9   5   9   31.24    2.37
  -9   5   9   30.08    2.15
  -8   6   9    0.20    0.91
  -8   6   9    2.16    1.22
  -7   7   9   10.54    1.42
  -7   7   9    8.99    1.54
  -7   7   9    9.99    1.43
  -6   8   9    2.42    0.96
  -6   8   9    3.31    1.20
  -6   8   9    2.14    1.12
  -5   9   9    6.02    1.10
  -5   9   9    7.75    1.51
  -5   9   9    6.07    1.29
  -4  10   9    2.04    1.15
  -4  10   9    1.07    0.97
  -4  10   9    1.87    0.92
  -4  10   9    1.82    1.09
  -3  11   9   27.67    2.29
  -3  11   9   26.33    1.95
  -3  11   9   30.24    2.46
  -3  11   9   28.47    2.00
  -2  12   9   16.73    2.18
  -2  12   9   17.66    2.05
  -2  12   9   19.62    2.14
  -2  12   9   15.34    1.48
  -1  13   9    7.63    1.68
  -1  13   9    4.24    1.30
  -1  13   9    6.14    1.08
  -1  13   9    6.57    1.47
   0  14   9   24.47    2.41
   0  14   9   23.43    2.50
   0  14   9   20.64    2.33
   1  15   9   15.00    2.34
   1  15   9   17.76    2.21
   1  15   9   16.63    2.15
   2  16   9    8.67    1.81
   2  16   9    9.11    1.89
   2  16   9    5.18    2.06
   3  17   9    2.37    1.82
   3  17   9    1.62    2.21
   3  17   9   -0.75    2.08
 -14  -2   9   -0.13    1.77
 -14  -2   9   -2.08    2.24
 -13  -1   9   10.77    1.86
 -13  -1   9   15.69    2.48
 -12   0   9    2.41    1.29
 -12   0   9    0.97    1.70
 -11   1   9   -0.99    1.35
 -11   1   9   -1.01    1.16
 -10   2   9    2.14    1.35
 -10   2   9    0.17    1.10
  -9   3   9   25.37    2.18
  -9   3   9   21.91    1.88
  -8   4   9    0.56    1.07
  -8   4   9    1.11    0.92
  -7   5   9   34.74    2.20
  -7   5   9   33.70    2.16
  -7   5   9   33.55    2.24
  -6   6   9   -0.03    0.98
  -6   6   9    1.07    0.86
  -6   6   9   -0.10    1.00
  -5   7   9    7.96    1.39
  -5   7   9    8.43    1.41
  -5   7   9    6.72    1.08
  -4   8   9    2.82    1.04
  -4   8   9    2.56    0.97
  -4   8   9    2.58    0.71
  -4   8   9    4.50    1.19
  -3   9   9   14.26    1.76
  -3   9   9   11.09    1.37
  -3   9   9   13.37    1.69
  -2  10   9    4.38    1.11
  -2  10   9    3.88    1.26
  -2  10   9    6.73    1.33
  -2  10   9    3.53    0.82
  -1  11   9    9.86    1.38
  -1  11   9    9.43    1.18
  -1  11   9   11.53    1.80
  -1  11   9   11.22    1.57
   0  12   9    1.10    1.19
   0  12   9    0.92    1.34
   0  12   9   -0.18    1.12
   1  13   9   34.94    2.60
   1  13   9   37.10    2.95
   1  13   9   39.75    2.69
   2  14   9    3.44    1.67
   2  14   9    7.23    1.74
   2  14   9    6.62    1.67
   3  15   9    1.66    1.76
   3  15   9    1.15    1.57
   3  15   9    3.20    1.77
   4  16   9    6.02    2.23
   4  16   9    7.24    2.33
   4  16   9    2.03    1.95
 -13  -3   9   13.67    2.05
 -13  -3   9   17.02    2.56
 -12  -2   9   -0.72    1.29
 -12  -2   9    1.06    1.92
 -11  -1   9   -1.66    1.36
 -11  -1   9    1.49    1.24
 -10   0   9   -0.06    1.30
 -10   0   9    0.47    1.07
  -9   1   9   23.11    2.03
  -9   1   9   21.83    2.05
  -8   2   9    1.79    1.13
  -8   2   9    0.71    1.01
  -7   3   9    4.81    1.13
  -7   3   9    3.04    1.10
  -7   3   9    3.29    1.09
  -6   4   9    0.95    0.76
  -6   4   9    0.68    0.90
  -6   4   9   -0.88    0.89
  -5   5   9   51.23    2.52
  -5   5   9   55.39    2.50
  -5   5   9   51.87    2.58
  -4   6   9   14.59    1.61
  -4   6   9   13.36    1.66
  -4   6   9   16.78    1.71
  -3   7   9    0.51    0.82
  -3   7   9   -0.69    0.64
  -3   7   9   -0.10    0.64
  -3   7   9   -1.54    0.91
  -2   8   9   39.57    1.80
  -2   8   9   39.41    2.43
  -2   8   9   37.86    2.33
  -2   8   9   39.26    1.86
  -1   9   9   29.58    1.91
  -1   9   9   34.17    1.63
  -1   9   9   32.46    2.23
  -1   9   9   39.64    2.37
   0  10   9   17.22    1.82
   0  10   9   18.29    2.15
   1  11   9   23.01    1.98
   1  11   9   19.50    2.06
   1  11   9   22.58    2.12
   2  12   9   50.12    3.06
   2  12   9   47.74    2.76
   2  12   9   47.06    2.77
   3  13   9    2.56    1.51
   3  13   9    1.56    1.46
   3  13   9    2.37    1.61
   4  14   9   11.82    3.74
   4  14   9   17.77    2.45
   4  14   9   14.48    2.10
   5  15   9   24.38    3.02
   5  15   9   28.30    2.95
 -13  -5   9   13.87    2.68
 -12  -4   9    4.07    1.93
 -11  -3   9    1.44    1.37
 -11  -3   9    1.04    1.57
 -10  -2   9    1.77    1.42
 -10  -2   9    1.33    1.15
  -9  -1   9   21.51    2.03
  -9  -1   9   20.02    2.12
  -8   0   9   -0.32    1.07
  -8   0   9    1.17    0.90
  -7   1   9   -0.37    0.97
  -7   1   9    0.87    0.81
  -6   2   9    0.21    0.73
  -6   2   9    1.07    0.95
  -6   2   9    0.38    0.82
  -5   3   9   25.26    1.91
  -5   3   9   22.94    1.75
  -5   3   9   21.39    1.67
  -4   4   9   20.24    1.83
  -4   4   9   23.91    1.66
  -4   4   9   22.13    1.65
  -3   5   9    2.98    0.73
  -3   5   9    3.94    0.57
  -3   5   9    3.98    0.92
  -3   5   9    5.33    1.12
  -2   6   9   14.51    1.60
  -2   6   9   12.91    1.59
  -2   6   9   16.27    1.23
  -2   6   9   14.85    1.19
  -1   7   9   11.32    1.38
  -1   7   9    7.20    1.27
  -1   7   9    8.84    1.18
   0   8   9    2.97    1.05
   0   8   9    1.19    1.10
   0   8   9    2.87    1.04
   1   9   9   22.10    1.94
   1   9   9   25.44    1.92
   1   9   9   26.41    2.13
   2  10   9   20.52    2.06
   2  10   9   18.88    1.99
   2  10   9   15.91    1.96
   3  11   9   16.41    1.92
   3  11   9   16.81    1.93
   3  11   9   13.65    1.86
   4  12   9    0.28    1.45
   4  12   9    0.26    1.28
   4  12   9    4.00    1.56
   5  13   9    4.73    1.91
   5  13   9    3.64    1.91
   6  14   9    0.76    2.12
   6  14   9   -0.86    1.91
   6  14   9    2.23    1.89
 -13  -7   9    7.85    4.12
 -12  -6   9    4.18    1.98
 -11  -5   9    1.15    1.68
 -10  -4   9    2.66    1.27
  -9  -3   9   23.34    2.31
  -8  -2   9    1.29    1.22
  -8  -2   9   -0.71    0.96
  -7  -1   9    0.13    0.85
  -7  -1   9    2.26    1.08
  -6   0   9   -0.18    0.91
  -6   0   9   -1.13    0.79
  -6   0   9   -0.53    0.74
  -5   1   9   43.55    2.25
  -5   1   9   41.04    2.28
  -5   1   9   43.99    2.24
  -4   2   9    3.94    1.00
  -4   2   9    4.09    0.99
  -4   2   9    3.55    1.00
  -3   3   9    0.68    0.86
  -3   3   9   -0.28    0.65
  -3   3   9   -1.25    0.64
  -2   4   9    0.73    0.80
  -2   4   9    0.97    0.56
  -2   4   9    0.85    0.89
  -1   5   9   19.03    1.69
  -1   5   9   20.12    1.61
   0   6   9    8.19    1.28
   0   6   9    7.03    1.08
   1   7   9    1.85    1.05
   1   7   9    2.93    0.92
   2   8   9    8.39    1.51
   2   8   9   10.56    1.38
   3   9   9   15.24    1.91
   3   9   9   15.26    1.91
   4  10   9   10.55    1.84
   4  10   9   12.85    1.86
   5  11   9   21.67    2.59
   5  11   9   21.91    2.56
   6  12   9    5.05    1.88
   6  12   9    9.08    2.22
   7  13   9    3.44    1.99
   7  13   9    0.57    2.26
   7  13   9    1.32    2.02
 -12  -8   9    8.68    2.77
 -11  -7   9    1.93    1.82
 -10  -6   9    8.04    1.81
  -9  -5   9   34.41    2.66
  -8  -4   9    1.13    1.27
  -7  -3   9    3.19    1.19
  -6  -2   9    1.09    0.83
  -6  -2   9   -1.56    0.80
  -5  -1   9   41.71    2.25
  -5  -1   9   43.55    2.20
  -4   0   9   -0.15    0.79
  -4   0   9   -1.00    0.74
  -3   1   9    8.50    1.16
  -3   1   9   10.70    1.31
  -2   2   9    2.05    0.90
  -2   2   9    2.41    0.91
  -2   2   9    2.03    0.66
  -1   3   9   34.12    1.98
  -1   3   9   32.41    2.11
   0   4   9   31.71    2.01
   0   4   9   33.07    2.09
   1   5   9   -1.41    0.85
   1   5   9    0.82    0.80
   2   6   9    1.56    0.91
   2   6   9    2.32    1.16
   3   7   9   13.31    1.60
   3   7   9   14.41    1.81
   4   8   9   15.59    1.86
   4   8   9   19.22    2.30
   5   9   9    4.79    1.34
   5   9   9    1.91    1.58
   6  10   9    2.73    1.60
   6  10   9    0.14    1.55
   7  11   9   11.16    2.11
 -12 -10   9    2.64    2.15
 -11  -9   9    5.23    1.90
 -10  -8   9    6.53    1.73
  -9  -7   9   16.88    2.08
  -8  -6   9    1.77    1.27
  -7  -5   9   32.65    2.41
   7   5  -9   33.35    1.61
  -6  -4   9    1.71    1.06
   6   4  -9    0.17    0.50
  -5  -3   9   23.37    1.82
   5   3  -9   21.84    0.92
  -4  -2   9    3.93    1.13
  -4  -2   9    2.57    0.98
  -3  -1   9   11.07    1.39
  -3  -1   9    9.75    0.98
  -3  -1   9   11.28    1.33
  -2   0   9   -1.04    0.72
  -2   0   9   -0.10    0.73
  -1   1   9   94.68    3.62
  -1   1   9   94.87    3.57
   0   2   9    3.84    1.02
   0   2   9    4.29    1.00
   1   3   9    1.17    0.82
   1   3   9    0.78    0.93
   2   4   9    0.29    0.92
   2   4   9    1.24    0.82
   3   5   9    4.43    1.17
   3   5   9    5.53    1.14
   4   6   9   19.50    1.88
   4   6   9   24.38    2.26
   5   7   9    1.08    1.13
   5   7   9    1.01    1.31
   6   8   9    6.85    1.69
   6   8   9   11.02    1.90
   7   9   9    2.66    2.15
   7   9   9    6.27    1.69
   8  10   9    4.43    1.80
   8  10   9    6.70    3.67
 -11 -11   9    7.20    2.19
 -10 -10   9   13.78    2.07
  -9  -9   9   11.44    2.05
  -8  -8   9    4.80    1.38
   8   8  -9    8.78    1.49
  -7  -7   9    9.32    1.56
   7   7  -9    9.86    1.18
  -6  -6   9    1.24    0.94
   6   6  -9   -0.23    0.71
  -5  -5   9   54.43    2.46
  -5  -5   9   53.54    2.80
   5   5  -9   55.46    2.07
  -4  -4   9   22.45    1.71
  -4  -4   9   26.05    1.76
   4   4  -9   22.22    1.25
  -3  -3   9    0.41    0.85
  -3  -3   9    0.56    0.82
   3   3  -9    0.30    0.54
  -2  -2   9    1.72    0.92
  -1  -1   9   92.85    3.45
  -1  -1   9   93.71    3.62
   0   0   9    0.28    0.88
   0   0   9    0.68    0.76
   1   1   9    1.92    0.87
   1   1   9    1.18    0.96
   2   2   9    5.39    1.07
   2   2   9    4.30    1.14
   3   3   9   78.05    3.34
   3   3   9   72.99    3.25
   4   4   9    1.86    1.16
   4   4   9    1.12    0.88
   5   5   9   13.37    1.73
   5   5   9   14.13    1.75
   6   6   9    6.48    1.62
   6   6   9    6.79    1.40
   7   7   9   19.86    2.28
   7   7   9   19.74    2.50
   8   8   9    7.46    1.79
   8   8   9    6.18    1.87
 -11 -13   9    7.11    2.50
 -10 -12   9    3.06    1.97
  -9 -11   9    5.94    1.72
   9  11  -9    8.47    1.74
  -8 -10   9    0.17    1.19
   8  10  -9    0.47    1.24
  -7  -9   9   10.23    1.62
   7   9  -9    9.97    1.61
  -6  -8   9   -0.43    0.95
   6   8  -9    2.58    1.10
  -5  -7   9    9.36    1.46
   5   7  -9    8.25    1.07
  -4  -6   9   12.80    1.54
  -4  -6   9   13.22    1.34
   4   6  -9   15.62    1.27
  -3  -5   9    5.31    1.11
  -3  -5   9    3.41    0.90
   3   5  -9    3.86    0.73
  -2  -4   9   -0.17    0.79
  -2  -4   9   -0.04    0.81
   2   4  -9    0.40    0.62
  -1  -3   9   29.82    2.02
  -1  -3   9   34.49    2.09
   1   3  -9   34.27    1.60
   0  -2   9    4.08    0.89
   0  -2   9    4.44    1.01
   1  -1   9    0.35    0.72
   1  -1   9    1.44    0.94
   2   0   9    1.08    0.97
   2   0   9   -0.59    0.77
   3   1   9  126.16    4.56
   3   1   9  124.46    4.58
   4   2   9    1.21    0.98
   4   2   9    0.41    0.99
  -4  -2  -9    0.76    0.66
   5   3   9    2.40    1.19
   5   3   9   -0.08    0.97
   6   4   9    6.22    1.49
   6   4   9    8.94    1.47
   7   5   9    7.15    1.66
   7   5   9    6.96    1.58
   8   6   9    1.58    1.67
   8   6   9   -0.29    1.69
   9   7   9    4.00    2.07
   9   7   9    0.59    1.89
 -10 -14   9    1.54    2.14
  -9 -13   9    5.94    1.73
   9  13  -9    3.44    1.81
  -8 -12   9    7.45    1.64
   8  12  -9   12.98    1.79
  -7 -11   9   14.14    2.05
   7  11  -9   13.68    1.68
  -6 -10   9   22.52    2.39
   6  10  -9   17.41    1.91
  -5  -9   9    6.02    1.28
   5   9  -9    8.87    1.46
  -4  -8   9    4.77    1.23
  -4  -8   9    2.85    0.77
   4   8  -9    3.67    1.02
  -3  -7   9    1.49    0.72
  -3  -7   9   -0.59    0.85
   3   7  -9   -0.03    0.77
  -2  -6   9   15.26    1.33
  -2  -6   9   13.12    1.64
   2   6  -9   13.39    1.32
  -1  -5   9   22.82    1.66
  -1  -5   9   24.51    1.88
   1   5  -9   23.90    1.60
   0  -4   9   33.89    2.07
   0   4  -9   32.58    1.87
   1  -3   9   -0.08    0.86
   1  -3   9   -1.09    0.72
   2  -2   9    2.70    0.83
   2  -2   9    4.54    1.11
   3  -1   9  129.75    4.65
   3  -1   9  132.03    4.66
   4   0   9    0.71    0.87
   4   0   9   -0.49    1.01
  -4   0  -9   -0.29    0.71
   5   1   9   13.03    1.53
   5   1   9    8.71    1.39
  -5  -1  -9   11.88    1.24
   6   2   9    3.16    1.33
   6   2   9    1.62    1.18
   7   3   9   24.18    2.50
   7   3   9   18.97    2.23
   8   4   9    2.83    1.56
   9   5   9    1.33    1.76
   9   5   9    1.10    1.84
  -9 -15   9   -3.37    1.93
   9  15  -9    0.30    2.10
  -8 -14   9    6.90    1.95
   8  14  -9    4.09    1.74
  -7 -13   9   21.75    2.56
   7  13  -9   23.02    2.51
  -6 -12   9   11.66    1.92
   6  12  -9   11.45    1.60
  -5 -11   9    5.53    1.44
   5  11  -9    9.57    1.45
  -4 -10   9    2.04    1.16
   4  10  -9    0.27    1.06
  -3  -9   9   11.58    1.17
  -3  -9   9   13.01    1.58
   3   9  -9   12.39    1.79
  -2  -8   9   37.43    2.37
  -2  -8   9   39.32    1.76
   2   8  -9   42.72    2.40
  -1  -7   9    8.41    1.28
  -1  -7   9    9.44    1.18
   1   7  -9    7.60    1.26
   0  -6   9   10.51    1.30
   0  -6   9    8.81    1.22
   0   6  -9   11.95    1.59
   1  -5   9    0.63    0.83
   1  -5   9   -0.83    0.90
  -1   5  -9    2.28    1.11
   2  -4   9    0.47    0.78
   2  -4   9    1.05    0.84
  -2   4  -9    0.11    0.85
   3  -3   9   73.40    3.18
   3  -3   9   77.14    3.15
   4  -2   9    3.05    1.06
   4  -2   9    0.64    0.93
  -4   2  -9    0.92    0.89
   5  -1   9   12.46    1.62
   5  -1   9   10.78    1.52
  -5   1  -9   12.97    1.41
   6   0   9   -0.51    1.01
   6   0   9    1.72    1.10
  -6   0  -9    0.77    0.81
   7   1   9   27.85    2.55
   7   1   9   26.86    2.19
   8   2   9    1.61    1.57
   8   2   9    1.26    1.48
   9   3   9    0.32    1.53
   9   3   9    2.95    1.65
  10   4   9    3.61    1.83
  -8 -16   9   -1.03    2.03
   8  16  -9    1.14    2.15
  -7 -15   9    8.80    2.07
   7  15  -9    4.41    1.88
  -6 -14   9    3.51    1.40
   6  14  -9    6.18    1.62
  -5 -13   9   11.73    1.85
   5  13  -9    7.45    1.61
  -4 -12   9    1.67    1.20
   4  12  -9   -0.29    1.23
  -3 -11   9   28.09    2.31
   3  11  -9   30.14    2.20
  -2 -10   9    4.94    1.13
  -2 -10   9    3.92    0.73
   2  10  -9    4.76    1.11
  -1  -9   9   32.03    2.08
  -1  -9   9   30.31    1.57
   1   9  -9   33.16    2.14
   0  -8   9    1.75    0.87
   0  -8   9    2.90    1.08
   0   8  -9    0.74    0.93
   1  -7   9    3.47    1.06
   1  -7   9    1.04    0.99
  -1   7  -9    1.79    0.99
   2  -6   9    2.46    0.88
   2  -6   9    1.35    0.97
  -2   6  -9    1.05    0.94
   3  -5   9    7.07    1.23
   3  -5   9    7.16    1.12
  -3   5  -9    6.38    1.23
   4  -4   9    0.64    1.08
   4  -4   9    0.48    0.87
  -4   4  -9    1.79    1.11
   5  -3   9    0.98    1.02
   5  -3   9    1.39    1.08
  -5   3  -9    1.23    1.17
   6  -2   9    0.62    1.15
   6  -2   9    1.12    1.15
   7  -1   9   21.90    2.17
   7  -1   9   22.59    2.39
   8   0   9   -1.33    1.45
   8   0   9   -0.83    1.29
   9   1   9    4.31    1.92
  10   2   9    1.19    1.91
  -7 -17   9   11.52    2.19
   7  17  -9    8.90    2.25
  -6 -16   9   -0.73    1.59
   6  16  -9   -0.56    1.78
  -5 -15   9    2.29    1.52
   5  15  -9   -2.24    1.66
  -4 -14   9    8.92    1.80
   4  14  -9    5.96    1.62
  -3 -13   9   32.03    2.67
   3  13  -9   35.26    2.49
  -2 -12   9   15.96    1.91
   2  12  -9   16.10    2.07
  -1 -11   9   10.92    1.11
  -1 -11   9    8.85    1.46
   1  11  -9   10.04    1.51
   0 -10   9   22.09    1.99
   0 -10   9   18.77    1.41
   0  10  -9   18.16    1.89
   1  -9   9   23.44    1.90
   1  -9   9   25.32    1.94
  -1   9  -9   23.08    1.93
   2  -8   9   10.98    1.43
   2  -8   9   11.20    1.29
  -2   8  -9    8.22    1.34
   3  -7   9   14.21    1.74
   3  -7   9   14.94    1.53
  -3   7  -9   16.02    1.86
  -3   7  -9   14.60    1.66
   4  -6   9   21.45    1.83
   4  -6   9   22.76    1.88
  -4   6  -9   20.44    2.04
  -4   6  -9   24.65    1.99
   5  -5   9   11.85    1.51
   5  -5   9   14.01    1.75
  -5   5  -9   12.60    1.54
   6  -4   9    4.97    1.29
   6  -4   9    6.75    1.40
  -6   4  -9    5.88    1.28
   7  -3   9   20.73    2.29
   7  -3   9   22.51    2.24
  -7   3  -9   22.78    2.23
   8  -2   9    1.57    2.09
   8  -2   9    2.44    1.67
   9  -1   9   -3.44    1.64
  10   0   9    0.83    1.66
  -6 -18   9    0.69    1.87
  -5 -17   9    2.27    1.54
   5  17  -9   -0.13    2.02
  -4 -16   9    5.84    1.86
   4  16  -9    4.82    1.79
  -3 -15   9   11.39    1.93
   3  15  -9   11.10    1.88
  -2 -14   9    4.14    1.46
   2  14  -9    2.88    1.45
  -1 -13   9    5.62    1.45
   1  13  -9    6.47    1.53
   0 -12   9    1.90    1.21
   0  12  -9    0.84    1.20
   1 -11   9   20.80    1.61
   1 -11   9   20.33    1.94
  -1  11  -9   15.98    2.04
   2 -10   9   19.80    1.99
  -2  10  -9   19.27    2.12
   3  -9   9   14.25    1.51
   3  -9   9   12.87    1.57
  -3   9  -9   13.58    1.71
  -3   9  -9   10.51    1.65
   4  -8   9   14.78    1.60
   4  -8   9   15.00    1.87
  -4   8  -9   14.04    1.74
  -4   8  -9   16.28    1.97
   5  -7   9    0.60    1.19
   5  -7   9    2.31    1.14
  -5   7  -9    0.61    1.21
  -5   7  -9   -0.49    1.22
   6  -6   9    4.57    1.36
   6  -6   9    6.26    1.41
  -6   6  -9    7.67    1.45
   7  -5   9    6.49    2.27
   7  -5   9    6.85    1.60
  -7   5  -9    9.37    1.49
   8  -4   9    1.93    1.56
  -8   4  -9   -0.03    1.34
   9  -3   9    0.54    1.60
  10  -2   9    0.49    1.90
  -4 -18   9    1.36    1.86
   4  18  -9    1.19    2.18
  -3 -17   9   27.27    3.00
   3  17  -9   24.37    3.16
  -2 -16   9    3.10    1.61
   2  16  -9    1.40    1.76
  -1 -15   9    3.79    1.58
   1  15  -9    0.09    1.58
   0 -14   9   24.66    2.44
   0  14  -9   24.73    2.59
   1 -13   9   36.74    2.61
  -1  13  -9   41.62    2.96
   2 -12   9   52.02    2.86
   2 -12   9   47.62    2.52
  -2  12  -9   52.25    3.17
  -2  12  -9   49.93    3.10
   3 -11   9   15.79    1.72
   3 -11   9   17.97    1.97
  -3  11  -9   14.96    2.01
  -3  11  -9   17.39    2.09
   4 -10   9   12.70    1.55
   4 -10   9   12.15    1.60
  -4  10  -9   12.30    1.80
  -4  10  -9    9.51    1.67
   5  -9   9    3.29    1.38
   5  -9   9    3.54    1.19
  -5   9  -9    3.55    1.64
  -5   9  -9    3.14    1.61
   6  -8   9    9.02    1.56
  -6   8  -9    7.37    1.87
  -6   8  -9    5.31    1.63
   7  -7   9   20.22    2.26
  -7   7  -9   16.53    2.00
   8  -6   9    3.98    1.69
  -8   6  -9    3.40    1.60
   9  -5   9    0.42    1.76
  10  -4   9    5.17    1.95
  -3 -19   9    8.07    2.22
   3  19  -9    5.91    2.45
  -2 -18   9    1.08    1.80
   2  18  -9    1.82    2.10
  -1 -17   9   -0.33    1.68
   1  17  -9    3.63    1.96
   0 -16   9    0.09    1.59
   0  16  -9    0.41    1.67
   1 -15   9   16.34    2.09
  -1  15  -9   15.14    2.24
  -1  15  -9   17.89    2.30
   2 -14   9    3.35    1.52
  -2  14  -9    2.10    1.76
  -2  14  -9    6.21    1.69
   3 -13   9    2.37    1.31
  -3  13  -9    0.95    1.43
  -3  13  -9    2.71    1.71
   4 -12   9    0.13    1.12
   4 -12   9    1.92    1.35
  -4  12  -9    0.44    1.58
  -4  12  -9   -0.11    1.50
   5 -11   9   16.15    2.03
  -5  11  -9   27.48    2.84
  -5  11  -9   23.19    2.78
   6 -10   9    2.34    1.41
  -6  10  -9   -0.22    1.53
  -6  10  -9    4.01    1.95
   7  -9   9    7.58    1.76
  -7   9  -9    4.40    2.80
  -7   9  -9    8.76    1.99
   8  -8   9    7.44    1.89
  -8   8  -9    2.19    1.85
   9  -7   9    2.69    1.87
  -9   7  -9    3.47    1.89
  -1 -19   9    5.34    3.32
   1  19  -9    5.87    2.55
   1  19  -9    0.43    1.93
   0 -18   9   -0.45    1.90
   0  18  -9    1.21    2.19
   0  18  -9   -0.31    1.72
   1 -17   9   17.88    2.46
  -1  17  -9   16.95    4.20
  -1  17  -9   15.44    2.25
   2 -16   9    7.28    1.86
  -2  16  -9    7.06    1.90
  -2  16  -9    7.60    2.19
   3 -15   9    3.77    1.50
  -3  15  -9    1.34    1.86
  -4  14  -9   17.62    2.25
  -4  14  -9   15.16    2.53
  -5  13  -9    6.02    1.83
   6 -12   9   10.04    1.77
  -6  12  -9   10.83    2.29
  -6  12  -9    9.47    2.40
   7 -11   9   11.48    2.00
  -7  11  -9   13.72    2.32
  -7  11  -9   11.46    2.56
   8 -10   9    5.45    1.84
  -8  10  -9    8.55    2.25
   2 -18   9   -1.05    1.94
  -2  18  -9    2.92    2.43
  -2  18  -9    0.61    1.77
  -3  17  -9    1.50    2.28
  -3  17  -9    1.38    2.03
  -4  16  -9    3.41    1.90
  -4  16  -9    4.63    2.34
  -5  15  -9   28.41    3.56
  -5  15  -9   23.19    3.05
  -6  14  -9    0.24    2.00
  -6  14  -9    1.14    2.22
   7 -13   9    1.38    1.74
  -7  13  -9    2.59    2.04
  -7  13  -9    0.49    2.42
 -11  11  10   -0.46    1.80
 -10  12  10   -0.17    1.79
 -10  12  10    2.44    2.06
  -9  13  10    3.28    2.07
  -9  13  10    0.59    2.01
  -8  14  10    8.84    2.21
  -8  14  10    4.75    1.82
  -7  15  10   -1.29    1.89
  -7  15  10   -0.75    1.71
  -6  16  10    6.27    2.28
  -6  16  10    1.29    1.76
  -6  16  10   -1.31    2.27
  -5  17  10   -1.89    1.65
  -5  17  10    0.56    2.12
  -5  17  10    0.81    4.06
 -12   8  10    0.01    1.73
 -11   9  10    9.83    2.16
 -11   9  10    6.75    1.85
 -10  10  10    4.84    2.00
  -9  11  10   11.83    1.98
  -9  11  10   12.32    2.13
  -8  12  10   12.81    1.87
  -8  12  10   11.37    2.14
  -7  13  10    7.89    3.10
  -7  13  10   16.69    1.98
  -7  13  10   17.26    2.40
  -6  14  10    1.11    1.42
  -6  14  10   -1.11    1.86
  -5  15  10   16.00    2.44
  -5  15  10   12.12    1.87
  -5  15  10    7.38    2.60
  -4  16  10   32.45    3.13
  -4  16  10   27.50    3.39
  -4  16  10   33.34    3.27
  -3  17  10    8.47    2.13
  -3  17  10    5.13    2.30
  -2  18  10    1.86    2.25
  -2  18  10    3.16    2.07
 -13   5  10    0.00    1.72
 -12   6  10    0.08    1.54
 -12   6  10    3.06    1.97
 -11   7  10    4.25    1.77
 -11   7  10    0.74    1.41
 -10   8  10    5.46    1.53
 -10   8  10    5.37    1.86
  -9   9  10   -0.32    1.62
  -9   9  10   -0.90    1.20
  -8  10  10    4.67    1.69
  -8  10  10    4.40    1.37
  -7  11  10    1.87    1.62
  -7  11  10    2.73    1.55
  -7  11  10    2.22    1.28
  -6  12  10   10.56    1.61
  -6  12  10   10.01    1.90
  -6  12  10   12.88    1.90
  -5  13  10    3.60    1.70
  -5  13  10    5.89    1.80
  -5  13  10    3.54    1.33
  -4  14  10    1.77    1.60
  -4  14  10    1.81    1.79
  -4  14  10   -0.63    1.11
  -3  15  10    2.86    1.69
  -3  15  10    1.09    1.92
  -2  16  10    1.97    2.93
  -1  17  10    6.32    2.24
  -1  17  10    3.29    2.03
 -13   3  10    2.70    2.09
 -13   3  10   -2.28    1.60
 -12   4  10   -1.32    1.44
 -12   4  10    1.17    1.89
 -11   5  10    8.53    1.68
 -11   5  10   15.07    2.20
 -10   6  10   23.12    2.39
 -10   6  10   19.36    2.12
  -9   7  10   15.50    2.03
  -9   7  10   13.31    1.72
  -8   8  10    5.17    1.44
  -8   8  10    6.28    1.50
  -7   9  10    9.83    1.46
  -7   9  10    9.45    1.67
  -7   9  10   13.71    1.96
  -6  10  10    7.52    1.70
  -6  10  10    8.94    1.47
  -6  10  10   10.22    1.62
  -5  11  10    9.54    1.83
  -5  11  10    6.95    1.23
  -5  11  10    6.91    1.62
  -4  12  10   22.66    2.04
  -4  12  10   24.34    2.48
  -4  12  10   26.59    2.71
  -3  13  10   -0.99    1.35
  -3  13  10    3.48    1.14
  -3  13  10    1.02    1.49
  -2  14  10    4.20    1.57
  -2  14  10    4.43    1.63
  -1  15  10    2.86    1.68
  -1  15  10    1.39    1.70
  -1  15  10    1.77    1.71
   0  16  10   30.63    3.31
   0  16  10   28.91    3.05
   0  16  10   33.37    3.12
   1  17  10    5.77    2.28
   1  17  10    5.99    2.27
   1  17  10    2.29    1.78
 -13   1  10   -1.58    1.50
 -13   1  10   -0.01    2.14
 -12   2  10    0.01    1.84
 -12   2  10    1.51    1.53
 -11   3  10    3.93    1.82
 -11   3  10    3.37    1.46
 -10   4  10   18.00    2.26
 -10   4  10   16.87    2.04
  -9   5  10   -0.18    1.38
  -9   5  10    0.81    1.27
  -8   6  10    6.90    1.32
  -8   6  10    9.40    1.66
  -7   7  10    2.83    1.28
  -7   7  10    2.41    1.34
  -7   7  10    1.58    1.11
  -6   8  10   15.26    1.88
  -6   8  10   18.06    1.88
  -6   8  10   20.01    2.17
  -5   9  10    0.85    1.01
  -5   9  10    0.08    1.20
  -5   9  10   -1.01    1.25
  -4  10  10   13.76    1.49
  -4  10  10   12.03    1.70
  -4  10  10   17.46    2.10
  -3  11  10    6.00    1.62
  -3  11  10    4.02    1.16
  -3  11  10    7.58    1.69
  -2  12  10   15.01    1.98
  -2  12  10   14.76    2.02
  -2  12  10   15.63    2.06
  -1  13  10    8.93    1.56
  -1  13  10   11.55    1.77
  -1  13  10    7.58    1.88
   0  14  10    3.19    1.66
   0  14  10    3.64    1.72
   0  14  10    2.17    1.60
   1  15  10   11.66    2.20
   1  15  10   12.98    2.08
   2  16  10    1.62    1.99
   2  16  10    0.72    2.06
   2  16  10    2.55    1.87
 -13  -1  10   -1.42    1.67
 -13  -1  10    0.14    2.19
 -12   0  10    3.59    1.35
 -12   0  10    1.14    1.90
 -11   1  10    3.75    1.75
 -11   1  10    3.07    1.28
 -10   2  10   12.84    1.93
 -10   2  10   16.86    1.88
  -9   3  10    0.31    1.26
  -9   3  10    1.66    1.14
  -8   4  10    5.07    1.47
  -8   4  10    7.08    1.41
  -7   5  10    3.37    1.08
  -7   5  10    3.41    1.30
  -7   5  10    3.10    1.27
  -6   6  10   10.65    1.57
  -6   6  10   10.75    1.57
  -6   6  10    9.25    1.23
  -5   7  10    5.10    1.35
  -5   7  10    6.71    1.16
  -5   7  10    7.71    1.55
  -4   8  10   33.91    2.40
  -4   8  10   35.90    2.46
  -4   8  10   31.64    2.14
  -3   9  10   13.47    1.42
  -3   9  10   14.35    1.79
  -3   9  10   15.58    1.88
  -2  10  10   10.62    1.62
  -2  10  10   10.69    1.68
  -2  10  10   12.78    1.41
  -2  10  10    9.49    1.42
  -1  11  10    1.21    1.39
  -1  11  10    4.20    1.41
  -1  11  10    1.18    1.24
   0  12  10   42.77    2.66
   0  12  10   40.87    2.86
   0  12  10   43.02    2.93
   1  13  10   11.95    2.18
   1  13  10   10.81    1.86
   1  13  10   14.10    1.88
   2  14  10    2.33    1.78
   2  14  10    3.31    1.76
   2  14  10    2.94    2.09
   3  15  10    1.32    1.86
   3  15  10    3.64    2.00
   3  15  10    5.25    2.11
 -13  -3  10    1.72    2.35
 -12  -2  10    2.73    1.96
 -12  -2  10    2.04    1.44
 -11  -1  10    3.31    1.44
 -11  -1  10    2.75    1.75
 -10   0  10   10.65    1.67
 -10   0  10    7.54    1.75
  -9   1  10    2.97    1.07
  -9   1  10    2.49    1.48
  -8   2  10    0.00    0.97
  -8   2  10   -1.78    1.12
  -7   3  10    3.75    1.25
  -7   3  10    1.07    0.97
  -7   3  10    0.90    1.13
  -6   4  10   34.58    2.36
  -6   4  10   33.97    2.38
  -6   4  10   34.72    2.14
  -5   5  10    1.46    1.10
  -5   5  10    0.38    0.84
  -5   5  10   -0.16    1.08
  -4   6  10    1.02    1.09
  -4   6  10    1.28    1.07
  -4   6  10    0.45    0.84
  -3   7  10   12.62    1.39
  -3   7  10   14.04    1.74
  -3   7  10   13.70    1.74
  -2   8  10   90.94    3.26
  -2   8  10   92.28    3.31
  -2   8  10   93.23    3.88
  -1   9  10   16.62    2.00
  -1   9  10   17.70    2.18
  -1   9  10   14.47    1.82
   0  10  10    5.11    1.34
   0  10  10    5.94    1.31
   0  10  10    3.38    1.20
   1  11  10   57.42    3.20
   1  11  10   52.85    2.91
   1  11  10   60.84    3.45
   2  12  10    3.02    1.60
   2  12  10    4.33    1.61
   2  12  10    3.58    1.59
   3  13  10   22.24    3.52
   3  13  10   21.50    2.82
   3  13  10    9.45    3.39
   4  14  10    8.56    2.21
   4  14  10    9.13    2.06
   4  14  10    7.27    1.94
 -13  -5  10    0.95    2.49
 -12  -4  10    0.03    1.89
 -11  -3  10    5.57    1.73
 -10  -2  10   16.47    2.16
 -10  -2  10   12.85    1.81
  -9  -1  10    2.99    1.44
  -9  -1  10    1.95    1.18
  -8   0  10   -1.52    0.99
  -8   0  10    0.49    1.19
  -7   1  10    5.28    1.06
  -7   1  10    5.66    1.36
  -7   1  10    6.75    1.33
  -6   2  10   13.25    1.45
  -6   2  10    9.71    1.35
  -6   2  10    8.63    1.52
  -5   3  10    3.62    1.22
  -5   3  10    1.84    0.88
  -5   3  10    3.29    1.18
  -4   4  10    9.65    1.48
  -4   4  10    6.56    1.21
  -4   4  10    6.78    1.15
  -3   5  10    7.16    1.31
  -3   5  10    8.53    1.20
  -3   5  10    6.11    1.20
  -2   6  10    5.02    1.11
  -2   6  10    5.55    1.36
  -2   6  10    7.55    0.90
  -1   7  10   19.83    1.90
  -1   7  10   15.79    1.50
  -1   7  10   19.28    1.86
   0   8  10   31.01    2.33
   0   8  10   30.55    2.23
   0   8  10   30.61    2.29
   1   9  10   11.18    1.77
   1   9  10   14.19    1.80
   1   9  10   10.24    1.62
   2  10  10    5.62    1.59
   2  10  10    6.19    1.52
   2  10  10    8.64    1.58
   3  11  10   -1.63    1.40
   3  11  10   -2.32    1.19
   3  11  10   -0.30    1.48
   4  12  10   19.19    2.47
   5  13  10   -1.37    1.74
   5  13  10   -0.35    2.01
   5  13  10    0.09    1.79
 -12  -6  10    3.34    2.32
 -11  -5  10   11.51    2.31
 -10  -4  10   21.14    2.32
  -9  -3  10    1.23    1.45
  -8  -2  10   -0.54    1.18
  -7  -1  10    5.98    1.49
  -6   0  10   41.76    2.60
  -6   0  10   44.50    2.43
  -5   1  10    5.28    1.26
  -5   1  10    4.55    1.08
  -4   2  10    0.74    0.86
  -4   2  10    0.59    0.84
  -3   3  10   -0.05    0.90
  -3   3  10    0.69    0.89
  -2   4  10   56.75    2.98
  -2   4  10   63.51    2.20
  -2   4  10   64.59    2.88
  -1   5  10   25.89    2.01
  -1   5  10   21.23    1.92
   0   6  10    8.77    1.40
   0   6  10   11.27    1.56
   1   7  10    5.66    1.20
   1   7  10    8.30    1.44
   2   8  10   26.09    2.52
   2   8  10   28.28    2.33
   3   9  10   38.28    2.77
   3   9  10   35.59    2.88
   4  10  10   13.64    2.00
   4  10  10   13.37    2.06
   5  11  10   29.03    3.00
   6  12  10    6.96    2.41
   6  12  10   12.04    2.29
   6  12  10    5.57    2.04
 -12  -8  10    2.81    2.19
 -11  -7  10   -0.20    1.83
 -10  -6  10   24.60    2.80
  -9  -5  10   -0.55    1.34
  -8  -4  10    8.16    1.61
  -7  -3  10    0.70    1.08
  -6  -2  10    9.72    1.29
  -6  -2  10    9.84    1.53
  -5  -1  10    5.28    1.08
  -5  -1  10    4.66    1.22
  -4   0  10   56.10    2.63
  -4   0  10   53.97    2.70
  -3   1  10    1.59    0.96
  -3   1  10    1.34    0.81
  -2   2  10   14.07    1.51
  -2   2  10   11.58    1.39
  -1   3  10    6.48    1.21
  -1   3  10    6.74    1.15
   0   4  10    2.24    1.11
   0   4  10    5.25    1.10
   1   5  10    0.57    1.04
   1   5  10    1.89    1.15
   2   6  10    0.59    1.07
   2   6  10    1.72    1.13
   3   7  10    2.01    1.31
   3   7  10    3.28    1.36
   4   8  10    6.55    1.73
   4   8  10    6.55    1.59
   5   9  10    0.25    1.34
   5   9  10    0.10    1.63
   6  10  10    4.51    1.88
   7  11  10    0.36    2.02
 -11  -9  10    4.34    2.04
 -10  -8  10    6.50    2.05
  -9  -7  10   11.06    1.86
  -8  -6  10    6.24    1.60
  -7  -5  10    2.77    1.17
  -6  -4  10   33.66    2.42
  -6  -4  10   33.79    1.95
  -5  -3  10    1.51    0.99
  -5  -3  10    2.01    0.95
  -4  -2  10    0.91    1.00
  -4  -2  10   -0.35    0.87
  -3  -1  10    1.24    0.85
  -3  -1  10    0.78    0.98
  -2   0  10  112.37    4.08
  -2   0  10  112.58    4.25
  -1   1  10    4.57    0.96
  -1   1  10    2.84    1.02
   0   2  10   15.51    1.69
   0   2  10   14.05    1.63
   1   3  10   26.54    1.95
   1   3  10   28.63    1.96
   2   4  10   43.09    2.65
   2   4  10   49.77    2.70
   3   5  10   18.59    2.09
   3   5  10   16.40    2.03
   4   6  10   -0.14    1.22
   4   6  10    1.15    1.31
   5   7  10   32.64    2.77
   5   7  10   34.59    2.88
   6   8  10    4.62    1.73
   6   8  10    3.76    1.70
   7   9  10   20.84    2.67
 -11 -11  10    3.17    2.16
 -10 -10  10    5.34    2.05
  -9  -9  10    0.52    1.59
  -8  -8  10    4.65    1.44
  -7  -7  10    0.62    1.20
  -6  -6  10    7.76    1.45
  -5  -5  10   -0.15    0.88
  -5  -5  10    0.14    1.09
   5   5 -10   -0.50    0.67
  -4  -4  10    7.85    1.39
  -4  -4  10    8.11    1.15
   4   4 -10    8.02    0.81
  -3  -3  10   -1.60    0.75
  -3  -3  10    0.17    0.97
  -2  -2  10   10.57    1.21
  -2  -2  10   11.93    1.45
  -1  -1  10    4.41    1.12
   0   0  10   11.86    1.46
   0   0  10   14.26    1.66
   1   1  10   -0.28    0.87
   1   1  10    0.29    0.95
   2   2  10   28.61    2.15
   2   2  10   27.55    1.99
   3   3  10    1.39    1.19
   3   3  10    1.22    1.07
   4   4  10   -0.75    1.15
   4   4  10    1.55    1.16
   5   5  10   -0.03    1.33
   5   5  10    0.47    1.21
   6   6  10   18.69    2.30
   6   6  10   25.69    2.73
   7   7  10    2.13    1.78
   7   7  10    3.51    1.82
   8   8  10   -2.76    3.45
   8   8  10    0.63    1.94
 -10 -12  10   -0.25    1.79
  -8 -10  10    5.34    1.42
  -7  -9  10   12.57    1.77
  -6  -8  10   22.26    2.28
   6   8 -10   20.66    1.87
  -5  -7  10    8.80    1.51
  -5  -7  10    7.88    1.26
   5   7 -10    6.91    1.04
  -4  -6  10    4.18    1.20
  -4  -6  10    1.05    1.03
   4   6 -10    2.08    0.78
  -3  -5  10    4.42    1.37
  -3  -5  10    6.62    1.20
   3   5 -10    9.21    1.18
  -2  -4  10   63.03    2.68
  -2  -4  10   60.88    2.88
   2   4 -10   63.02    2.38
  -1  -3  10    6.41    1.16
   0  -2  10   14.44    1.49
   0  -2  10   15.66    1.70
   1  -1  10    1.68    0.99
   1  -1  10    5.12    1.11
   2   0  10  242.76    7.67
   2   0  10  240.42    7.64
   3   1  10   11.06    1.54
   3   1  10    8.91    1.39
   4   2  10    2.09    1.22
   4   2  10    4.31    1.26
   5   3  10    5.68    1.43
   5   3  10    8.80    1.69
   6   4  10   13.17    1.94
   6   4  10   14.96    2.06
   7   5  10   19.59    2.45
   7   5  10   18.22    2.41
   8   6  10    5.03    1.88
   8   6  10    5.19    1.93
  -9 -13  10    3.46    1.97
  -7 -11  10    0.04    1.47
   7  11 -10    3.08    1.43
  -6 -10  10    9.97    1.66
   6  10 -10    8.11    1.45
  -5  -9  10   -1.21    1.19
   5   9 -10    0.42    1.31
  -4  -8  10   33.71    2.00
  -4  -8  10   35.53    2.52
   4   8 -10   36.03    2.19
  -3  -7  10   11.41    1.50
  -3  -7  10    9.94    1.33
   3   7 -10   12.58    1.60
  -2  -6  10    6.61    1.25
  -2  -6  10    5.95    1.15
   2   6 -10    6.25    1.13
  -1  -5  10   19.23    1.51
  -1  -5  10   18.21    1.70
   1   5 -10   21.37    1.67
   0  -4  10    3.61    1.02
   0  -4  10    4.76    1.06
   0   4 -10    4.86    1.18
   1  -3  10   28.39    1.89
   1  -3  10   28.47    2.06
   2  -2  10   24.56    1.94
   2  -2  10   29.74    2.09
   3  -1  10   10.50    1.49
   3  -1  10    9.02    1.41
   4   0  10   15.26    1.78
   4   0  10   17.54    1.98
  -4   0 -10   16.05    1.56
   5   1  10    5.61    1.41
   5   1  10    5.90    1.41
   6   2  10   23.92    2.33
   6   2  10   18.52    2.34
   7   3  10    1.45    1.72
   8   4  10    1.93    1.57
   8   4  10    1.33    1.83
  -8 -14  10    4.13    1.78
   7  13 -10   11.18    1.85
  -6 -12  10   11.11    1.93
   6  12 -10    8.91    1.69
  -5 -11  10    8.35    1.79
   5  11 -10    6.71    1.38
  -4 -10  10   13.34    1.65
   4  10 -10   16.74    1.91
  -3  -9  10   17.93    2.04
  -3  -9  10   12.99    1.50
   3   9 -10   16.48    1.78
  -2  -8  10   93.45    3.84
  -2  -8  10   87.13    3.25
   2   8 -10   87.30    3.91
  -1  -7  10   15.24    1.78
  -1  -7  10   18.70    1.95
   1   7 -10   19.62    1.76
   0  -6  10    8.67    1.14
   0  -6  10   11.44    1.51
   0   6 -10   10.13    1.32
   1  -5  10    0.54    0.93
   1  -5  10   -0.29    0.92
  -1   5 -10    0.68    0.91
   2  -4  10   47.92    2.46
   2  -4  10   42.09    2.49
   3  -3  10    1.51    1.02
   3  -3  10    2.05    1.05
   4  -2  10    1.77    1.05
   4  -2  10    1.05    1.03
  -4   2 -10    1.46    1.18
   5  -1  10    5.54    1.27
   5  -1  10    2.44    1.11
  -5   1 -10    4.47    1.12
   6   0  10   16.58    2.02
   6   0  10   17.67    1.97
   7   1  10    7.79    1.82
   7   1  10   10.58    1.83
   8   2  10   10.79    2.01
   8   2  10   12.11    2.19
   9   3  10    7.79    2.25
   9   3  10    6.93    2.14
  -7 -15  10    1.99    1.94
   7  15 -10    1.37    1.84
   6  14 -10    0.15    1.64
  -5 -13  10    7.93    1.71
   5  13 -10    5.60    1.60
  -4 -12  10   25.40    2.32
   4  12 -10   20.72    2.29
  -3 -11  10    4.31    1.40
   3  11 -10    5.66    1.37
  -2 -10  10    7.40    1.03
  -2 -10  10    8.40    1.43
   2  10 -10    9.40    1.45
  -1  -9  10   17.33    1.66
  -1  -9  10   18.95    2.09
   1   9 -10   15.64    1.70
   0  -8  10   26.19    2.15
   0  -8  10   28.60    2.48
   0   8 -10   27.18    2.01
   1  -7  10    6.39    1.25
   1  -7  10    6.44    1.15
  -1   7 -10    8.54    1.28
   2  -6  10    2.35    1.01
   2  -6  10    0.15    1.00
  -2   6 -10    0.53    1.08
   3  -5  10   20.42    1.99
   3  -5  10   19.02    1.96
   4  -4  10    0.41    1.14
   4  -4  10    1.11    1.08
  -4   4 -10    0.29    1.02
   5  -3  10    7.85    1.51
   5  -3  10    4.41    1.31
  -5   3 -10    6.44    1.42
   6  -2  10   22.42    2.38
   6  -2  10   22.05    2.02
  -6   2 -10   18.88    2.20
   7  -1  10   11.46    1.71
   7  -1  10   10.68    2.02
   8   0  10    1.66    1.81
   8   0  10    3.68    1.60
   9   1  10    5.44    1.86
  -6 -16  10    3.00    1.91
   6  16 -10    3.01    2.09
   5  15 -10   12.85    2.18
  -4 -14  10   -1.10    1.41
   4  14 -10    0.12    1.55
  -3 -13  10    5.09    1.59
   3  13 -10    3.15    1.46
  -2 -12  10   18.25    2.24
   2  12 -10   14.12    1.86
  -1 -11  10    5.10    1.28
   1  11 -10   -1.31    1.24
   0 -10  10    4.06    1.20
   0 -10  10    4.20    1.28
   0  10 -10    2.38    1.29
   1  -9  10   10.73    1.50
   1  -9  10   14.26    1.61
  -1   9 -10   12.47    1.65
   2  -8  10   25.59    2.18
   2  -8  10   23.75    1.94
  -2   8 -10   30.06    2.33
   3  -7  10    5.08    1.19
   3  -7  10    3.42    1.21
  -3   7 -10    4.74    1.36
  -3   7 -10    3.41    1.32
   4  -6  10    1.02    1.10
   4  -6  10   -0.48    1.02
  -4   6 -10    0.37    1.24
   5  -5  10    0.27    1.09
   5  -5  10   -0.76    1.22
  -5   5 -10   -1.69    1.19
   6  -4  10   11.89    1.66
   6  -4  10   10.80    1.79
  -6   4 -10   10.20    1.59
   7  -3  10   -0.63    1.51
   7  -3  10    3.53    1.39
   8  -2  10   11.15    2.04
   9  -1  10    5.04    1.94
  -5 -17  10   -1.32    1.91
   5  17 -10   -0.96    2.08
  -4 -16  10   19.60    2.66
   4  16 -10   26.19    3.05
  -3 -15  10    3.40    1.78
   3  15 -10    1.95    1.68
  -2 -14  10    7.01    1.69
   2  14 -10    6.43    1.78
  -1 -13  10    8.41    1.78
   1  13 -10    8.51    1.76
   0 -12  10   39.58    2.78
   0  12 -10   39.15    2.79
   1 -11  10   45.81    2.63
   1 -11  10   55.57    3.02
  -1  11 -10   56.20    3.11
   2 -10  10    9.57    1.56
   2 -10  10    6.35    1.24
  -2  10 -10    3.82    1.49
   3  -9  10   33.98    2.31
   3  -9  10   35.34    2.36
  -3   9 -10   36.67    2.67
  -3   9 -10   31.85    2.76
   4  -8  10    6.81    1.34
   4  -8  10    8.21    1.41
  -4   8 -10    7.90    1.59
  -4   8 -10    7.53    1.75
   5  -7  10   36.37    2.65
   5  -7  10   33.17    2.42
  -5   7 -10   37.80    2.90
   6  -6  10   20.56    2.46
   6  -6  10   22.21    2.15
  -6   6 -10   21.34    2.50
   7  -5  10   15.96    2.21
  -7   5 -10   22.42    2.46
   8  -4  10   -0.01    1.70
   9  -3  10    8.12    2.13
  -3 -17  10    6.84    1.95
   3  17 -10    4.42    2.23
  -2 -16  10   -1.67    1.80
   2  16 -10   -1.63    1.79
  -1 -15  10    1.04    1.66
   1  15 -10    1.65    1.80
   0 -14  10    2.65    1.59
   0  14 -10    3.50    1.81
   1 -13  10   14.02    2.04
  -1  13 -10   14.90    2.16
   2 -12  10    3.82    1.38
  -2  12 -10    6.33    1.63
  -2  12 -10    5.26    1.80
   3 -11  10   -1.41    1.14
   3 -11  10   -0.53    1.26
  -3  11 -10    0.55    1.45
  -3  11 -10   -2.24    1.52
   4 -10  10   19.77    2.07
   4 -10  10   17.01    1.82
  -4  10 -10   17.24    2.30
  -4  10 -10   16.42    2.30
   5  -9  10    0.16    1.26
   5  -9  10    1.10    1.36
  -5   9 -10    3.08    1.82
  -5   9 -10   -0.40    1.52
   6  -8  10    1.87    1.51
  -6   8 -10    1.10    1.67
   7  -7  10    0.66    1.58
  -7   7 -10    5.40    1.79
   8  -6  10    7.26    1.97
  -2 -18  10    4.63    2.04
   2  18 -10    7.97    2.52
  -1 -17  10    5.17    1.99
   1  17 -10   11.21    2.38
   0 -16  10   28.19    3.05
   0  16 -10   30.39    3.42
   1 -15  10   17.63    2.28
  -1  15 -10   12.07    2.29
  -1  15 -10    9.52    2.12
   2 -14  10    3.81    1.77
  -2  14 -10    3.51    1.95
  -2  14 -10    1.62    1.85
   3 -13  10   19.38    2.13
  -3  13 -10   19.36    2.59
  -3  13 -10   21.85    2.50
   4 -12  10   21.45    2.43
  -4  12 -10   20.88    2.54
  -4  12 -10   15.31    2.40
   5 -11  10   24.45    2.54
  -5  11 -10   28.25    3.14
  -5  11 -10   28.75    3.08
   6 -10  10    2.47    1.62
  -6  10 -10    4.79    2.19
  -6  10 -10    4.21    1.99
   7  -9  10   21.80    2.40
  -7   9 -10   17.27    2.37
   8  -8  10    0.63    1.85
  -8   8 -10    1.84    1.91
   1 -17  10    1.36    2.00
  -1  17 -10    2.40    2.01
  -1  17 -10   -1.91    2.35
   2 -16  10    2.50    1.92
  -2  16 -10    4.75    1.88
  -2  16 -10    4.98    2.25
   3 -15  10   -2.79    2.18
  -3  15 -10    1.65    2.27
  -3  15 -10   -2.19    1.87
  -4  14 -10    4.87    2.36
  -4  14 -10   10.31    2.21
  -5  13 -10    0.08    2.23
  -5  13 -10    0.63    2.05
   6 -12  10    9.26    1.89
  -6  12 -10    4.44    2.39
  -6  12 -10    4.76    2.20
   7 -11  10   -1.15    1.74
  -8  14  11    1.00    2.05
  -8  14  11    4.28    2.30
 -11   9  11    5.69    2.67
 -11   9  11    6.05    1.93
 -10  10  11    6.81    1.88
 -10  10  11    5.25    2.25
  -9  11  11    9.77    2.29
  -8  12  11    0.85    1.64
  -8  12  11    3.93    2.12
  -7  13  11    0.04    2.01
  -7  13  11   -2.11    2.03
  -7  13  11    1.33    1.59
  -6  14  11    6.84    2.27
  -6  14  11    5.76    2.09
  -6  14  11    5.12    1.71
  -5  15  11   12.24    2.42
  -5  15  11   10.36    1.88
  -5  15  11    8.88    2.38
  -4  16  11    4.63    2.13
  -4  16  11    7.99    2.61
 -12   6  11    1.90    1.73
 -12   6  11   -2.93    2.12
 -11   7  11   13.16    2.11
 -11   7  11   12.65    2.26
 -10   8  11    3.69    1.86
 -10   8  11    5.82    2.10
  -9   9  11    3.22    1.99
  -9   9  11    0.70    1.49
  -8  10  11    3.65    1.85
  -8  10  11    5.79    1.55
  -7  11  11    5.13    2.17
  -7  11  11    7.16    1.88
  -7  11  11    9.10    1.66
  -6  12  11   21.71    2.62
  -6  12  11   20.86    2.58
  -6  12  11   25.90    2.71
  -5  13  11    1.65    1.41
  -5  13  11    2.86    1.68
  -5  13  11    2.72    1.90
  -4  14  11   16.97    2.37
  -4  14  11   18.06    2.53
  -4  14  11   19.96    2.07
  -3  15  11    1.73    2.05
  -3  15  11   -1.29    1.74
  -2  16  11    6.21    2.44
  -2  16  11    4.72    1.92
 -12   4  11    0.68    2.01
 -12   4  11    4.52    1.78
 -11   5  11   19.37    2.51
 -11   5  11   24.98    2.77
 -10   6  11    2.18    1.93
 -10   6  11    3.97    1.57
  -9   7  11    2.35    1.51
  -9   7  11    5.47    1.88
  -8   8  11    4.89    1.40
  -8   8  11    5.66    1.78
  -7   9  11   18.22    2.29
  -7   9  11   17.47    2.35
  -7   9  11   17.70    1.96
  -6  10  11   12.18    1.86
  -6  10  11   12.28    2.10
  -6  10  11   12.98    1.74
  -5  11  11   10.99    1.98
  -5  11  11   12.08    1.58
  -5  11  11   15.81    2.20
  -4  12  11    0.53    1.66
  -4  12  11    3.09    1.19
  -4  12  11    1.63    1.45
  -3  13  11    0.38    1.77
  -3  13  11    4.80    2.80
  -2  14  11   -2.50    1.66
  -2  14  11   -2.24    2.36
  -1  15  11   10.42    2.36
  -1  15  11    9.17    1.98
   0  16  11   -0.97    1.74
   0  16  11    1.33    2.30
 -12   2  11    0.32    1.49
 -12   2  11    1.59    2.01
 -11   3  11   20.38    2.53
 -11   3  11   16.13    2.39
 -10   4  11    1.97    1.70
 -10   4  11    0.23    1.26
  -9   5  11    1.69    1.33
  -9   5  11    1.61    1.67
  -8   6  11    4.96    1.75
  -8   6  11    2.55    1.34
  -7   7  11   19.75    2.17
  -7   7  11   18.80    2.18
  -7   7  11   18.77    2.40
  -6   8  11   10.22    1.50
  -6   8  11    9.29    1.86
  -6   8  11    9.14    1.69
  -5   9  11   12.48    1.99
  -5   9  11   16.88    2.08
  -5   9  11   18.11    2.23
  -4  10  11    7.22    1.68
  -4  10  11   10.59    1.39
  -4  10  11   12.33    1.91
  -3  11  11   11.18    1.83
  -3  11  11   12.64    1.48
  -3  11  11   13.81    2.10
  -2  12  11    7.48    1.71
  -2  12  11   10.02    1.99
  -1  13  11   -0.21    1.87
   0  14  11   17.70    2.46
   0  14  11   19.61    2.64
   1  15  11   -0.44    1.90
   1  15  11    2.45    2.14
 -12   0  11   -0.50    2.06
 -12   0  11   -0.41    1.49
 -11   1  11   15.96    2.31
 -11   1  11   14.67    2.01
 -10   2  11   -1.20    1.59
 -10   2  11    1.12    1.33
  -9   3  11    1.24    1.43
  -9   3  11    3.49    1.39
  -8   4  11    4.21    1.27
  -8   4  11    2.55    1.56
  -7   5  11    6.37    1.57
  -7   5  11    6.93    1.76
  -7   5  11    6.50    1.31
  -6   6  11    1.51    1.00
  -6   6  11    3.42    1.52
  -6   6  11    0.84    1.43
  -5   7  11    6.38    1.22
  -5   7  11    3.43    1.34
  -5   7  11    6.12    1.61
  -4   8  11    6.81    1.44
  -4   8  11    6.13    1.48
  -4   8  11    6.02    1.16
  -3   9  11   32.49    2.82
  -3   9  11   29.95    2.15
  -2  10  11    0.87    1.56
  -2  10  11    1.59    1.43
  -2  10  11    1.81    1.21
  -1  11  11    5.11    1.66
  -1  11  11    5.93    1.62
   0  12  11    5.91    1.74
   0  12  11    5.14    1.70
   0  12  11    6.39    2.43
   1  13  11    6.01    1.80
   1  13  11   -0.50    1.66
   1  13  11    4.15    1.93
   2  14  11   -1.85    1.74
   2  14  11    2.24    1.85
   2  14  11   -0.75    1.91
 -12  -2  11   -0.20    2.08
 -11  -1  11   12.92    1.83
 -11  -1  11   14.12    2.29
 -10   0  11   -0.51    1.58
 -10   0  11   -0.72    1.35
  -9   1  11   -0.04    1.07
  -9   1  11   -0.46    1.33
  -8   2  11    7.31    1.69
  -8   2  11    7.51    1.45
  -7   3  11   42.78    2.65
  -7   3  11   35.74    2.68
  -7   3  11   43.54    2.91
  -6   4  11    1.33    1.30
  -6   4  11    1.51    1.29
  -6   4  11    0.05    1.02
  -5   5  11    8.90    1.45
  -5   5  11   10.05    1.53
  -5   5  11    9.95    1.65
  -4   6  11   12.82    1.45
  -4   6  11   13.56    1.80
  -4   6  11   17.34    2.15
  -3   7  11   49.56    2.51
  -3   7  11   48.58    2.98
  -3   7  11   53.45    3.06
  -2   8  11   33.64    2.59
  -2   8  11   23.89    2.34
  -1   9  11    6.56    1.52
  -1   9  11    5.31    1.61
   0  10  11   15.14    2.05
   0  10  11   11.92    1.60
   0  10  11   14.04    1.83
   1  11  11    7.87    1.66
   1  11  11    5.87    1.64
   1  11  11    8.11    1.66
   2  12  11   15.18    2.11
   2  12  11   11.83    2.07
   2  12  11   10.33    2.03
   3  13  11   11.57    2.18
   3  13  11    8.92    2.17
   3  13  11   11.70    2.47
 -12  -4  11   -0.36    2.53
 -11  -3  11   14.32    2.47
 -10  -2  11    2.93    1.72
  -9  -1  11   -0.06    1.54
  -8   0  11   -1.69    1.20
  -7   1  11   69.51    3.30
  -7   1  11   67.43    3.52
  -7   1  11   60.87    3.23
  -6   2  11    0.89    1.24
  -6   2  11   -0.82    0.93
  -6   2  11   -1.66    1.11
  -5   3  11    3.95    1.15
  -5   3  11    2.88    1.35
  -4   4  11   11.42    1.75
  -4   4  11   11.88    1.62
  -3   5  11   37.07    2.48
  -3   5  11   40.05    2.41
  -2   6  11   17.40    2.04
  -2   6  11   16.80    1.95
  -1   7  11    2.67    1.27
  -1   7  11    2.48    1.19
  -1   7  11    2.36    1.36
   0   8  11    3.39    2.44
   0   8  11    0.20    1.15
   0   8  11    0.33    1.09
   1   9  11   26.04    2.53
   1   9  11   29.66    2.66
   1   9  11   18.68    2.14
   2  10  11    1.18    1.60
   2  10  11    0.36    1.54
   2  10  11    2.39    1.46
   3  11  11    2.17    1.73
   3  11  11    3.24    1.57
   3  11  11   -0.65    1.68
   4  12  11   -0.60    1.84
   4  12  11    0.97    2.02
   4  12  11    3.16    2.03
 -12  -6  11   -2.04    2.07
 -11  -5  11   21.75    3.00
 -10  -4  11   -0.96    1.78
  -9  -3  11    3.14    1.59
  -8  -2  11    5.11    1.54
  -7  -1  11   62.47    3.27
  -7  -1  11   65.79    3.16
  -6   0  11   -1.45    1.01
  -6   0  11   -1.29    1.06
  -5   1  11    3.68    1.19
  -5   1  11    5.16    1.27
  -4   2  11   -0.06    1.10
  -4   2  11   -0.17    1.12
  -3   3  11   48.05    2.73
  -3   3  11   48.34    2.87
  -2   4  11   -1.44    1.03
  -2   4  11   -0.04    1.16
  -1   5  11    0.08    0.95
  -1   5  11    0.70    0.91
  -1   5  11   -0.91    0.98
   0   6  11    4.07    1.37
   0   6  11    1.91    1.12
   1   7  11   17.94    2.28
   1   7  11   22.27    2.30
   2   8  11    4.28    1.61
   2   8  11    9.73    1.75
   3   9  11    5.34    1.80
   3   9  11    5.22    1.89
   4  10  11    6.99    2.23
   4  10  11    1.64    1.58
   5  11  11    2.15    2.14
   5  11  11    1.44    1.97
   5  11  11    2.11    2.00
 -11  -7  11   10.97    2.15
 -10  -6  11    4.73    1.92
  -9  -5  11    2.47    1.64
  -8  -4  11    2.44    1.35
  -7  -3  11   41.01    2.90
  -6  -2  11    1.73    1.09
  -6  -2  11    2.42    1.28
  -5  -1  11    2.70    1.21
  -5  -1  11    6.31    1.24
  -4   0  11    0.39    1.03
  -4   0  11   -0.47    1.13
  -3   1  11   39.24    2.50
  -3   1  11   38.49    2.32
  -2   2  11    1.57    1.10
  -2   2  11    0.98    1.05
  -1   3  11   -0.97    0.93
  -1   3  11    0.09    1.00
   0   4  11    8.40    1.39
   0   4  11   10.01    1.53
   1   5  11   38.99    2.63
   1   5  11   40.03    2.56
   3   7  11    2.15    1.49
   3   7  11    2.31    1.53
   4   8  11    2.12    1.67
   5   9  11    4.25    2.44
   5   9  11    2.70    1.58
   6  10  11    1.80    2.11
 -11  -9  11    4.90    2.33
 -10  -8  11    1.58    1.76
  -9  -7  11    2.81    1.73
  -8  -6  11    4.46    1.55
  -7  -5  11    4.69    1.43
  -6  -4  11    1.37    1.07
  -6  -4  11    1.44    1.14
  -5  -3  11    5.48    1.17
  -5  -3  11    6.04    1.45
  -4  -2  11   -0.37    0.91
  -4  -2  11    1.03    1.14
  -3  -1  11   33.74    2.20
  -3  -1  11   44.74    2.48
  -1   1  11    2.64    1.01
  -1   1  11    0.90    1.00
   0   2  11    0.27    1.05
   0   2  11    3.09    1.30
   1   3  11   19.96    1.94
   1   3  11   22.65    2.16
   2   4  11    0.25    1.19
   2   4  11   -0.96    1.16
   3   5  11   10.49    1.79
   3   5  11   11.30    1.85
   4   6  11    1.45    1.54
   4   6  11    4.56    1.61
   5   7  11    8.54    2.01
   5   7  11    4.33    1.84
   6   8  11    2.85    1.95
   6   8  11    1.18    2.00
 -10 -10  11    7.61    2.24
  -9  -9  11   -1.80    1.72
  -8  -8  11    1.91    1.39
  -7  -7  11   20.02    2.50
  -6  -6  11    0.54    1.18
  -5  -5  11    9.54    1.54
  -5  -5  11   10.53    1.42
  -4  -4  11   12.66    1.42
  -4  -4  11   14.68    1.83
  -3  -3  11   53.57    2.54
  -3  -3  11   53.98    2.93
  -2  -2  11   -1.07    1.02
  -2  -2  11   -0.58    0.84
  -1  -1  11    3.01    1.10
  -1  -1  11    1.52    0.97
   0   0  11    0.70    1.10
   0   0  11   -1.14    0.98
   1   1  11   51.23    2.90
   1   1  11   55.00    2.93
   2   2  11    2.31    1.25
   2   2  11    2.07    1.25
   4   4  11   -1.96    1.34
   4   4  11   -1.38    1.22
   5   5  11   27.23    3.30
   5   5  11   33.35    2.86
   6   6  11    1.55    1.80
   6   6  11    3.60    1.90
   7   7  11    1.90    1.97
   7   7  11   -0.52    2.03
  -9 -11  11    7.08    2.03
  -7  -9  11   17.11    2.16
  -6  -8  11    6.24    1.48
  -5  -7  11    6.43    1.47
  -5  -7  11    5.30    1.12
  -4  -6  11   15.96    1.88
  -4  -6  11   15.45    1.61
  -3  -5  11   37.55    2.20
  -3  -5  11   41.26    2.49
   3   5 -11   40.57    1.98
  -2  -4  11    0.90    1.20
  -2  -4  11    0.44    0.91
  -1  -3  11    0.81    0.91
  -1  -3  11    1.38    1.12
   0  -2  11    2.13    1.05
   0  -2  11    0.56    1.02
   1  -1  11   52.95    2.77
   1  -1  11   48.92    2.81
   2   0  11   -1.71    1.10
   2   0  11   -0.88    1.18
   3   1  11   -1.32    1.11
   3   1  11    2.30    1.26
   4   2  11    1.27    1.21
   4   2  11    0.73    1.34
   5   3  11   16.95    2.24
   5   3  11   17.34    2.07
   6   4  11    1.73    1.69
   6   4  11    3.51    1.79
   7   5  11   -1.38    1.89
   7   5  11    3.09    1.81
  -8 -12  11    1.96    1.91
  -6 -10  11   10.26    1.62
  -5  -9  11   12.15    1.85
  -4  -8  11    6.91    1.59
   4   8 -11   10.01    1.49
  -3  -7  11   49.23    2.43
  -3  -7  11   50.30    3.00
   3   7 -11   50.70    2.66
  -2  -6  11   15.70    1.64
  -2  -6  11   19.15    2.11
   2   6 -11   18.82    1.87
  -1  -5  11    0.45    1.16
  -1  -5  11   -0.85    0.90
   1   5 -11    1.76    1.16
   0  -4  11    7.04    1.37
   0  -4  11    8.39    1.54
   1  -3  11   19.61    1.87
   1  -3  11   17.92    2.08
   2  -2  11    2.54    1.24
   2  -2  11    2.06    1.11
   3  -1  11    1.67    1.18
   3  -1  11    1.99    1.28
   4   0  11    2.04    1.32
   4   0  11   -0.43    1.32
   5   1  11   16.07    2.21
   5   1  11   16.73    2.07
   6   2  11    1.19    1.66
   6   2  11    5.58    2.70
   7   3  11    5.74    1.96
   7   3  11    0.40    1.82
  -8 -14  11    0.99    2.09
  -7 -13  11    0.84    1.83
  -6 -12  11   25.10    4.10
  -5 -11  11   11.66    1.89
   5  11 -11    8.78    1.62
  -4 -10  11   13.84    1.96
   4  10 -11   13.30    1.58
  -3  -9  11   28.55    2.06
  -3  -9  11   32.20    2.68
   3   9 -11   34.11    2.19
  -2  -8  11   27.95    2.28
  -2  -8  11   29.30    1.91
   2   8 -11   30.78    2.15
  -1  -7  11    2.41    0.93
  -1  -7  11    1.15    1.25
   1   7 -11    4.00    1.09
   0  -6  11    1.50    1.23
   0  -6  11    0.78    0.91
   0   6 -11    2.04    1.08
   1  -5  11   37.16    2.27
   1  -5  11   38.74    2.56
   2  -4  11   -0.04    1.14
   2  -4  11   -0.50    1.08
   3  -3  11    1.39    1.30
   3  -3  11    0.55    1.18
   4  -2  11   -2.00    1.26
   4  -2  11   -0.77    1.22
  -4   2 -11    0.71    1.22
   5  -1  11   15.91    1.91
   5  -1  11   16.15    2.11
   6   0  11   -1.42    1.55
   6   0  11   -0.02    1.59
   7   1  11    0.62    1.83
   7   1  11    2.20    1.88
   8   2  11    1.74    1.91
   8   2  11    1.94    2.02
  -7 -15  11    3.00    1.94
  -6 -14  11    3.10    1.75
   5  13 -11    1.26    1.60
  -4 -12  11    2.57    1.51
   4  12 -11    3.63    1.46
  -3 -11  11    9.52    1.84
   3  11 -11    8.57    1.61
  -2 -10  11    0.62    1.17
   2  10 -11    1.47    1.25
  -1  -9  11    5.90    1.54
  -1  -9  11    4.46    1.10
   1   9 -11    6.05    1.37
   0  -8  11    3.00    1.32
   0  -8  11    2.44    1.05
   0   8 -11    1.43    1.13
   1  -7  11   23.46    1.95
   1  -7  11   21.81    2.19
  -1   7 -11   18.57    1.98
   2  -6  11    0.78    1.15
   2  -6  11   -0.26    1.20
   3  -5  11    9.16    1.56
   3  -5  11    9.09    1.52
   4  -4  11    1.06    1.29
   4  -4  11    0.39    1.27
  -4   4 -11    0.65    1.22
   5  -3  11   14.94    1.93
   5  -3  11   12.43    1.78
  -5   3 -11   13.02    1.64
   6  -2  11    1.08    1.47
   6  -2  11    2.11    1.54
   7  -1  11    2.19    1.86
   7  -1  11    0.81    1.60
   8   0  11    4.96    1.97
  -5 -15  11    7.49    2.19
   5  15 -11   12.93    2.25
   4  14 -11   16.94    2.25
  -3 -13  11   -0.69    1.51
   3  13 -11    0.41    1.58
  -2 -12  11    4.15    1.68
   2  12 -11    9.44    1.79
  -1 -11  11    9.03    1.77
   1  11 -11    8.63    1.63
   0 -10  11   17.24    2.07
   0 -10  11   11.88    1.38
   1  -9  11   25.00    2.04
   1  -9  11   26.78    2.39
  -1   9 -11   24.27    2.50
   2  -8  11    6.66    1.36
   2  -8  11    4.19    1.43
  -2   8 -11    5.08    1.57
   3  -7  11    1.74    1.30
   3  -7  11    0.33    1.30
  -3   7 -11    2.57    1.40
  -3   7 -11    2.06    1.50
   4  -6  11    2.85    1.51
   4  -6  11    4.85    1.45
  -4   6 -11    3.62    1.54
   5  -5  11   31.72    2.72
   5  -5  11   33.01    2.47
  -5   5 -11   25.69    2.55
   6  -4  11    4.42    1.66
   6  -4  11    2.14    1.46
   7  -3  11    3.14    1.87
   8  -2  11    4.20    1.94
  -4 -16  11    5.15    2.04
   4  16 -11    5.64    2.20
  -3 -15  11    1.85    2.08
   3  15 -11    0.82    1.83
  -2 -14  11    0.58    1.79
   2  14 -11    0.07    1.79
  -1 -13  11    3.39    1.62
   1  13 -11    5.71    1.79
   0 -12  11    3.06    1.61
   0  12 -11    3.05    1.67
   1 -11  11    8.94    1.76
  -1  11 -11    9.24    1.87
   2 -10  11    6.38    1.66
   2 -10  11    4.07    1.25
  -2  10 -11    0.87    1.62
   3  -9  11    8.09    1.73
   3  -9  11    6.94    1.45
  -3   9 -11    5.66    1.81
  -3   9 -11    8.13    1.85
   4  -8  11    4.48    1.55
   4  -8  11    3.46    1.46
  -4   8 -11    1.78    1.65
  -4   8 -11    2.25    1.63
   5  -7  11    7.78    1.68
   5  -7  11    6.85    1.72
  -5   7 -11    7.53    1.90
   6  -6  11    4.63    1.77
  -6   6 -11    1.90    1.82
   7  -5  11    2.36    1.75
  -2 -16  11    7.04    2.21
   2  16 -11   11.46    2.48
  -1 -15  11    8.02    2.01
   1  15 -11    8.43    2.25
   0 -14  11   19.46    2.32
   0  14 -11   21.71    2.60
   1 -13  11    3.06    1.73
  -1  13 -11    2.02    1.85
   2 -12  11   14.12    2.06
  -2  12 -11   12.57    2.09
  -2  12 -11   13.63    2.27
   3 -11  11    4.26    1.77
  -3  11 -11    2.63    1.90
  -3  11 -11    3.01    1.79
   4 -10  11    7.01    1.61
   4 -10  11    3.26    1.65
  -4  10 -11    4.75    1.83
  -4  10 -11    5.34    2.03
   5  -9  11    5.89    1.72
  -5   9 -11    4.08    1.97
   6  -8  11    0.43    1.74
  -6   8 -11    2.96    1.96
   7  -7  11    2.57    1.87
  -7   7 -11    2.78    2.02
   0 -16  11   -0.68    1.94
   0  16 -11    2.88    2.66
   1 -15  11    3.99    1.99
  -1  15 -11   -0.67    1.71
   2 -14  11    2.23    1.84
  -2  14 -11    2.64    1.83
   3 -13  11   12.41    2.09
  -3  13 -11   10.40    2.16
  -4  12 -11    0.22    2.27
  -4  12 -11    2.72    2.02
   5 -11  11    5.51    1.87
  -5  11 -11    6.91    2.45
   6 -10  11    3.65    1.90
  -6  10 -11    4.10    2.89
  -8  12  12    1.92    2.52
  -8  12  12    2.61    2.19
  -7  13  12    4.28    1.97
  -7  13  12    6.11    2.37
  -7  13  12    7.69    2.52
 -10   8  12    3.40    2.02
 -10   8  12    0.29    1.65
  -9   9  12    2.52    1.74
  -9   9  12   -4.32    2.06
  -8  10  12   17.29    2.52
  -8  10  12   15.67    2.16
  -7  11  12   12.85    2.11
  -7  11  12   16.51    2.59
  -7  11  12   15.87    2.10
  -6  12  12    4.44    1.66
  -6  12  12    0.47    1.96
  -6  12  12   -0.86    3.50
  -5  13  12   10.96    2.40
  -5  13  12   11.14    1.86
  -5  13  12    6.70    2.11
  -4  14  12   -1.82    1.95
  -4  14  12   -2.07    2.09
 -11   5  12   -0.41    1.74
 -11   5  12    3.26    2.15
 -10   6  12   -1.09    2.09
 -10   6  12   -0.49    1.51
  -9   7  12    8.80    1.97
  -9   7  12    8.10    2.10
  -8   8  12   14.07    1.89
  -8   8  12   12.78    2.29
  -8   8  12   19.32    2.48
  -7   9  12   13.97    2.22
  -7   9  12   16.42    1.98
  -7   9  12   19.38    2.39
  -6  10  12   14.39    1.81
  -6  10  12   15.93    2.52
  -6  10  12    8.21    2.08
  -5  11  12    7.13    2.06
  -5  11  12    5.27    2.02
  -5  11  12    2.22    1.52
  -4  12  12    0.13    1.50
  -4  12  12    0.17    1.81
  -4  12  12    2.67    2.19
  -3  13  12    4.38    1.92
  -3  13  12   -0.31    1.89
  -2  14  12   12.07    2.51
  -2  14  12   17.09    2.75
 -11   3  12   -0.51    1.63
 -11   3  12   -1.07    2.08
 -10   4  12    2.50    1.80
 -10   4  12    1.25    1.46
  -9   5  12    0.74    1.82
  -9   5  12    3.40    1.56
  -8   6  12   18.34    2.47
  -8   6  12   18.85    2.29
  -8   6  12   23.64    2.42
  -7   7  12    0.72    1.34
  -7   7  12   -1.21    1.52
  -7   7  12    1.12    1.69
  -6   8  12    2.94    1.84
  -6   8  12    1.82    1.36
  -6   8  12    2.24    1.60
  -5   9  12    5.84    1.93
  -5   9  12    7.62    1.50
  -5   9  12    3.48    1.76
  -4  10  12   13.01    1.65
  -4  10  12   13.92    2.18
  -3  11  12    7.18    2.10
  -3  11  12   16.86    2.60
  -2  12  12    1.82    1.97
  -2  12  12    6.40    1.99
  -1  13  12   13.49    2.26
  -1  13  12   10.49    2.41
   0  14  12    3.41    1.79
   0  14  12    0.35    2.20
 -11   1  12    0.34    2.01
 -11   1  12   -0.05    1.52
 -10   2  12    2.82    1.90
 -10   2  12    2.08    1.60
  -9   3  12    1.51    1.49
  -9   3  12    6.96    1.78
  -8   4  12    7.22    1.79
  -8   4  12    6.76    1.82
  -8   4  12    8.35    1.59
  -7   5  12   -0.92    1.39
  -7   5  12    1.97    1.43
  -7   5  12    2.46    1.65
  -6   6  12    5.03    1.65
  -6   6  12    4.46    1.78
  -6   6  12    4.26    1.44
  -5   7  12    5.37    1.62
  -5   7  12    4.50    1.34
  -5   7  12    5.12    1.71
  -4   8  12    5.83    1.59
  -4   8  12    8.13    1.38
  -4   8  12    4.69    1.50
  -3   9  12   10.39    1.94
  -3   9  12   11.80    2.05
  -2  10  12    8.55    1.85
  -2  10  12    7.13    1.71
  -1  11  12    2.11    2.02
  -1  11  12   -1.78    1.46
   0  12  12    0.26    1.80
   0  12  12   -0.69    1.86
   1  13  12    0.28    1.85
   1  13  12    1.79    1.95
 -10   0  12    2.71    1.92
  -9   1  12    0.95    1.71
  -9   1  12   -0.45    1.22
  -8   2  12   59.60    3.56
  -8   2  12   54.86    3.27
  -7   3  12   -1.30    1.38
  -7   3  12    1.40    1.42
  -7   3  12   -2.12    1.25
  -6   4  12    3.07    1.62
  -6   4  12    3.67    1.47
  -6   4  12    2.81    1.36
  -5   5  12   13.80    1.89
  -5   5  12   10.77    1.77
  -4   6  12   53.28    3.30
  -4   6  12   53.97    3.34
  -3   7  12   26.55    2.63
  -3   7  12   28.89    2.75
  -2   8  12   -1.15    1.19
  -2   8  12   -0.05    1.33
  -1   9  12    8.77    1.84
  -1   9  12    9.18    2.01
   0  10  12    6.61    2.87
   1  11  12   25.57    2.92
   1  11  12   20.61    2.58
   2  12  12    3.02    1.76
   2  12  12    6.43    2.08
 -11  -3  12    3.08    1.98
 -10  -2  12    1.35    1.84
  -9  -1  12   -1.81    1.55
  -8   0  12   34.10    2.95
  -7   1  12    3.68    1.55
  -7   1  12    1.98    1.39
  -6   2  12    2.61    1.29
  -6   2  12    4.42    1.55
  -5   3  12   11.48    1.76
  -5   3  12   11.36    1.80
  -4   4  12   18.44    2.04
  -4   4  12   16.87    2.01
  -3   5  12    1.11    1.14
  -3   5  12    1.12    1.40
  -2   6  12    7.72    1.63
  -2   6  12    7.00    1.66
  -1   7  12    0.77    1.42
  -1   7  12    1.70    1.44
   0   8  12    8.75    1.72
   0   8  12    8.85    1.90
   1   9  12    0.12    1.38
   2  10  12    2.87    1.89
   2  10  12    1.35    1.54
   2  10  12   -0.08    1.92
   3  11  12   -2.60    1.85
   3  11  12    1.89    2.02
   3  11  12    1.19    2.04
 -11  -5  12    1.82    1.96
 -10  -4  12   -0.47    2.07
  -9  -3  12    6.94    1.80
  -8  -2  12   50.12    3.17
  -7  -1  12    0.15    1.49
  -7  -1  12    1.94    1.33
  -6   0  12   10.71    1.86
  -6   0  12   14.47    1.89
  -5   1  12    2.54    1.25
  -5   1  12    1.38    1.22
  -4   2  12   88.73    3.91
  -4   2  12   85.77    4.01
  -3   3  12    3.71    1.44
  -3   3  12    2.59    1.30
  -2   4  12    3.20    1.39
  -2   4  12    2.28    1.47
  -1   5  12   22.88    2.54
  -1   5  12   25.59    2.40
   0   6  12   44.87    2.98
   0   6  12   41.14    3.02
   1   7  12    7.16    1.61
   1   7  12    3.70    1.71
   2   8  12    5.37    2.10
   2   8  12    6.30    1.65
   3   9  12   10.48    1.92
   3   9  12    8.92    1.94
   4  10  12    1.87    1.92
   4  10  12    4.04    2.08
   4  10  12    5.09    2.12
 -10  -6  12    0.87    1.88
  -9  -5  12    3.92    2.18
  -8  -4  12    8.00    1.91
  -7  -3  12   -3.01    1.45
  -7  -3  12    3.10    1.27
  -6  -2  12    0.85    1.26
  -6  -2  12    1.05    1.29
  -5  -1  12    1.80    1.31
  -5  -1  12    0.21    1.20
  -4   0  12   26.92    2.43
  -4   0  12   24.11    2.24
  -3   1  12   -0.02    1.25
  -3   1  12   -0.31    1.14
  -2   2  12    1.49    1.13
  -2   2  12    0.98    1.26
  -1   3  12    1.23    1.10
  -1   3  12    0.87    1.12
   0   4  12   23.25    2.43
   0   4  12   20.20    2.39
   1   5  12    0.59    1.43
   1   5  12    0.17    1.30
   2   6  12   11.40    1.85
   2   6  12    8.69    1.73
   3   7  12   -0.50    1.45
   3   7  12    5.06    1.75
   4   8  12   15.49    2.23
   4   8  12   12.18    2.09
 -10  -8  12   -0.85    2.16
  -9  -7  12   11.76    2.13
  -8  -6  12   11.26    1.83
  -7  -5  12   -0.05    1.48
  -6  -4  12    3.51    1.22
  -6  -4  12    2.67    1.46
  -5  -3  12   11.82    1.81
  -5  -3  12    8.64    1.42
  -4  -2  12   85.60    3.97
  -4  -2  12   80.47    3.55
  -3  -1  12   -1.17    1.11
  -3  -1  12    1.72    1.21
  -2   0  12   15.50    1.87
  -2   0  12   14.21    1.87
  -1   1  12    4.90    1.32
  -1   1  12    3.73    1.19
   0   2  12   36.52    2.66
   0   2  12   38.91    2.73
   1   3  12    9.76    1.81
   1   3  12    7.68    1.56
   2   4  12    8.67    1.74
   2   4  12    9.64    1.72
   3   5  12    5.58    1.82
   3   5  12    6.44    1.72
   4   6  12   10.93    2.02
   4   6  12    9.27    1.99
   5   7  12   15.23    2.50
   5   7  12   14.84    2.20
  -9  -9  12   -0.92    2.02
  -8  -8  12   13.28    2.13
  -7  -7  12   -0.37    1.50
  -6  -6  12    7.00    1.64
  -6  -6  12    4.47    1.30
  -5  -5  12   19.02    2.38
  -5  -5  12   15.15    1.68
  -4  -4  12   19.09    2.33
  -4  -4  12   19.93    1.97
  -3  -3  12    2.76    1.30
  -3  -3  12    2.36    1.13
  -2  -2  12   -1.69    1.07
  -2  -2  12   -0.30    1.20
  -1  -1  12    6.14    1.51
  -1  -1  12    9.14    1.48
   0   0  12    2.62    1.38
   0   0  12    3.41    1.23
   1   1  12    1.51    1.34
   1   1  12    3.58    1.39
   2   2  12   -1.08    1.28
   2   2  12   -0.91    1.35
   3   3  12    5.33    1.56
   3   3  12    6.46    1.81
   4   4  12   33.39    2.85
   4   4  12   37.13    3.02
   5   5  12    3.08    1.74
   5   5  12   -0.17    1.79
   6   6  12    0.26    1.90
  -8 -10  12   13.43    2.40
  -7  -9  12   20.24    2.35
  -6  -8  12    1.02    1.55
  -5  -7  12    1.68    1.15
  -5  -7  12    4.05    1.54
  -4  -6  12   55.31    3.10
  -4  -6  12   48.67    2.66
  -3  -5  12    1.24    1.19
  -3  -5  12    2.80    1.36
  -2  -4  12    8.37    1.57
  -2  -4  12    5.82    1.27
  -1  -3  12    0.60    1.18
  -1  -3  12    0.55    1.28
   0  -2  12   34.33    2.42
   0  -2  12   36.41    2.66
   1  -1  12    2.87    1.32
   1  -1  12    1.96    1.34
   2   0  12    4.85    1.59
   2   0  12    5.28    1.56
   3   1  12    4.32    1.58
   3   1  12    1.93    1.65
   4   2  12    6.95    1.84
   4   2  12    6.53    1.85
   5   3  12    6.00    1.85
   5   3  12    4.34    1.76
   6   4  12    7.99    2.27
   6   4  12    5.46    2.14
  -8 -12  12    0.00    2.00
  -7 -11  12   14.72    2.27
  -6 -10  12    9.99    2.10
  -5  -9  12    4.11    1.57
  -4  -8  12    4.99    1.24
  -4  -8  12    7.79    1.78
  -3  -7  12   26.83    2.61
  -3  -7  12   24.07    1.99
  -2  -6  12    6.84    1.32
  -2  -6  12   10.33    1.68
   2   6 -12   11.93    2.42
  -1  -5  12   24.30    2.39
  -1  -5  12   20.87    2.09
   0  -4  12   20.29    2.17
   0  -4  12   22.10    2.36
   1  -3  12    7.91    1.51
   1  -3  12    6.10    1.45
   2  -2  12   -1.36    1.12
   2  -2  12   -2.40    1.24
   3  -1  12    3.18    1.53
   3  -1  12    2.84    1.50
   4   0  12   12.82    2.05
   4   0  12   14.97    2.10
   5   1  12    4.32    1.82
   5   1  12    3.43    1.76
   6   2  12    2.39    1.70
   6   2  12    0.60    1.82
  -7 -13  12   10.42    2.43
  -6 -12  12    1.28    1.80
  -5 -11  12    2.82    2.66
  -4 -10  12   11.96    1.79
  -3  -9  12    7.21    1.82
  -2  -8  12    0.78    1.06
  -2  -8  12    2.85    1.54
   2   8 -12   -0.86    1.18
  -1  -7  12    1.90    1.14
  -1  -7  12    3.04    1.52
   1   7 -12    1.14    1.16
   0  -6  12   41.28    2.87
   0  -6  12   39.71    2.52
   1  -5  12    2.08    1.40
   1  -5  12    3.86    1.25
   2  -4  12    3.35    1.38
   2  -4  12    7.20    1.56
   3  -3  12    5.62    1.68
   3  -3  12    4.67    1.51
   4  -2  12    8.12    1.75
   4  -2  12    6.62    1.73
   5  -1  12    3.32    1.71
   6   0  12   -0.47    1.76
   6   0  12    0.60    1.79
  -5 -13  12   15.29    2.45
  -4 -12  12   -1.24    1.68
  -3 -11  12   12.85    2.02
   3  11 -12   16.48    2.90
  -2 -10  12    8.61    1.72
   2  10 -12    8.56    1.61
  -1  -9  12    9.38    1.91
  -1  -9  12    6.97    1.39
   1   9 -12   13.05    1.69
   0  -8  12    9.83    1.93
   0  -8  12   10.50    1.45
   0   8 -12   10.61    1.74
   1  -7  12    6.32    1.48
   1  -7  12    7.22    1.71
  -1   7 -12    6.04    1.55
   2  -6  12   10.73    1.69
   2  -6  12    8.93    1.73
   3  -5  12    7.48    1.67
   3  -5  12    4.64    1.67
  -3   5 -12    7.14    1.66
   4  -4  12   42.84    3.20
   4  -4  12   36.37    3.07
  -4   4 -12   35.90    2.98
   5  -3  12    4.80    1.78
   5  -3  12    7.81    1.93
   6  -2  12    0.09    1.87
   6  -2  12   -0.74    1.76
  -4 -14  12    0.67    1.90
  -3 -13  12    1.47    1.78
   3  13 -12   -1.34    1.87
  -2 -12  12    2.35    1.61
   2  12 -12   -1.27    1.60
  -1 -11  12    0.98    1.55
   1  11 -12    0.28    1.59
   0 -10  12   10.46    2.00
   0  10 -12    9.14    1.81
   1  -9  12   -0.26    1.59
   1  -9  12    0.03    1.29
  -1   9 -12   -0.77    1.50
   2  -8  12    8.09    1.56
   2  -8  12    9.65    1.76
  -2   8 -12   12.45    1.87
   3  -7  12   -0.41    1.50
   3  -7  12    4.43    1.68
  -3   7 -12    3.03    1.80
   4  -6  12    8.86    1.89
   4  -6  12    9.11    1.90
  -4   6 -12    7.48    2.02
   5  -5  12    1.05    1.80
   5  -5  12    1.61    1.71
  -5   5 -12    1.60    1.73
   6  -4  12    5.13    2.08
   6  -4  12    7.07    1.95
  -2 -14  12   18.13    2.38
   2  14 -12   14.40    2.40
  -1 -13  12    6.13    1.90
   1  13 -12    9.75    2.15
   0 -12  12    1.89    1.68
   0  12 -12    1.94    1.88
   1 -11  12   19.64    2.41
  -1  11 -12   18.15    2.34
   2 -10  12    0.42    1.67
  -2  10 -12   -1.80    1.82
   3  -9  12   12.47    1.92
   3  -9  12   11.18    2.07
  -3   9 -12   14.62    2.29
  -3   9 -12   15.26    2.27
   4  -8  12   13.33    2.03
   4  -8  12   14.61    2.05
  -4   8 -12   13.29    2.30
   5  -7  12   14.81    2.31
   5  -7  12   15.00    2.24
  -5   7 -12   11.51    2.25
   6  -6  12    3.74    2.01
   0  14 -12    3.11    2.13
   1 -13  12    2.89    1.98
  -1  13 -12   -3.49    2.07
   2 -12  12    2.38    1.88
  -2  12 -12    8.70    2.31
  -2  12 -12    4.25    1.97
   3 -11  12    4.25    1.95
  -3  11 -12    5.64    2.12
  -3  11 -12    3.14    2.26
   4 -10  12    1.64    2.14
   4 -10  12    1.29    1.89
  -4  10 -12    1.96    2.13
  -9   7  13    8.87    2.02
  -9   7  13    4.88    2.17
  -8   8  13    8.03    2.31
  -8   8  13    6.68    2.09
  -7   9  13    1.32    1.98
  -7   9  13   -2.24    1.88
  -7   9  13    2.09    1.77
  -6  10  13    1.44    2.01
  -6  10  13   -0.65    1.68
  -6  10  13   -0.26    1.96
  -5  11  13    2.24    2.16
  -5  11  13    2.52    1.99
  -5  11  13    0.54    1.68
  -4  12  13   -1.57    1.75
  -4  12  13    0.20    2.06
 -10   4  13    3.70    2.11
 -10   4  13    2.67    1.81
  -9   5  13   10.89    2.19
  -9   5  13   11.42    1.95
  -8   6  13    4.45    2.05
  -8   6  13    1.87    1.69
  -7   7  13   -1.64    1.87
  -7   7  13    1.85    1.66
  -6   8  13   -0.34    1.79
  -6   8  13    0.66    1.51
  -6   8  13    3.13    1.97
  -5   9  13    1.54    1.57
  -5   9  13    3.28    1.64
  -5   9  13    3.53    1.90
  -4  10  13   11.38    2.26
  -4  10  13    8.93    2.18
  -3  11  13    4.79    2.02
  -3  11  13    3.66    2.10
  -2  12  13    1.46    1.91
  -2  12  13    3.42    2.14
 -10   2  13   -0.55    2.08
  -9   3  13   10.02    3.72
  -9   3  13   10.63    2.03
  -8   4  13    0.78    1.47
  -8   4  13   -0.82    2.31
  -8   4  13   -1.79    2.02
  -7   5  13    1.83    1.48
  -7   5  13    4.52    1.63
  -6   6  13    1.46    1.58
  -5   7  13    4.98    2.61
  -5   7  13    9.45    2.08
  -4   8  13    3.03    1.80
  -3   9  13    1.74    1.54
  -3   9  13    0.01    1.91
  -2  10  13    2.40    1.80
  -2  10  13    1.79    1.65
  -1  11  13    2.12    2.00
  -1  11  13   -1.20    1.74
 -10   0  13    0.44    1.99
  -9   1  13   11.76    2.67
  -8   2  13    1.77    1.85
  -8   2  13    1.26    1.62
  -7   3  13    0.07    1.63
  -7   3  13    1.37    1.68
  -6   4  13    2.11    1.74
  -6   4  13   -0.58    1.66
  -5   5  13   17.93    2.13
  -4   6  13   -0.05    1.58
  -4   6  13    5.11    1.83
  -3   7  13    1.49    2.92
  -3   7  13    2.95    1.81
  -2   8  13    2.17    1.79
  -2   8  13    2.47    1.74
  -1   9  13    2.91    1.66
  -1   9  13    3.03    1.60
   0  10  13    8.06    2.11
   0  10  13    7.61    2.09
   1  11  13    8.39    2.22
   1  11  13   10.86    2.36
 -10  -2  13   -0.43    2.13
  -9  -1  13   22.25    2.74
  -8   0  13    0.99    1.93
  -7   1  13    0.64    1.63
  -7   1  13   -1.54    1.53
  -6   2  13    1.98    1.45
  -6   2  13    1.28    1.51
  -5   3  13   21.11    2.36
  -5   3  13   18.87    2.29
  -4   4  13    2.24    1.56
  -4   4  13    1.14    1.44
  -3   5  13   10.53    2.01
  -3   5  13    8.56    1.76
  -2   6  13    3.98    1.49
  -2   6  13    4.21    1.53
  -1   7  13   20.30    3.58
   0   8  13    1.95    1.64
   0   8  13   -0.04    1.73
   1   9  13    0.20    1.55
   1   9  13    2.26    1.89
   2  10  13    1.66    2.04
   2  10  13    2.82    2.03
 -10  -4  13    5.35    2.28
  -9  -3  13   13.86    2.27
  -7  -1  13    3.02    1.60
  -7  -1  13    1.36    1.64
  -6   0  13    1.75    1.41
  -6   0  13   -1.91    1.53
  -5   1  13   13.27    1.87
  -5   1  13   12.57    1.85
  -4   2  13    3.60    1.57
  -4   2  13    1.38    1.49
  -3   3  13    7.47    1.66
  -3   3  13    8.62    1.66
  -2   4  13    5.00    1.48
  -2   4  13    3.89    1.65
  -1   5  13   18.13    2.25
  -1   5  13   15.11    2.10
   0   6  13    2.10    2.33
   1   7  13   10.07    2.17
   1   7  13   11.78    2.01
   2   8  13    0.66    1.69
   2   8  13    0.66    1.92
  -9  -5  13   10.86    2.32
  -8  -4  13    2.81    1.81
  -7  -3  13   -1.17    1.86
  -7  -3  13    0.20    1.43
  -6  -2  13    3.79    1.50
  -6  -2  13    0.26    1.59
  -5  -1  13   16.88    2.07
  -5  -1  13   11.83    1.93
  -4   0  13   -0.92    1.40
  -4   0  13    0.61    1.20
  -3   1  13    0.37    1.34
  -3   1  13    2.26    1.45
  -2   2  13    1.32    1.30
  -2   2  13    5.70    1.52
  -1   3  13   17.39    2.18
  -1   3  13   15.10    1.98
   0   4  13    0.19    1.55
   0   4  13    3.68    1.54
   1   5  13    1.28    2.60
   1   5  13    5.79    1.86
   2   6  13   -0.06    1.46
   2   6  13   -0.46    1.85
   3   7  13    9.83    1.96
   3   7  13   13.26    2.44
  -9  -7  13    3.28    2.15
  -8  -6  13    6.20    1.84
  -7  -5  13    5.51    1.61
  -6  -4  13    0.53    1.42
  -6  -4  13    2.48    1.53
  -5  -3  13   23.46    2.56
  -5  -3  13   24.56    2.46
  -4  -2  13    3.27    1.35
  -4  -2  13    2.01    1.35
  -3  -1  13    2.23    1.42
  -3  -1  13    1.84    1.47
  -2   0  13    2.52    1.41
  -2   0  13    0.95    1.36
  -1   1  13    3.64    1.51
  -1   1  13    2.93    1.57
   0   2  13    0.05    1.37
   0   2  13    1.62    1.45
   1   3  13    4.03    1.67
   1   3  13    4.24    1.66
   2   4  13    2.96    1.49
   2   4  13   -0.02    1.65
   3   5  13    7.25    1.96
   3   5  13    6.84    2.02
   4   6  13    3.80    2.10
   4   6  13    8.96    2.17
  -8  -8  13    3.31    2.01
  -7  -7  13   -0.61    1.59
  -6  -6  13   -1.88    1.41
  -5  -5  13   26.26    2.69
  -5  -5  13   23.88    2.40
  -4  -4  13    0.06    1.23
  -4  -4  13    2.11    1.47
  -3  -3  13    4.43    1.42
  -3  -3  13    8.36    1.76
  -2  -2  13    2.46    1.50
  -2  -2  13    5.01    1.45
  -1  -1  13    2.64    1.46
  -1  -1  13    0.44    1.52
   0   0  13   -0.49    1.39
   0   0  13    1.33    1.42
   1   1  13    2.43    1.50
   1   1  13    2.20    1.31
   2   2  13    4.92    1.79
   2   2  13    1.96    1.67
   3   3  13   26.62    3.25
   3   3  13   23.66    2.74
   4   4  13   -1.55    1.65
   4   4  13    3.39    2.02
  -7  -9  13    2.67    1.92
  -6  -8  13   -0.37    1.65
  -5  -7  13    5.65    1.45
  -4  -6  13   -1.24    1.43
  -4  -6  13    0.24    1.28
  -3  -5  13    9.81    1.74
  -3  -5  13    6.15    1.52
  -2  -4  13    2.63    1.35
  -2  -4  13    4.10    1.60
  -1  -3  13   16.05    2.22
  -1  -3  13   18.69    2.36
   0  -2  13   -0.13    1.49
   0  -2  13    1.76    1.47
   1  -1  13    1.74    1.51
   1  -1  13    0.13    1.42
   2   0  13   -1.00    1.44
   2   0  13   -3.21    1.47
   3   1  13   13.36    2.18
   3   1  13   14.43    2.48
   4   2  13    4.43    2.11
   4   2  13   -0.74    1.75
  -6 -10  13    0.31    1.83
  -5  -9  13   -1.76    1.40
  -3  -7  13    4.46    1.43
  -3  -7  13    6.27    1.70
  -2  -6  13    1.94    1.54
  -2  -6  13    5.44    1.39
  -1  -5  13   16.86    1.93
  -1  -5  13   16.45    2.15
   0  -4  13    1.09    1.43
   0  -4  13   -0.39    1.52
   1  -3  13    4.55    1.68
   1  -3  13    6.29    1.69
   2  -2  13    4.61    1.73
   2  -2  13    1.90    1.48
   3  -1  13   13.13    2.09
   3  -1  13    9.90    2.07
   4   0  13   -0.34    1.77
   4   0  13   -0.57    1.87
   5   1  13   -2.95    1.92
  -5 -11  13    2.05    1.93
  -4 -10  13    7.70    1.94
  -2  -8  13    5.66    1.77
  -2  -8  13    2.72    1.69
  -1  -7  13   16.70    2.24
  -1  -7  13   18.31    2.23
   0  -6  13   -3.11    1.39
   0  -6  13    0.83    1.40
   1  -5  13    0.75    1.60
   1  -5  13    2.85    1.63
   2  -4  13    5.21    1.70
   2  -4  13    2.69    1.62
   3  -3  13   21.26    2.56
   3  -3  13   24.27    2.78
  -3   3 -13   23.01    2.78
   4  -2  13    1.05    1.85
   4  -2  13    2.29    1.79
   5  -1  13   -0.35    1.83
   5  -1  13    1.71    1.97
  -4 -12  13    0.70    1.81
  -3 -11  13    3.45    1.83
  -2 -10  13   -0.05    2.90
  -1  -9  13   -0.93    1.55
   0  -8  13   -1.10    1.70
   0  -8  13   -0.39    1.39
   0   8 -13    2.48    1.78
   1  -7  13    5.17    1.66
   1  -7  13   10.22    2.03
   2  -6  13    2.96    1.68
   2  -6  13   -1.04    1.51
   3  -5  13    9.10    1.98
   3  -5  13    8.37    2.02
  -3   5 -13    6.09    1.94
   4  -4  13   -0.28    2.70
   4  -4  13    1.26    1.88
  -2 -12  13    1.34    1.98
  -1 -11  13    0.26    1.88
   0 -10  13    9.75    2.12
   0  10 -13    8.07    2.00
   1  -9  13    3.18    1.90
  -1   9 -13    3.18    1.84
   2  -8  13    5.16    1.74
   2  -8  13    3.24    1.93
   3  -7  13   12.21    2.04
   3  -7  13    9.69    2.22
  -3   7 -13   14.73    2.40
   4  -6  13    3.59    2.31
   4  -6  13    7.61    1.92
  -4   6 -13    1.66    2.28
   1 -11  13    3.19    3.30
  -1  11 -13    3.02    2.16
   2 -10  13    2.85    1.93
  -2  10 -13    5.16    2.18
  -2  10 -13    3.57    2.18
  -7   7  14    0.49    2.13
  -7   7  14    0.22    2.01
  -6   8  14   -0.98    2.06
  -6   8  14   -0.55    2.00
  -5   9  14    2.35    1.89
  -5   9  14    0.40    2.22
  -8   4  14    3.26    2.11
  -8   4  14    5.21    2.06
  -7   5  14   -0.70    1.94
  -7   5  14   -2.68    1.88
  -6   6  14    0.60    1.68
  -6   6  14    1.46    1.95
  -5   7  14    0.96    2.00
  -5   7  14    0.52    1.78
  -4   8  14    3.92    2.10
  -4   8  14    0.63    1.98
  -3   9  14    0.74    1.97
  -3   9  14   -0.24    2.04
  -9   1  14   -4.56    2.03
  -8   2  14   -0.93    1.85
  -8   2  14    1.90    1.94
  -7   3  14    4.36    1.71
  -7   3  14    2.63    1.85
  -6   4  14   32.48    3.34
  -6   4  14   25.83    2.94
  -5   5  14    4.53    1.92
  -5   5  14    3.18    1.98
  -4   6  14    0.11    1.67
  -4   6  14   -3.61    1.76
  -3   7  14    8.93    2.16
  -3   7  14    8.59    2.21
  -2   8  14    2.82    1.97
  -2   8  14    6.83    1.92
  -1   9  14   10.17    2.43
  -1   9  14    9.03    2.32
  -9  -1  14    1.74    2.14
  -8   0  14    0.28    1.98
  -7   1  14    2.55    2.86
  -7   1  14    0.30    1.79
  -6   2  14    8.01    1.95
  -6   2  14    8.58    2.78
  -5   3  14    0.51    1.67
  -4   4  14    5.13    2.11
  -4   4  14    3.12    1.74
  -3   5  14    4.05    1.79
  -3   5  14    0.87    1.86
  -2   6  14   11.49    2.32
  -2   6  14   10.76    2.00
  -1   7  14   -0.53    1.95
  -1   7  14    1.92    1.90
   0   8  14   -2.03    1.98
   0   8  14    1.07    1.78
  -8  -2  14   -3.01    1.70
  -7  -1  14   -0.50    1.76
  -7  -1  14    0.29    1.68
  -6   0  14   21.09    2.50
  -6   0  14   22.21    2.49
  -5   1  14    2.33    1.84
  -5   1  14    3.26    1.74
  -4   2  14    1.86    1.67
  -4   2  14   -0.34    1.65
  -3   3  14    2.43    1.73
  -3   3  14   -0.56    2.11
  -2   4  14   16.03    2.29
  -2   4  14   16.67    2.26
  -1   5  14    2.31    1.91
  -1   5  14    9.67    2.22
   0   6  14    2.32    1.83
   0   6  14    4.62    2.12
   1   7  14    4.87    2.19
   1   7  14    3.94    2.19
  -8  -4  14    8.53    2.25
  -7  -3  14    4.91    1.77
  -7  -3  14    6.02    1.84
  -6  -2  14    7.37    1.90
  -6  -2  14   10.07    2.03
  -5  -1  14   -0.14    1.62
  -5  -1  14    0.15    1.65
  -4   0  14    1.85    1.75
  -4   0  14    1.42    1.61
  -3   1  14   -1.40    1.49
  -3   1  14   -0.17    1.69
  -2   2  14    5.06    1.59
  -2   2  14    5.50    1.74
  -1   3  14    3.93    1.93
  -1   3  14    2.93    1.64
   0   4  14   -1.44    1.64
   0   4  14    0.59    1.56
   1   5  14    1.54    2.06
   1   5  14    4.61    2.10
  -7  -5  14   -2.01    1.80
  -6  -4  14   22.13    2.53
  -6  -4  14   23.98    2.45
  -5  -3  14    4.33    1.73
  -5  -3  14    4.54    1.65
  -4  -2  14    0.34    1.41
  -4  -2  14    1.73    1.54
  -3  -1  14   -0.38    1.77
  -3  -1  14    1.02    1.62
  -2   0  14    3.83    1.73
  -2   0  14    0.74    2.65
  -1   1  14    0.08    1.68
  -1   1  14   -0.42    1.57
   0   2  14    5.50    1.75
   0   2  14    0.83    1.62
   1   3  14   13.02    2.38
   1   3  14    8.67    2.05
   2   4  14    6.96    1.98
   2   4  14    5.41    2.07
  -7  -7  14   -3.63    1.92
  -6  -6  14    1.27    1.88
  -6  -6  14    6.70    2.27
  -5  -5  14    2.00    1.66
  -5  -5  14    3.09    1.87
  -4  -4  14    5.10    1.75
  -4  -4  14    4.46    1.72
  -3  -3  14    1.82    1.68
  -3  -3  14    3.10    1.68
  -2  -2  14   10.49    1.84
  -1  -1  14    1.15    1.60
   0   0  14    1.01    1.83
   0   0  14    2.03    1.76
   1   1  14   -1.85    1.68
   1   1  14   -3.63    1.42
   2   2  14   28.80    3.26
   2   2  14   28.77    3.10
  -6  -8  14    1.38    1.91
  -5  -7  14   -0.81    1.82
  -4  -6  14    3.30    1.64
  -4  -6  14    1.51    1.69
  -3  -5  14    1.30    1.57
  -3  -5  14    1.47    1.72
  -2  -4  14   18.44    2.29
  -2  -4  14   16.17    2.07
  -1  -3  14    2.52    1.72
   0  -2  14    4.75    1.87
   1  -1  14   -1.51    1.39
   2   0  14   13.34    2.11
   2   0  14   14.82    2.45
   3   1  14   -1.82    1.96
  -5  -9  14    3.48    2.09
  -4  -8  14    5.58    2.05
  -3  -7  14    7.37    2.05
  -2  -6  14   11.96    2.17
  -2  -6  14    7.96    1.74
  -1  -5  14    3.33    1.89
  -1  -5  14    7.51    1.85
   0  -4  14    0.12    1.70
   0  -4  14    4.87    2.28
   1  -3  14    9.74    2.38
   1  -3  14   15.32    2.37
   2  -2  14   27.15    3.36
   2  -2  14   28.47    3.01
   3  -1  14    4.00    2.10
  -3  -9  14   -0.46    1.90
  -2  -8  14    5.84    2.05
  -1  -7  14   -1.67    1.70
  -1  -7  14    0.39    1.56
   0  -6  14    3.65    1.75
   0  -6  14    1.57    1.87
   1  -5  14    0.18    1.80
   1  -5  14    1.51    1.75
   2  -4  14    3.80    1.92
  -1  -9  14   12.04    2.37
   0  -8  14    1.02    1.96
   1  -7  14    2.48    1.99
   1  -7  14    4.68    1.90
  -6   2  15    0.53    2.10
  -5   3  15    2.44    2.21
  -5   3  15    3.45    2.09
  -4   4  15    4.07    2.18
  -4   4  15   -3.66    1.86
  -6   0  15    1.28    2.12
  -6   0  15    1.18    1.95
  -5   1  15    0.39    2.10
  -5   1  15    1.93    2.09
  -4   2  15   -0.10    1.92
  -4   2  15   -2.65    1.95
  -3   3  15   15.34    2.60
  -3   3  15   11.87    2.45
  -2   4  15    0.04    2.04
  -2   4  15    1.10    1.95
  -5  -1  15    2.37    2.71
  -5  -1  15    0.92    2.05
  -4   0  15    0.25    1.97
  -4   0  15    1.63    1.95
  -3   1  15   25.69    2.94
  -3   1  15   21.23    2.88
  -2   2  15    0.89    1.98
  -2   2  15   -3.56    1.91
  -1   3  15    8.09    2.09
  -5  -3  15    3.48    2.12
  -5  -3  15    1.61    2.02
  -4  -2  15   -2.31    1.97
  -4  -2  15    4.35    1.98
  -3  -1  15   24.85    3.63
  -3  -1  15   27.97    3.38
  -2   0  15    1.07    1.90
  -2   0  15   -1.59    1.81
  -1   1  15   -2.63    1.76
  -1   1  15    2.59    1.96
  -4  -4  15    4.34    1.95
  -4  -4  15   -0.24    2.10
  -3  -3  15   13.93    2.33
  -3  -3  15   16.72    2.56
  -2  -2  15    0.76    1.79
  -1  -1  15    0.07    1.87
  -1  -1  15    0.69    1.87
  -2  -4  15    5.40    1.86
  -2  -4  15    4.71    2.11
  -1  -3  15    3.83    2.99
   0   0   0    0.00    0.00
;
_shelx_hkl_checksum     63611
_shelx_res_file
;
    1.res created by SHELXL-2014/7
TITL 1 in C2/c
CELL 0.71073 11.6097 18.0459 11.4965 90 102.346 90
ZERR 8 0.0023 0.0036 0.0023 0 0.03 0
LATT 7
SYMM -X,+Y,0.5-Z
SFAC C H N O S Co
UNIT 72 72 8 40 8 8
EQIV $1 -0.5+X,-0.5+Y,+Z
EQIV $2 -0.5+X,0.5-Y,0.5+Z
EQIV $3 +X,1-Y,0.5+Z
SIMU 0.01 0.02 2 C7A > C9B
SIMU 0.01 0.02 2 C3A > C4B
SIMU 0.01 0.02 3.7 C8A C9A C9B C8B
SIMU 0.01 0.02 1.7 C7A C7B
L.S. 8
PLAN  5
SIZE 0.11 0.15 0.24
TEMP 25(2)
HTAB C8A O4_$1
HTAB C9A O1_$2
HTAB C9B O3_$3
BOND $H
CONF
fmap 2
acta
MERG 2
REM <olex2.extras>
REM <HklSrc "%.\\1.hkl">
REM </olex2.extras>
WGHT    0.033600    4.208000
FVAR       0.08793   0.55007   0.85532
CO1   6    0.000000    0.225854    0.250000    10.50000    0.01563    0.01075 =
         0.02033    0.00000    0.00290    0.00000
CO2   6    0.250000    0.250000    0.500000    10.50000    0.01918    0.00979 =
         0.01643   -0.00102    0.00330   -0.00013
S1    5    0.284266    0.494225    0.305500    11.00000    0.03308    0.01710 =
         0.03034    0.00821   -0.01019   -0.00841
O1    4    0.111640    0.309209    0.224110    11.00000    0.03180    0.02040 =
         0.02965    0.00504    0.00040   -0.01179
O2    4    0.241003    0.341604    0.391726    11.00000    0.04029    0.01506 =
         0.02804    0.00695   -0.00202   -0.00627
O3    4    0.218632    0.679649    0.128591    11.00000    0.02542    0.01964 =
         0.02642    0.01028    0.00543   -0.00189
O4    4    0.380319    0.644771    0.262427    11.00000    0.02441    0.01884 =
         0.03347    0.00748   -0.00095   -0.00816
O5    4    0.061007    0.226089    0.446155    11.00000    0.01784    0.03175 =
         0.01904   -0.00019    0.00579   -0.00124
N1    3   -0.066885    0.209600    0.567435    11.00000    0.02971    0.08305 =
         0.02796    0.00283    0.01240   -0.01242
C1    1    0.177865    0.353672    0.290860    11.00000    0.01834    0.01605 =
         0.02704    0.00436    0.00591   -0.00369
C2    1    0.184039    0.429547    0.240201    11.00000    0.02527    0.02237 =
         0.03386    0.00796   -0.00484   -0.01104
PART 1
C3A   1    0.129537    0.452843    0.127026    21.00000    0.03806    0.02472 =
         0.03473    0.00823   -0.01219   -0.01288
AFIX  43
H3A   2    0.080784    0.422666    0.071922    21.00000   -1.20000
AFIX   0
C4A   1    0.155238    0.526057    0.104250    21.00000    0.03955    0.02663 =
         0.03161    0.01587   -0.00988   -0.01063
AFIX  43
H4A   2    0.126242    0.549973    0.032290    21.00000   -1.20000
AFIX   0
PART 0
PART 2
C3B   1    0.116735    0.536898    0.140188   -21.00000    0.03490    0.03016 =
         0.04350    0.01795   -0.01285   -0.00925
AFIX  43
H3B   2    0.064254    0.567847    0.090082   -21.00000   -1.20000
AFIX   0
C4B   1    0.091628    0.463176    0.163114   -21.00000    0.03020    0.02877 =
         0.04178    0.01916   -0.01002   -0.01637
AFIX  43
H4B   2    0.020899    0.439644    0.130200   -21.00000   -1.20000
AFIX   0
PART 0
C5    1    0.228334    0.559028    0.200152    11.00000    0.03166    0.01713 =
         0.03087    0.01137   -0.00619   -0.00756
C6    1    0.280969    0.634067    0.197012    11.00000    0.02522    0.01753 =
         0.01959    0.00370    0.00685   -0.00408
PART 3
C7A   1   -0.003013    0.249913    0.511213    31.00000    0.02460    0.04237 =
         0.02496   -0.00212    0.00359    0.00023
AFIX  43
H7A   2   -0.005787    0.301007    0.520817    31.00000   -1.20000
AFIX   0
C8A   1   -0.068134    0.129647    0.555756    31.00000    0.08387    0.07983 =
         0.05404    0.01069    0.02162   -0.02622
AFIX  33
H8AA  2   -0.119292    0.108801    0.602634    31.00000   -1.50000
H8AB  2   -0.096209    0.116414    0.473705    31.00000   -1.50000
H8AC  2    0.010271    0.110748    0.583190    31.00000   -1.50000
AFIX   0
C9A   1   -0.140906    0.243373    0.641977    31.00000    0.04592    0.14524 =
         0.05065   -0.00416    0.03341    0.00164
AFIX  33
H9AA  2   -0.181044    0.205153    0.675806    31.00000   -1.50000
H9AB  2   -0.092242    0.271437    0.704712    31.00000   -1.50000
H9AC  2   -0.197790    0.275593    0.594113    31.00000   -1.50000
AFIX   0
PART 0
PART 4
C7B   1    0.008391    0.183594    0.497275   -31.00000    0.03975    0.05493 =
         0.02871    0.00692   -0.00857   -0.00920
AFIX  43
H7B   2    0.018343    0.132822    0.489622   -31.00000   -1.20000
AFIX   0
C9B   1   -0.078274    0.290830    0.591413   -31.00000    0.06384    0.10226 =
         0.04605   -0.00143    0.00581   -0.00449
AFIX  33
H9BA  2   -0.134037    0.297745    0.641251   -31.00000   -1.50000
H9BB  2   -0.002964    0.310116    0.630846   -31.00000   -1.50000
H9BC  2   -0.105097    0.316524    0.517460   -31.00000   -1.50000
AFIX   0
C8B   1   -0.117763    0.153503    0.628242   -31.00000    0.07718    0.12238 =
         0.06081    0.00368    0.02660   -0.02096
AFIX  33
H8BA  2   -0.168172    0.176115    0.674281   -31.00000   -1.50000
H8BB  2   -0.163099    0.120173    0.571173   -31.00000   -1.50000
H8BC  2   -0.056224    0.126508    0.680154   -31.00000   -1.50000
AFIX   0
HKLF 4
REM  1 in C2/c
REM R1 =  0.0399 for    2285 Fo > 4sig(Fo)  and  0.0627 for all    2928 data
REM    203 parameters refined using     90 restraints
END
WGHT      0.0336      4.2079
REM Highest difference peak  0.482,  deepest hole -0.435,  1-sigma level  0.094
Q1    1   0.2314  0.4601  0.2737  11.00000  0.05    0.48
Q2    1  -0.0999  0.2109  0.7130  11.00000  0.05    0.45
Q3    1   0.2654  0.5374  0.2398  11.00000  0.05    0.43
Q4    1  -0.1401  0.2375  0.7259  11.00000  0.05    0.40
Q5    1  -0.0530  0.0787  0.6305  11.00000  0.05    0.38
;
_shelx_res_checksum     20174
