# Supplementary material for: Poly[bis­(μ2-N,N-di­methyl­formamide-κ2 O:O)bis­(μ4-thio­phene-2,5-di­carboxyl­ato-κ4 O:O′:O′′:O′′′)dicobalt(II)]
Source: IUCrdata. 2022 Aug 12;7(Pt 8):x220775. doi: 10.1107/S2414314622007751 (PMC9635415; doi:10.1107/S2414314622007751)
Supplement: Supplementary file 2 [file x-07-x220775-Isup3.hkl]

data_I                                                                          
_shelx_title ' 1 in C2/c'                                                       
_shelx_refln_list_code          4                                               
_shelx_F_calc_maximum      365.54                                               
_exptl_crystal_F_000      1224.00                                               
_reflns_d_resolution_high  0.7494                                               
                                                                                
loop_                                                                           
 _space_group_symop_operation_xyz                                               
 'x, y, z'                                                                      
 '-x, y, -z+1/2'                                                                
 'x+1/2, y+1/2, z'                                                              
 '-x+1/2, y+1/2, -z+1/2'                                                        
 '-x, -y, -z'                                                                   
 'x, -y, z-1/2'                                                                 
 '-x+1/2, -y+1/2, -z'                                                           
 'x+1/2, -y+1/2, z-1/2'                                                         
                                                                                
_cell_length_a    11.6097                                                       
_cell_length_b    18.0459                                                       
_cell_length_c    11.4965                                                       
_cell_angle_alpha  90.000                                                       
_cell_angle_beta  102.346                                                       
_cell_angle_gamma  90.000                                                       
                                                                                
_shelx_F_squared_multiplier     1.000                                           
                                                                                
loop_                                                                           
 _refln_index_h                                                                 
 _refln_index_k                                                                 
 _refln_index_l                                                                 
 _refln_F_squared_calc                                                          
 _refln_F_squared_meas                                                          
 _refln_F_squared_sigma                                                         
 _refln_observed_status                                                         
   2   0   0      32807.06      35948.86       732.97 o                         
   4   0   0      38750.70      39859.54       878.24 o                         
   6   0   0       8137.52       8796.47       201.82 o                         
   8   0   0      15377.56      16499.11       517.38 o                         
  10   0   0        826.11        844.62       143.57 o                         
  12   0   0       1322.78       1086.83       248.99 o                         
  14   0   0        882.50        991.29       230.23 o                         
   3   1   0       4004.79       4674.54        54.76 o                         
   5   1   0       1213.84       1150.76        41.55 o                         
   7   1   0       1816.26       1562.04        62.05 o                         
   9   1   0       1432.76       1318.42       131.93 o                         
  11   1   0        563.16        611.13        81.95 o                         
  13   1   0        114.95         68.45       109.74 o                         
  15   1   0        256.65        259.63       140.77 o                         
   2   2   0      31405.36      31791.28       301.64 o                         
   4   2   0      17748.59      17405.15       219.58 o                         
   6   2   0        525.91        744.36        83.69 o                         
   8   2   0      12524.79      12873.96       233.23 o                         
  10   2   0        582.13        491.13        66.99 o                         
  12   2   0       7109.27       6783.49       213.57 o                         
  14   2   0          0.07          8.17        99.72 o                         
   1   3   0      18248.44      18757.18       172.04 o                         
   3   3   0      12256.82      12634.32       164.42 o                         
   5   3   0       9040.36       9421.47       178.33 o                         
   7   3   0       7830.55       7259.07       158.89 o                         
   9   3   0       1136.88        989.69        73.16 o                         
  11   3   0        693.22        607.41        94.32 o                         
  13   3   0         74.47        125.29        82.98 o                         
  15   3   0        492.31        580.63       197.40 o                         
   0   4   0      65795.95      64077.32       691.76 o                         
   2   4   0        667.64        743.47        23.18 o                         
   4   4   0      29877.69      28880.85       400.10 o                         
   6   4   0         83.81        210.52        30.59 o                         
   8   4   0       6032.19       6080.67       260.41 o                         
  10   4   0          0.04        -53.78        53.78 o                         
  12   4   0       2218.94       2243.40       150.65 o                         
  14   4   0       1146.27       1466.42       195.50 o                         
   1   5   0       3905.19       4037.68        82.88 o                         
   3   5   0       4141.68       3992.28        66.12 o                         
   5   5   0      14019.47      13616.97       213.71 o                         
   7   5   0        518.89        554.35        45.66 o                         
   9   5   0        206.56        255.59        55.07 o                         
  11   5   0        155.95         61.89        94.50 o                         
  13   5   0       1003.66       1033.44       116.83 o                         
   0   6   0        357.04        534.59        28.56 o                         
   2   6   0      20615.54      22455.84       259.70 o                         
   4   6   0       6481.27       7009.08       120.23 o                         
   6   6   0       1168.11       1259.75        70.79 o                         
   8   6   0       2954.01       3037.39       138.32 o                         
  10   6   0       1314.55       1349.60        90.90 o                         
  12   6   0       6122.94       5944.53       206.02 o                         
  14   6   0        138.83        -14.09       194.66 o                         
   1   7   0        918.65        968.28        35.17 o                         
   3   7   0      29398.12      30782.73       353.55 o                         
   5   7   0        311.06        166.68        40.22 o                         
   7   7   0       6151.59       5718.47       191.13 o                         
   9   7   0       3070.61       2779.79       124.37 o                         
  11   7   0       3583.36       3320.12       196.17 o                         
  13   7   0       1001.11        906.63       157.11 o                         
   0   8   0      21065.95      19987.05       288.71 o                         
   2   8   0       3063.56       3007.23        65.41 o                         
   4   8   0      16769.02      17472.43       240.08 o                         
   6   8   0        698.83        705.11       113.18 o                         
   8   8   0       2804.73       2689.14       127.67 o                         
  10   8   0        202.66        177.31        74.67 o                         
  12   8   0        763.11        678.44       134.85 o                         
  14   8   0        115.78        423.51       171.34 o                         
   1   9   0      29860.94      33747.16       572.03 o                         
   3   9   0         22.66        128.37        30.44 o                         
   5   9   0      15807.61      15991.80       230.35 o                         
   7   9   0       2694.10       2731.33       116.07 o                         
   9   9   0       5826.11       5848.72       180.26 o                         
  11   9   0          6.72         38.12        84.48 o                         
  13   9   0       1953.85       2165.06       216.27 o                         
   0  10   0      12814.99      13414.96       238.22 o                         
   2  10   0       3794.70       4061.15        83.36 o                         
   4  10   0       1567.33       1525.25        72.15 o                         
   6  10   0        911.34        879.03        52.62 o                         
   8  10   0       6188.88       6234.27       203.32 o                         
  10  10   0       2265.36       2220.87       149.46 o                         
  12  10   0       2771.77       3192.70       231.53 o                         
   1  11   0      11416.74      11768.76       194.36 o                         
   3  11   0       7127.85       6820.35       200.87 o                         
   5  11   0         10.17         99.28        43.89 o                         
   7  11   0       2081.77       2053.56       102.26 o                         
   9  11   0        761.26        733.46        82.44 o                         
  11  11   0       1058.51        996.99       120.23 o                         
  13  11   0        259.99        311.23       213.22 o                         
   0  12   0       7515.82       7156.19       378.98 o                         
   2  12   0      24556.77      23805.81       671.90 o                         
   4  12   0      14289.38      13885.91       245.10 o                         
   6  12   0       2858.68       2960.49       194.35 o                         
   8  12   0       1230.44       1136.87        86.18 o                         
  10  12   0        577.92        572.14        91.03 o                         
  12  12   0        156.45        291.44       124.15 o                         
   1  13   0      11821.51      11533.88       186.19 o                         
   3  13   0        228.86        197.82        45.28 o                         
   5  13   0        489.98        471.15        65.63 o                         
   7  13   0        180.95        197.97        67.56 o                         
   9  13   0       6632.58       6333.52       188.70 o                         
  11  13   0         42.83        103.28       103.93 o                         
   0  14   0       2011.23       2257.50       144.32 o                         
   2  14   0        607.76        994.38        62.21 o                         
   4  14   0          7.57        106.52        49.29 o                         
   6  14   0       2807.58       2991.50       120.15 o                         
   8  14   0       1980.16       2136.85       228.51 o                         
  10  14   0       2227.85       2510.27       153.11 o                         
  12  14   0        565.54        673.83       177.73 o                         
   1  15   0        955.12        890.49        95.00 o                         
   3  15   0       3601.37       3561.25       102.54 o                         
   5  15   0        101.48         28.81        60.02 o                         
   7  15   0       4169.79       4397.54       226.83 o                         
   9  15   0        367.02        602.41       104.64 o                         
  11  15   0       1867.12       1742.32       178.88 o                         
   0  16   0       3612.25       4006.37       258.69 o                         
   2  16   0      15129.03      14661.81       236.33 o                         
   4  16   0       2345.69       2325.03        95.57 o                         
   6  16   0       4772.66       4687.22       156.95 o                         
   8  16   0        149.11         45.76       108.39 o                         
  10  16   0        340.99        535.81       155.36 o                         
   1  17   0        858.70        937.11        92.60 o                         
   3  17   0        155.76        158.70        75.66 o                         
   5  17   0       2022.58       1950.14       125.18 o                         
   7  17   0          3.83        -45.77       101.63 o                         
   9  17   0        111.84       -119.48       253.46 o                         
   0  18   0         48.38        -91.51        91.51 o                         
   2  18   0       1686.04       1826.00       112.03 o                         
   4  18   0       2046.77       1950.82       123.72 o                         
   6  18   0       1389.76       1331.93       117.60 o                         
   8  18   0         96.28        154.80       139.41 o                         
  10  18   0        973.03        995.07       245.29 o                         
   1  19   0          0.70        -85.13        85.13 o                         
   3  19   0        869.80        585.98        96.60 o                         
   5  19   0         15.76         64.26        91.63 o                         
   7  19   0        536.86        484.01       194.80 o                         
   9  19   0         47.89         20.41       156.76 o                         
   0  20   0       1168.00       1172.59       151.02 o                         
   2  20   0       8805.68       8898.42       259.00 o                         
   4  20   0         54.82        256.71        98.35 o                         
   6  20   0       3998.15       3782.48       379.91 o                         
   8  20   0        731.86        805.10       169.01 o                         
   1  21   0          0.07        -77.36        94.04 o                         
   3  21   0        218.00        124.82       106.09 o                         
   5  21   0        476.58        652.57       273.56 o                         
   7  21   0        368.24        155.60       156.30 o                         
   0  22   0        871.41       1165.88       186.63 o                         
   2  22   0       2157.30       2202.52       148.90 o                         
   4  22   0         10.41         46.11       156.80 o                         
   6  22   0        911.67        504.95       175.42 o                         
   1  23   0        405.14        543.11       140.21 o                         
   3  23   0        127.27        369.12       130.16 o                         
   0  24   0         13.98         99.45       189.88 o                         
 -15   1   1         23.20        -80.98       176.65 o                         
 -13   1   1       1007.43        924.96       110.50 o                         
 -11   1   1         87.80        150.69       115.76 o                         
  -9   1   1      12974.30      12189.96       363.46 o                         
  -7   1   1        165.61        133.14        26.17 o                         
  -5   1   1      30382.21      31028.68       382.26 o                         
  -3   1   1      29355.92      30748.72       293.40 o                         
  -1   1   1      92156.61      68014.20      2496.34 o                         
   1   1   1         11.23         34.26         6.11 o                         
   3   1   1      52779.82      56856.42      1255.51 o                         
   5   1   1       7553.31       7770.40       127.66 o                         
   7   1   1      18201.54      17222.12       345.94 o                         
   9   1   1         96.91        109.40        42.57 o                         
  11   1   1       7494.53       7695.80       185.79 o                         
  13   1   1        126.75        264.89       122.66 o                         
 -14   2   1        564.07        249.16       170.00 o                         
 -12   2   1         32.35         56.56        76.36 o                         
 -10   2   1        106.25         31.04       113.82 o                         
  -8   2   1       3630.97       3643.82        99.05 o                         
  -6   2   1        659.11        892.49        36.73 o                         
  -4   2   1       3470.66       3591.97        54.94 o                         
  -2   2   1       2051.12       2140.96        26.59 o                         
   0   2   1          1.25          1.49         4.78 o                         
   2   2   1       3388.39       3420.75        36.41 o                         
   4   2   1       1476.04       1360.88        39.39 o                         
   6   2   1        279.26        347.76        28.34 o                         
   8   2   1        922.29       1103.24        53.84 o                         
  10   2   1        263.92        284.03        70.54 o                         
  12   2   1        438.68        298.97        80.09 o                         
  14   2   1        961.63        994.98       152.00 o                         
 -15   3   1         60.61        237.82       132.80 o                         
 -13   3   1       2770.53       2575.00       244.75 o                         
 -11   3   1        311.47        238.95        73.59 o                         
  -9   3   1       8113.77       7372.56       160.68 o                         
  -7   3   1         39.63         13.65        37.75 o                         
  -5   3   1      22649.38      22695.11       261.84 o                         
  -3   3   1       8477.68       9273.09       106.55 o                         
  -1   3   1      14681.20      15274.46       152.27 o                         
   1   3   1        425.25        420.77        13.15 o                         
   3   3   1      34499.70      36469.71       548.67 o                         
   5   3   1       2142.45       2240.73        88.03 o                         
   7   3   1       8953.23       7865.61       236.22 o                         
   9   3   1        149.54         98.63        50.74 o                         
  11   3   1       3664.02       3580.86       182.00 o                         
  13   3   1        110.77        132.01        89.12 o                         
 -14   4   1        535.91        576.77       122.92 o                         
 -12   4   1        100.40        225.70        83.42 o                         
 -10   4   1       1009.89        790.56       223.76 o                         
  -8   4   1        623.89        656.40       550.14 o                         
  -6   4   1       1953.03       2255.36        53.41 o                         
  -4   4   1       6886.45       7252.09       107.41 o                         
  -2   4   1        675.17        658.99        23.81 o                         
   0   4   1       2155.44       2055.24        32.27 o                         
   2   4   1       3774.82       3580.89        48.17 o                         
   4   4   1       1098.53        876.83        31.72 o                         
   6   4   1       6729.18       7248.98       135.29 o                         
   8   4   1        192.52        248.37        56.39 o                         
  10   4   1       1804.41       1657.75       105.32 o                         
  12   4   1          5.18        -77.99        77.99 o                         
  14   4   1        710.93        704.18       144.35 o                         
 -13   5   1       1533.06       1432.51       126.38 o                         
 -11   5   1         13.18        129.27        74.65 o                         
  -9   5   1       1065.74        861.34        76.81 o                         
  -7   5   1          1.48         15.47        33.77 o                         
  -5   5   1      14242.34      14610.25       181.34 o                         
  -3   5   1      18534.45      20455.95       264.78 o                         
  -1   5   1       2896.69       2667.07        40.80 o                         
   1   5   1        900.12        898.97        23.52 o                         
   3   5   1      22388.87      21969.94       340.99 o                         
   5   5   1        378.88        375.54        31.22 o                         
   7   5   1       6354.70       5927.58       140.84 o                         
   9   5   1       1197.87       1219.29        89.84 o                         
  11   5   1       6327.60       6134.35       264.73 o                         
  13   5   1          9.09        189.32       245.75 o                         
 -14   6   1        140.89        201.02       203.07 o                         
 -12   6   1       2430.05       2247.74       148.08 o                         
 -10   6   1          5.06        107.36        64.33 o                         
  -8   6   1        671.65        696.49        63.09 o                         
  -6   6   1       3576.56       3819.74       111.67 o                         
  -4   6   1      23945.22      24903.43       318.14 o                         
  -2   6   1       6616.10       6144.35       114.74 o                         
   0   6   1        165.06         73.67        13.27 o                         
   2   6   1        901.23        725.53        29.68 o                         
   4   6   1       6943.83       7299.46       108.64 o                         
   6   6   1       3425.51       3424.80       117.73 o                         
   8   6   1        407.53        350.01        52.46 o                         
  10   6   1        199.41        290.78        64.27 o                         
  12   6   1       1598.09       1707.34       195.31 o                         
  14   6   1        537.78        678.48       155.20 o                         
 -13   7   1       2173.77       1887.16       177.26 o                         
 -11   7   1       1441.39       1322.81       104.35 o                         
  -9   7   1       3992.95       3781.67       140.36 o                         
  -7   7   1       3849.96       3808.41       129.00 o                         
  -5   7   1      25443.37      25473.20       330.86 o                         
  -3   7   1         97.33        462.77        38.35 o                         
  -1   7   1       1079.83        904.49        21.55 o                         
   1   7   1         41.23         11.48        14.94 o                         
   3   7   1       2398.80       2267.25        76.54 o                         
   5   7   1       1403.15       1577.59        58.01 o                         
   7   7   1        844.38        871.96        80.63 o                         
   9   7   1          7.83         36.50        63.43 o                         
  11   7   1       1376.72       1360.16       147.25 o                         
  13   7   1          1.94         17.71       174.29 o                         
 -14   8   1        370.22        338.74       172.36 o                         
 -12   8   1       1119.93       1131.01       149.08 o                         
 -10   8   1       1453.96       1652.71       119.53 o                         
  -8   8   1        430.26        475.89        71.97 o                         
  -6   8   1       3903.23       3810.29        88.06 o                         
  -4   8   1      10875.14      10284.63       175.71 o                         
  -2   8   1       6735.00       6570.64       108.26 o                         
   0   8   1       5168.11       4586.16        70.66 o                         
   2   8   1        763.52        728.04        37.39 o                         
   4   8   1      10775.96      11397.58       186.58 o                         
   6   8   1       1331.06       1330.80       103.01 o                         
   8   8   1        306.43        363.29        97.21 o                         
  10   8   1       1255.81       1208.39       106.17 o                         
  12   8   1       2242.89       2168.58       227.00 o                         
  14   8   1        440.90        522.33       516.08 o                         
 -13   9   1       1330.50       1620.11       200.48 o                         
 -11   9   1       1673.26       1823.06       131.22 o                         
  -9   9   1       2755.48       2751.65       126.85 o                         
  -7   9   1       2459.81       2466.23        99.50 o                         
  -5   9   1       7991.20       8068.18       120.86 o                         
  -3   9   1       3705.79       3463.98        84.76 o                         
  -1   9   1      12888.96      13387.21       187.51 o                         
   1   9   1       6107.83       5916.40       102.13 o                         
   3   9   1       6932.30       6360.29       138.71 o                         
   5   9   1       1952.72       1896.45        91.01 o                         
   7   9   1       1754.51       1638.51       125.06 o                         
   9   9   1        662.34        539.68        82.54 o                         
  11   9   1       1188.26       1371.77       127.42 o                         
  13   9   1         52.50        232.98       289.08 o                         
 -12  10   1        515.02        381.23       138.54 o                         
 -10  10   1       1819.26       1919.27       117.75 o                         
  -8  10   1       1100.63       1091.15        79.84 o                         
  -6  10   1       8427.13       8042.76       125.54 o                         
  -4  10   1        453.01        496.44        46.30 o                         
  -2  10   1       8376.51       7824.19       150.31 o                         
   0  10   1       7456.16       7114.28       162.62 o                         
   2  10   1       6352.89       6464.91       116.94 o                         
   4  10   1       1283.69       1213.68       108.73 o                         
   6  10   1        318.81        313.34        54.56 o                         
   8  10   1       5351.86       5325.59       170.92 o                         
  10  10   1        419.11        317.77        89.74 o                         
  12  10   1       2078.59       2222.46       193.58 o                         
 -13  11   1        236.94        279.06       209.98 o                         
 -11  11   1       1321.31       1398.75       108.14 o                         
  -9  11   1        615.47        754.21       103.24 o                         
  -7  11   1       5368.46       4992.41       107.54 o                         
  -5  11   1      13453.79      12830.15       278.17 o                         
  -3  11   1      12954.34      12692.14       216.70 o                         
  -1  11   1       9946.76      10505.64       173.61 o                         
   1  11   1       5100.46       4802.84        90.82 o                         
   3  11   1        779.13        686.92        62.95 o                         
   5  11   1       3547.72       3433.74       143.19 o                         
   7  11   1       1894.03       1806.15       157.19 o                         
   9  11   1       2513.40       2018.44       155.52 o                         
  11  11   1       1823.31       1907.80       146.81 o                         
  13  11   1       1336.61       1372.60       204.34 o                         
 -12  12   1        136.79         38.45       133.62 o                         
 -10  12   1       2050.24       2103.51       124.65 o                         
  -8  12   1       5122.26       4939.07       148.94 o                         
  -6  12   1        336.38        350.54        44.77 o                         
  -4  12   1       2523.34       2635.18        94.65 o                         
  -2  12   1       5949.86       5880.29       128.92 o                         
   0  12   1      10451.19      10032.43       202.22 o                         
   2  12   1       3369.44       3563.53        90.61 o                         
   4  12   1        688.58        621.93        46.91 o                         
   6  12   1         11.45         88.51        57.67 o                         
   8  12   1       2733.63       2520.93       125.70 o                         
  10  12   1       2632.77       2523.48       144.91 o                         
  12  12   1         87.45        494.46       117.27 o                         
 -11  13   1        975.25        915.86       226.08 o                         
  -9  13   1          7.18        -67.97        71.07 o                         
  -7  13   1       2727.30       2635.03       170.82 o                         
  -5  13   1          6.50        -44.65        44.65 o                         
  -3  13   1        787.24        822.46        60.01 o                         
  -1  13   1       1174.45       1244.72        91.53 o                         
   1  13   1      17230.12      16975.81       396.89 o                         
   3  13   1       8252.61       8137.59       195.62 o                         
   5  13   1      10869.75      10647.79       229.57 o                         
   7  13   1       1463.01       1342.34        98.18 o                         
   9  13   1       3667.38       3978.79       161.75 o                         
  11  13   1        429.36        461.55       133.57 o                         
 -12  14   1        416.27        536.81       188.10 o                         
 -10  14   1         44.19         37.72        90.01 o                         
  -8  14   1       1333.35       1336.99        98.39 o                         
  -6  14   1       4956.36       4609.68       136.14 o                         
  -4  14   1         11.98         59.68        47.56 o                         
  -2  14   1      11849.27      11257.83       187.11 o                         
   0  14   1        316.78        299.67        40.01 o                         
   2  14   1       9745.46       9300.45       167.31 o                         
   4  14   1       1120.24       1097.84        70.62 o                         
   6  14   1        761.57        796.10        83.00 o                         
   8  14   1       1870.11       1898.84       117.48 o                         
  10  14   1        461.23        473.18       161.12 o                         
  12  14   1        945.36        786.72       275.83 o                         
 -11  15   1       1226.75       1128.63       171.58 o                         
  -9  15   1        138.09        223.04       114.92 o                         
  -7  15   1       4860.28       4718.85       150.70 o                         
  -5  15   1         40.84        146.10        84.07 o                         
  -3  15   1       5939.54       5853.76       136.66 o                         
  -1  15   1          1.78          5.89        54.11 o                         
   1  15   1       5154.54       5217.74       123.33 o                         
   3  15   1        708.86        775.75        70.39 o                         
   5  15   1       5603.00       5286.21       129.90 o                         
   7  15   1        141.35        161.75        77.71 o                         
   9  15   1       1716.05       1727.75       123.73 o                         
  11  15   1         56.50         12.99       122.74 o                         
 -10  16   1        216.60        266.26       141.60 o                         
  -8  16   1         58.90        203.04       142.99 o                         
  -6  16   1        617.45        499.36       103.07 o                         
  -4  16   1       4995.27       4794.30       187.83 o                         
  -2  16   1         76.59         51.10        64.16 o                         
   0  16   1       3746.10       3688.91       136.44 o                         
   2  16   1         46.78         92.58        51.80 o                         
   4  16   1        826.85        881.68        98.26 o                         
   6  16   1       1797.73       1943.58       150.73 o                         
   8  16   1        423.25        490.80        96.90 o                         
  10  16   1       1715.51       1836.74       244.21 o                         
  -9  17   1         26.98         16.96       137.96 o                         
  -7  17   1       1693.33       1609.15       145.71 o                         
  -5  17   1        933.96        960.55       121.35 o                         
  -3  17   1       7474.00       7629.27       197.37 o                         
  -1  17   1        145.47         77.87        65.30 o                         
   1  17   1       5727.04       5520.70       140.63 o                         
   3  17   1        217.77        233.80        62.86 o                         
   5  17   1       5966.33       5717.97       147.48 o                         
   7  17   1        261.47        428.44       124.29 o                         
   9  17   1       2103.09       2151.22       192.01 o                         
 -10  18   1         20.68        188.65       170.40 o                         
  -8  18   1        156.14        584.63       257.39 o                         
  -6  18   1        187.86        307.09        96.30 o                         
  -4  18   1        804.54        622.53        90.58 o                         
  -2  18   1        411.22        306.87        76.41 o                         
   0  18   1         52.71         94.82        73.09 o                         
   2  18   1         97.39         43.22        65.11 o                         
   4  18   1        768.20        812.56       147.62 o                         
   6  18   1          2.63        145.14       206.46 o                         
   8  18   1        286.36         78.23       376.05 o                         
  -9  19   1       1174.68       1373.51       193.60 o                         
  -7  19   1       5597.98       5989.45       278.84 o                         
  -5  19   1          9.43        -33.20        90.79 o                         
  -3  19   1      11875.10      11456.75       298.18 o                         
  -1  19   1         54.02         22.78        95.03 o                         
   1  19   1       1377.37       1354.07       105.50 o                         
   3  19   1       1114.39       1386.23       113.93 o                         
   5  19   1       1521.59       1695.09       152.63 o                         
   7  19   1        346.76        528.50       151.35 o                         
   9  19   1        442.78        656.14       218.81 o                         
  -8  20   1          3.42        103.95       159.19 o                         
  -6  20   1          1.79       -109.67       109.67 o                         
  -4  20   1       1071.04        912.77       113.82 o                         
  -2  20   1        785.67        948.22       109.87 o                         
   0  20   1       1153.85       1347.07       113.07 o                         
   2  20   1        634.84        499.97       101.12 o                         
   4  20   1        238.81        138.81       110.05 o                         
   6  20   1         19.29       -147.41       147.41 o                         
   8  20   1          6.88        197.87       170.11 o                         
  -7  21   1        890.66        972.09       173.04 o                         
  -5  21   1        220.61        218.91       130.29 o                         
  -3  21   1       5103.26       5158.89       219.40 o                         
  -1  21   1          0.45         30.97        97.79 o                         
   1  21   1       5778.93       5476.28       361.25 o                         
   3  21   1        379.68        428.12       118.71 o                         
   5  21   1       5881.34       6078.85       275.68 o                         
   7  21   1       1157.10       1046.51       240.99 o                         
  -6  22   1        157.37        180.23       158.08 o                         
  -4  22   1        146.80        142.08       126.04 o                         
  -2  22   1        258.67        382.36       117.72 o                         
   0  22   1        919.45       1041.99       130.82 o                         
   2  22   1         86.82        105.67       113.34 o                         
   4  22   1         45.62        137.72       190.99 o                         
  -3  23   1       3499.97       3634.23       474.29 o                         
  -1  23   1        167.41        303.19       123.26 o                         
   1  23   1       2992.53       3332.61       227.60 o                         
   3  23   1         45.66        329.78       156.24 o                         
   0  24   1        436.31        755.67       206.55 o                         
 -14   0   2        888.31        935.16       217.30 o                         
 -12   0   2       1902.99       1840.56       201.78 o                         
 -10   0   2       6780.18       6707.77       313.01 o                         
  -8   0   2       7127.80       6934.33       225.06 o                         
  -6   0   2      20564.74      20084.62       417.45 o                         
  -4   0   2       1981.96       1983.46        48.77 o                         
  -2   0   2       7209.16       7860.28       106.66 o                         
   0   0   2      33140.29      34683.20       500.99 o                         
   2   0   2       2338.87       2721.41        93.35 o                         
   4   0   2      18553.28      22778.64       371.64 o                         
   6   0   2      16720.89      16738.50       366.31 o                         
   8   0   2        603.48        541.27        66.18 o                         
  10   0   2      30143.46      29664.76      1056.74 o                         
  12   0   2       1029.17       1033.07       127.42 o                         
  14   0   2       1716.39       2187.21       329.83 o                         
 -15   1   2         49.09        164.78       129.92 o                         
 -13   1   2        114.61        145.30       175.26 o                         
 -11   1   2       1002.47        926.70       107.88 o                         
  -9   1   2       3391.31       3473.64       103.02 o                         
  -7   1   2        227.21        216.57        33.42 o                         
  -5   1   2        348.50        309.77        22.83 o                         
  -3   1   2       7994.21       8391.68        97.09 o                         
  -1   1   2        119.70        125.51         5.99 o                         
   1   1   2       1735.20       1954.10        48.61 o                         
   3   1   2      10541.01      11429.45       243.84 o                         
   5   1   2       3887.84       3539.09       112.58 o                         
   7   1   2         31.98         33.21        32.60 o                         
   9   1   2       2049.29       2036.45       124.15 o                         
  11   1   2        351.83        398.60        75.45 o                         
  13   1   2         58.10        -99.77        99.77 o                         
 -14   2   2        453.74        310.62       114.12 o                         
 -12   2   2        607.78        420.29       100.73 o                         
 -10   2   2       6750.57       6399.43       241.23 o                         
  -8   2   2        488.96        522.45        43.66 o                         
  -6   2   2      36437.31      34775.96       432.28 o                         
  -4   2   2      15453.89      16237.21       177.26 o                         
  -2   2   2     133620.97     125486.87       948.55 o                         
   0   2   2      30985.64      32836.60       301.57 o                         
   2   2   2       2535.04       2542.32        40.74 o                         
   4   2   2      13403.05      15523.55       210.60 o                         
   6   2   2      12267.54      13170.72       257.75 o                         
   8   2   2       2665.61       2577.86        74.72 o                         
  10   2   2       3283.08       3102.00       151.50 o                         
  12   2   2        770.70        823.44        92.01 o                         
  14   2   2        346.27        301.11       153.29 o                         
 -15   3   2        731.72        795.80       336.29 o                         
 -13   3   2        663.78        750.29       106.13 o                         
 -11   3   2       1474.89       1526.73       125.75 o                         
  -9   3   2         43.78         49.99        41.70 o                         
  -7   3   2       8667.06       8459.31       130.76 o                         
  -5   3   2       4144.49       4101.30        66.67 o                         
  -3   3   2       1371.88       1377.10        27.76 o                         
  -1   3   2        460.07        495.94        12.58 o                         
   1   3   2       5645.21       5727.95        67.15 o                         
   3   3   2       6204.63       6451.04        77.79 o                         
   5   3   2       2392.51       2995.92        83.49 o                         
   7   3   2       3715.97       3480.84       159.07 o                         
   9   3   2       2459.50       2257.32        92.80 o                         
  11   3   2         40.02         17.29        60.18 o                         
  13   3   2       1623.49       1876.79       169.84 o                         
 -14   4   2       1785.49       1878.08       149.90 o                         
 -12   4   2        304.70        254.42       126.61 o                         
 -10   4   2       2961.73       3394.44       386.74 o                         
  -8   4   2       1004.61       1086.94        48.36 o                         
  -6   4   2       3467.10       3578.43        64.46 o                         
  -4   4   2       9731.72      10420.11       159.46 o                         
  -2   4   2       3553.14       3170.96        42.17 o                         
   0   4   2       4644.39       4734.20        54.70 o                         
   2   4   2      13275.71      12556.91       152.27 o                         
   4   4   2       2115.43       2100.63        38.28 o                         
   6   4   2      14785.87      15099.98       210.86 o                         
   8   4   2       2197.47       1954.00        77.38 o                         
  10   4   2      10344.77       9356.63       191.92 o                         
  12   4   2        490.98        602.56       108.32 o                         
  14   4   2       3640.65       4073.23       302.99 o                         
 -15   5   2         24.85         27.18       150.81 o                         
 -13   5   2        707.07        851.62       113.00 o                         
 -11   5   2         17.71         -3.67       128.70 o                         
  -9   5   2       2411.71       2063.28       180.43 o                         
  -7   5   2        652.70        633.87        41.08 o                         
  -5   5   2      18143.51      18563.17       276.68 o                         
  -3   5   2       9018.20       8596.81       126.96 o                         
  -1   5   2         52.14         54.64        13.62 o                         
   1   5   2        594.87        424.30        18.96 o                         
   3   5   2       4366.27       4383.83        74.33 o                         
   5   5   2      22478.62      23163.88       364.42 o                         
   7   5   2         69.67        106.92        35.47 o                         
   9   5   2       2130.63       2154.05        92.48 o                         
  11   5   2        871.38        895.72        81.02 o                         
  13   5   2        430.30        344.21       144.31 o                         
 -14   6   2        495.84        529.45       129.29 o                         
 -12   6   2         99.67        237.41        86.24 o                         
 -10   6   2       4176.00       4011.52       145.66 o                         
  -8   6   2       3455.04       3339.11       106.91 o                         
  -6   6   2      21953.98      21716.72       325.14 o                         
  -4   6   2       2823.47       2531.72        60.26 o                         
  -2   6   2      36433.75      35634.54       444.56 o                         
   0   6   2      28686.50      29884.90       517.03 o                         
   2   6   2       5117.05       4245.61        66.34 o                         
   4   6   2          6.91         27.38        38.09 o                         
   6   6   2       6447.22       6493.64       142.75 o                         
   8   6   2         10.32         43.56        41.74 o                         
  10   6   2        195.95        271.64        58.10 o                         
  12   6   2        565.56        549.92       116.07 o                         
  14   6   2        453.82        666.24       155.39 o                         
 -13   7   2         98.64        258.73       133.05 o                         
 -11   7   2       4250.30       3952.67       205.83 o                         
  -9   7   2        155.10        107.29        62.84 o                         
  -7   7   2       9848.75       9741.07       157.11 o                         
  -5   7   2       7459.65       7306.22       110.67 o                         
  -3   7   2      12223.32      12744.86       194.85 o                         
  -1   7   2       9639.44      10320.59       152.07 o                         
   1   7   2      17081.79      19712.46       236.46 o                         
   3   7   2      25224.80      26024.73       301.14 o                         
   5   7   2        116.03        169.47        26.50 o                         
   7   7   2      12969.08      13074.26       226.16 o                         
   9   7   2         98.86         53.98        71.08 o                         
  11   7   2       3590.83       3475.77       178.02 o                         
  13   7   2       1062.68       1079.70       182.47 o                         
 -14   8   2       2079.90       2361.16       209.90 o                         
 -12   8   2       1754.72       1714.95       162.42 o                         
 -10   8   2       3570.84       3784.59       243.29 o                         
  -8   8   2       1555.61       1638.29        91.15 o                         
  -6   8   2       3794.09       3956.75        88.59 o                         
  -4   8   2        332.33        416.91        32.22 o                         
  -2   8   2       7498.17       7815.50       129.64 o                         
   0   8   2       2680.20       3015.01        67.92 o                         
   2   8   2         36.50        103.46        23.14 o                         
   4   8   2        406.48        428.29        41.15 o                         
   6   8   2       5608.93       5264.34       118.36 o                         
   8   8   2       1254.81       1388.53       110.51 o                         
  10   8   2       2241.90       2368.51       146.27 o                         
  12   8   2       1426.77       1488.97       139.76 o                         
 -13   9   2       1546.01       1784.70       215.38 o                         
 -11   9   2          5.78        -14.85        75.37 o                         
  -9   9   2       7765.10       7748.71       182.03 o                         
  -7   9   2       1314.38       1311.13        61.21 o                         
  -5   9   2      18727.41      18500.96       237.26 o                         
  -3   9   2       2729.01       2573.71        70.42 o                         
  -1   9   2        265.98        256.00        30.75 o                         
   1   9   2       9354.21       9295.44       148.43 o                         
   3   9   2       1471.38       1735.23        65.56 o                         
   5   9   2      13053.77      12031.63       230.89 o                         
   7   9   2         37.00         43.73        56.48 o                         
   9   9   2       4697.91       4512.12       205.95 o                         
  11   9   2       3313.88       3284.76       181.80 o                         
  13   9   2        219.43        206.19       244.46 o                         
 -14  10   2        153.36        156.83       194.51 o                         
 -12  10   2        592.65        564.22       118.79 o                         
 -10  10   2       1398.84       1372.12       145.06 o                         
  -8  10   2       6289.62       6106.78       152.60 o                         
  -6  10   2      11823.89      11833.18       172.77 o                         
  -4  10   2      22152.65      22095.27       304.86 o                         
  -2  10   2       9114.95       8675.04       147.69 o                         
   0  10   2       5421.77       5239.36        86.44 o                         
   2  10   2       4676.97       4693.96        87.79 o                         
   4  10   2       1947.48       1808.92        55.36 o                         
   6  10   2        406.84        378.52        92.04 o                         
   8  10   2        401.77        387.28        76.99 o                         
  10  10   2          5.18        -64.15        85.07 o                         
  12  10   2         29.20       -146.94       162.33 o                         
 -13  11   2         51.38         40.93       134.25 o                         
 -11  11   2       1387.12       1567.32       112.81 o                         
  -9  11   2       3052.66       2797.95       251.46 o                         
  -7  11   2       6719.45       6700.12       168.01 o                         
  -5  11   2       1293.36       1295.07        70.22 o                         
  -3  11   2       4754.59       4538.87       124.97 o                         
  -1  11   2       8834.66       8921.67       153.20 o                         
   1  11   2        385.84        301.21        30.02 o                         
   3  11   2       2609.01       2479.22        76.00 o                         
   5  11   2        246.25        313.08        41.75 o                         
   7  11   2       9194.00       9129.50       204.18 o                         
   9  11   2       2455.95       2566.23       155.83 o                         
  11  11   2       1273.39       1225.97       117.95 o                         
 -12  12   2        859.86        900.76       118.37 o                         
 -10  12   2        310.94        258.12        82.15 o                         
  -8  12   2       2628.18       2709.77       119.80 o                         
  -6  12   2        958.56        970.17        57.36 o                         
  -4  12   2       1414.28       1575.43        73.07 o                         
  -2  12   2        118.22         81.01        39.24 o                         
   0  12   2       2100.14       2625.90        64.11 o                         
   2  12   2        535.14        588.49        47.34 o                         
   4  12   2       5385.15       5089.98       113.79 o                         
   6  12   2       6005.75       5622.13       133.74 o                         
   8  12   2      10312.49      10520.08       234.32 o                         
  10  12   2       1016.86       1123.06       110.09 o                         
  12  12   2       3078.68       3258.32       264.73 o                         
 -11  13   2        132.38        187.67        96.65 o                         
  -9  13   2       6107.77       6312.64       183.49 o                         
  -7  13   2       3296.84       2918.23       110.05 o                         
  -5  13   2        343.00        352.98        49.10 o                         
  -3  13   2       4459.55       4387.27       153.04 o                         
  -1  13   2         94.81         34.88        38.60 o                         
   1  13   2      22145.51      21893.69       294.86 o                         
   3  13   2        249.90        223.96        43.92 o                         
   5  13   2       2286.64       2308.06       115.71 o                         
   7  13   2          7.85         70.53        68.48 o                         
   9  13   2       7002.41       6919.59       210.67 o                         
  11  13   2        274.97        478.56       122.28 o                         
 -12  14   2        625.11        458.72       157.31 o                         
 -10  14   2         15.56        148.15       119.06 o                         
  -8  14   2       3694.24       3873.84       144.21 o                         
  -6  14   2         15.14        -16.22        46.73 o                         
  -4  14   2      12675.10      12080.16       278.42 o                         
  -2  14   2       3184.52       3029.37       144.51 o                         
   0  14   2      22536.81      22027.57       391.46 o                         
   2  14   2      10211.86       9969.30       177.08 o                         
   4  14   2       6851.59       6816.60       142.98 o                         
   6  14   2         77.85        109.11        68.29 o                         
   8  14   2       2922.82       2818.37       168.02 o                         
  10  14   2        245.86        336.89       113.56 o                         
 -11  15   2       1987.84       2071.26       186.91 o                         
  -9  15   2         40.18         93.85       115.27 o                         
  -7  15   2       3756.06       3915.74       253.53 o                         
  -5  15   2        264.53        232.71        79.50 o                         
  -3  15   2       1653.20       1517.13       188.73 o                         
  -1  15   2       2360.10       2337.65       108.06 o                         
   1  15   2        202.01        266.67        78.49 o                         
   3  15   2       1050.08       1122.51        69.41 o                         
   5  15   2        498.33        482.99        63.38 o                         
   7  15   2       2525.85       2590.52       217.75 o                         
   9  15   2         84.99         40.27       100.04 o                         
  11  15   2        769.72       1002.54       165.18 o                         
 -10  16   2         34.69        140.43       144.57 o                         
  -8  16   2       1187.95       1193.37       139.95 o                         
  -6  16   2       3293.37       3020.69       176.27 o                         
  -4  16   2       1172.44       1524.17       122.44 o                         
  -2  16   2       2227.77       2450.19       120.98 o                         
   0  16   2        797.00       1236.53        85.94 o                         
   2  16   2        312.41        356.23        56.93 o                         
   4  16   2       5676.00       5924.81       144.22 o                         
   6  16   2        335.86        339.50        79.16 o                         
   8  16   2       7673.16       7483.69       253.86 o                         
  10  16   2        661.20        826.96       148.79 o                         
  -9  17   2        352.75        190.38       211.92 o                         
  -7  17   2         31.97        122.12       127.31 o                         
  -5  17   2       2217.00       1966.14       247.58 o                         
  -3  17   2        100.57         48.67        69.31 o                         
  -1  17   2        261.74        270.76        69.90 o                         
   1  17   2        208.02         94.02        63.97 o                         
   3  17   2        172.52         90.99        59.67 o                         
   5  17   2       1805.38       1936.31       122.96 o                         
   7  17   2          3.97        -79.79        91.93 o                         
   9  17   2        197.42        118.71       143.46 o                         
 -10  18   2        315.00        591.85       175.09 o                         
  -8  18   2       5898.86       6657.26       518.56 o                         
  -6  18   2        525.29        658.29       121.57 o                         
  -4  18   2      18425.15      17979.73       343.05 o                         
  -2  18   2        549.01        630.43        84.88 o                         
   0  18   2       5027.42       5152.52       146.33 o                         
   2  18   2        439.99        487.09        76.20 o                         
   4  18   2       6357.87       6510.39       207.16 o                         
   6  18   2        531.76        637.77       125.65 o                         
   8  18   2       1452.45       1273.32       172.08 o                         
  -9  19   2         31.35        205.16       213.52 o                         
  -7  19   2         99.12         81.85       250.28 o                         
  -5  19   2        647.27        663.39       109.53 o                         
  -3  19   2        151.60        289.88        89.84 o                         
  -1  19   2       2019.64       2053.03       134.33 o                         
   1  19   2       2310.87       2180.03       119.44 o                         
   3  19   2       2468.23       2560.75       190.24 o                         
   5  19   2        349.34        425.31       150.85 o                         
   7  19   2        730.54        519.30       159.25 o                         
  -8  20   2       1461.53       1151.40       188.46 o                         
  -6  20   2        204.86        141.80       114.41 o                         
  -4  20   2       5535.76       5789.66       208.97 o                         
  -2  20   2        436.12        567.34       101.51 o                         
   0  20   2       1369.29       1455.77       182.96 o                         
   2  20   2         64.27         62.08        97.71 o                         
   4  20   2       4053.49       4181.47       229.40 o                         
   6  20   2         52.92        144.33       161.10 o                         
  -7  21   2        774.34        984.60       217.60 o                         
  -5  21   2        147.86        182.70       117.22 o                         
  -3  21   2          2.64        131.10       114.45 o                         
  -1  21   2         63.70        -66.73       100.99 o                         
   1  21   2        152.21        179.64       126.20 o                         
   3  21   2        417.19        581.33       151.30 o                         
   5  21   2        208.56        410.99       153.11 o                         
  -6  22   2        441.08        348.08       164.26 o                         
  -4  22   2       6312.64       6429.51       241.84 o                         
  -2  22   2        510.32        676.30       133.09 o                         
   0  22   2       6817.90       6919.42       362.18 o                         
   2  22   2         90.27         73.67       176.84 o                         
   4  22   2       3079.64       3312.47       236.91 o                         
  -3  23   2         26.30        161.63       130.35 o                         
  -1  23   2        321.32        570.61       245.56 o                         
   1  23   2        157.91        226.29       141.72 o                         
   3  23   2        161.92        146.86       154.99 o                         
 -15   1   3       2871.26       3018.35       445.59 o                         
 -13   1   3         10.60         25.09       195.31 o                         
 -11   1   3       7401.60       6883.71       190.99 o                         
  -9   1   3        338.18        381.84        51.69 o                         
  -7   1   3      18371.87      18028.77       277.43 o                         
  -5   1   3       1105.00       1265.61        47.28 o                         
  -3   1   3       1123.18       1909.92        33.23 o                         
  -1   1   3      28037.82      30310.02       247.76 o                         
   1   1   3      56985.69      55910.74       529.23 o                         
   3   1   3        414.43        514.76        25.72 o                         
   5   1   3       5520.89       5321.83       199.90 o                         
   7   1   3         15.39         28.70        27.83 o                         
   9   1   3      13091.31      13912.97       281.38 o                         
  11   1   3         68.75         25.12        88.87 o                         
  13   1   3       1387.68       1339.14       255.89 o                         
 -14   2   3        167.16        -82.84       125.94 o                         
 -12   2   3         61.81        149.33        95.31 o                         
 -10   2   3         51.63        -30.91        48.89 o                         
  -8   2   3       2689.97       2612.40       102.05 o                         
  -6   2   3       2217.61       2509.95        68.86 o                         
  -4   2   3       6050.50       5976.78        93.94 o                         
  -2   2   3       1032.43        823.05        17.52 o                         
   0   2   3       5398.82       5387.64        56.93 o                         
   2   2   3       1308.96        999.47        38.47 o                         
   4   2   3         60.52        134.33        18.62 o                         
   6   2   3        249.15        337.43        30.00 o                         
   8   2   3       2943.67       2851.68        76.15 o                         
  10   2   3          6.49         10.55        55.27 o                         
  12   2   3          2.04         37.92        98.70 o                         
  14   2   3        252.47        -45.50       191.05 o                         
 -15   3   3       1666.37       1846.40       158.79 o                         
 -13   3   3        466.77        359.69       121.06 o                         
 -11   3   3       4603.39       4443.75       302.31 o                         
  -9   3   3        410.13        390.79        52.46 o                         
  -7   3   3      15123.15      15700.17       248.18 o                         
  -5   3   3        618.51        531.53        29.97 o                         
  -3   3   3      29564.00      30496.52       317.26 o                         
  -1   3   3      11033.83      11696.63       108.50 o                         
   1   3   3      43672.34      45563.01       532.63 o                         
   3   3   3          9.06         11.93        16.55 o                         
   5   3   3      17555.91      17317.90       276.47 o                         
   7   3   3          7.11         13.64        26.57 o                         
   9   3   3      11153.30      11394.14       426.34 o                         
  11   3   3        186.05        255.15        69.47 o                         
  13   3   3       2297.04       2233.71       169.88 o                         
 -14   4   3        248.23        -12.95       110.50 o                         
 -12   4   3        862.73        773.30       117.31 o                         
 -10   4   3        233.27        208.97        60.51 o                         
  -8   4   3        722.88        676.58        51.45 o                         
  -6   4   3        302.61        320.56        39.43 o                         
  -4   4   3       6009.77       6372.88        92.00 o                         
  -2   4   3         66.95         60.55        11.13 o                         
   0   4   3       2276.45       2217.04        35.99 o                         
   2   4   3       2805.07       2165.62        45.89 o                         
   4   4   3        520.16        626.88        36.79 o                         
   6   4   3       4660.92       4667.52        73.59 o                         
   8   4   3        284.03        218.93        47.23 o                         
  10   4   3        147.91        175.67        56.34 o                         
  12   4   3        562.30        894.02       120.47 o                         
 -15   5   3       1320.61       1235.85       156.48 o                         
 -13   5   3         21.66        276.73       144.83 o                         
 -11   5   3       8292.44       8214.12       261.65 o                         
  -9   5   3        787.68        690.85        64.72 o                         
  -7   5   3      14116.92      13593.48       200.16 o                         
  -5   5   3         91.91        130.83        25.21 o                         
  -3   5   3      28544.92      29536.92       292.26 o                         
  -1   5   3      23118.11      24425.04       239.90 o                         
   1   5   3      17699.20      17557.36       203.63 o                         
   3   5   3          6.44         15.02        19.33 o                         
   5   5   3      19068.77      18023.34       249.30 o                         
   7   5   3        296.33        355.31        32.44 o                         
   9   5   3       1980.37       1867.88        89.01 o                         
  11   5   3         13.26        -88.10        88.10 o                         
  13   5   3       2225.48       2264.80       337.49 o                         
 -14   6   3        235.92        233.27       147.20 o                         
 -12   6   3       4125.47       4033.53       191.01 o                         
 -10   6   3        116.06         33.16        74.92 o                         
  -8   6   3       1155.78       1153.43        60.28 o                         
  -6   6   3       1361.88       1321.05        53.66 o                         
  -4   6   3       7218.53       7816.43       111.78 o                         
  -2   6   3       7944.21       7530.53       118.63 o                         
   0   6   3       3147.64       3729.39        55.40 o                         
   2   6   3       3572.31       3218.52       102.49 o                         
   4   6   3       5063.65       5365.21       142.59 o                         
   6   6   3       7678.93       7939.80       391.59 o                         
   8   6   3        391.88        309.39        62.74 o                         
  10   6   3        764.13        960.26       104.34 o                         
  12   6   3        395.50        560.39       121.06 o                         
 -13   7   3         33.67        -99.44       131.46 o                         
 -11   7   3       3028.81       2830.04       237.99 o                         
  -9   7   3        403.75        365.95        57.48 o                         
  -7   7   3       6496.42       6555.45       125.49 o                         
  -5   7   3        852.80        888.74        49.07 o                         
  -3   7   3      32367.52      33742.38       526.18 o                         
  -1   7   3      16051.02      17029.83       231.62 o                         
   1   7   3      17558.71      17365.43       192.39 o                         
   3   7   3       5091.75       5255.48        97.79 o                         
   5   7   3      17188.70      16804.19       239.28 o                         
   7   7   3        380.76        481.20        59.70 o                         
   9   7   3       3884.54       3410.73       130.23 o                         
  11   7   3        272.23        150.43        99.67 o                         
  13   7   3        694.92        465.66       236.88 o                         
 -14   8   3        905.58       1044.67       172.85 o                         
 -12   8   3       1842.31       1873.08       165.77 o                         
 -10   8   3       2280.77       2139.31       114.17 o                         
  -8   8   3        716.44        773.78        50.62 o                         
  -6   8   3       5360.09       5165.90        99.55 o                         
  -4   8   3       2004.98       1865.93        44.96 o                         
  -2   8   3       5344.12       4948.58        95.80 o                         
   0   8   3        674.55        641.05        36.16 o                         
   2   8   3       3795.84       3610.64        66.42 o                         
   4   8   3       5267.77       5627.30       108.94 o                         
   6   8   3       8522.82       8016.34       246.51 o                         
   8   8   3         34.85         -3.67        58.62 o                         
  10   8   3       1687.87       1990.55       179.97 o                         
  12   8   3        627.70        804.01       166.39 o                         
 -13   9   3        156.63        151.08       404.85 o                         
 -11   9   3       2533.33       2434.97       195.89 o                         
  -9   9   3       2026.97       2020.49        97.43 o                         
  -7   9   3      10240.05       9853.91       153.05 o                         
  -5   9   3       3879.37       3712.50        77.56 o                         
  -3   9   3       2842.97       2874.91        85.28 o                         
  -1   9   3        572.91        637.98        41.36 o                         
   1   9   3       2377.62       2247.72        53.46 o                         
   3   9   3       1281.10       1332.48        54.73 o                         
   5   9   3       3161.68       3478.88        83.37 o                         
   7   9   3        163.42        186.73        70.38 o                         
   9   9   3       1970.33       2080.60       131.80 o                         
  11   9   3        915.83        965.18       129.45 o                         
  13   9   3        728.00        684.15       156.46 o                         
 -14  10   3        622.38        657.28       160.92 o                         
 -12  10   3        265.68        402.03       114.14 o                         
 -10  10   3       6549.10       6426.70       268.28 o                         
  -8  10   3        105.46         77.52        42.05 o                         
  -6  10   3       8247.57       8236.00       135.31 o                         
  -4  10   3         55.61         -9.07        40.21 o                         
  -2  10   3       4794.43       4480.03        98.89 o                         
   0  10   3       6046.28       5887.80       159.26 o                         
   2  10   3       3136.91       3035.36        63.42 o                         
   4  10   3       4870.73       4908.52        90.56 o                         
   6  10   3        129.95        141.85        91.87 o                         
   8  10   3       5750.88       5403.07       188.93 o                         
  10  10   3        957.90        882.73        99.82 o                         
  12  10   3        987.91        966.80       159.28 o                         
 -13  11   3        555.05        510.18       223.29 o                         
 -11  11   3       1044.07       1058.58       102.11 o                         
  -9  11   3       1270.22       1460.04       114.07 o                         
  -7  11   3       1063.19        994.15        55.92 o                         
  -5  11   3        480.99        597.15        40.85 o                         
  -3  11   3        524.08        631.38        52.91 o                         
  -1  11   3       5361.74       5879.92       119.62 o                         
   1  11   3       2380.02       2383.83        55.22 o                         
   3  11   3       5434.08       5299.29       100.03 o                         
   5  11   3       3080.90       2556.08       137.03 o                         
   7  11   3       1016.10       1114.42       103.72 o                         
   9  11   3        431.60        553.47        85.39 o                         
  11  11   3         39.74        -36.01       105.16 o                         
 -12  12   3         21.07        -14.56       101.74 o                         
 -10  12   3       2662.52       2580.50       136.03 o                         
  -8  12   3       8863.98       8517.68       162.81 o                         
  -6  12   3         44.82        103.54        38.72 o                         
  -4  12   3       1887.96       1951.54       104.12 o                         
  -2  12   3        267.20        355.51        52.00 o                         
   0  12   3      15513.06      14956.40       317.24 o                         
   2  12   3       1682.61       1702.38        95.44 o                         
   4  12   3       1702.20       1734.76        60.85 o                         
   6  12   3        535.85        716.88        77.62 o                         
   8  12   3       4604.98       4701.37       148.95 o                         
  10  12   3       1644.29       1688.13       125.39 o                         
  12  12   3         41.77        274.29       144.18 o                         
 -13  13   3        918.54        796.76       351.82 o                         
 -11  13   3        410.23        476.95       124.63 o                         
  -9  13   3       2258.02       2423.56       138.53 o                         
  -7  13   3       1275.01       1297.10        82.24 o                         
  -5  13   3       4484.93       4430.67       175.75 o                         
  -3  13   3       1512.11       1503.76       111.20 o                         
  -1  13   3       5821.84       5796.35       147.67 o                         
   1  13   3         68.51        111.41        28.63 o                         
   3  13   3       2319.60       2338.75       188.99 o                         
   5  13   3        625.00        576.66        51.30 o                         
   7  13   3       1982.08       1917.29       197.15 o                         
   9  13   3        372.53        485.47        89.93 o                         
  11  13   3       2601.15       2301.27       149.63 o                         
 -12  14   3        913.01       1023.07       220.71 o                         
 -10  14   3        840.28        863.69       142.30 o                         
  -8  14   3       2498.19       2567.43       161.35 o                         
  -6  14   3       2625.74       2467.87       119.22 o                         
  -4  14   3         71.99         43.25        93.07 o                         
  -2  14   3        680.98        615.97        63.03 o                         
   0  14   3        603.28        520.26        51.17 o                         
   2  14   3       2930.84       2934.87        87.15 o                         
   4  14   3       2286.74       2281.68       106.19 o                         
   6  14   3         89.93         75.40        70.77 o                         
   8  14   3       4592.60       4457.99       154.67 o                         
  10  14   3        243.02        321.17       102.55 o                         
 -11  15   3         38.39       -223.69       378.33 o                         
  -9  15   3        875.59        921.57       127.06 o                         
  -7  15   3        308.24        376.62        77.01 o                         
  -5  15   3       1908.62       1935.73       231.87 o                         
  -3  15   3        834.46        872.03        90.36 o                         
  -1  15   3       8532.43       8054.05       165.25 o                         
   1  15   3       1090.15       1189.55        57.25 o                         
   3  15   3       4708.61       4580.51       150.66 o                         
   5  15   3        269.20        164.75        86.44 o                         
   7  15   3       5775.16       5830.41       164.54 o                         
   9  15   3        225.29        363.68       115.19 o                         
 -10  16   3         48.33         40.49       137.18 o                         
  -8  16   3       1629.05       1456.04       137.40 o                         
  -6  16   3        213.55        402.31        81.49 o                         
  -4  16   3       2307.61       2377.25       143.59 o                         
  -2  16   3         50.72         35.46        65.42 o                         
   0  16   3       1175.39       1164.78        78.66 o                         
   2  16   3        244.55        279.96        50.17 o                         
   4  16   3        243.04        116.77        99.06 o                         
   6  16   3       5234.59       4948.75       172.68 o                         
   8  16   3        130.23        -29.59        94.30 o                         
  10  16   3       1329.39       1317.29       130.29 o                         
  -9  17   3       4136.58       4813.31       508.32 o                         
  -7  17   3        250.25         60.96       108.11 o                         
  -5  17   3       5017.82       5059.59       210.91 o                         
  -3  17   3        232.37        378.98       179.79 o                         
  -1  17   3        861.63       1013.87        76.85 o                         
   1  17   3         63.19         97.14        84.32 o                         
   3  17   3       4487.55       4335.82       155.49 o                         
   5  17   3        262.31        453.43       111.83 o                         
   7  17   3       4052.15       4159.50       161.56 o                         
   9  17   3        251.83         32.11       105.70 o                         
 -10  18   3         41.62       -127.04       164.14 o                         
  -8  18   3          9.11        -75.24       135.32 o                         
  -6  18   3       1295.57       1385.92       145.43 o                         
  -4  18   3         77.56         17.07       110.42 o                         
  -2  18   3       2303.80       2715.53       140.63 o                         
   0  18   3        986.15       1108.70        85.42 o                         
   2  18   3        603.95        670.62        75.31 o                         
   4  18   3        769.04        870.87       101.68 o                         
   6  18   3        109.03        -94.81        94.81 o                         
   8  18   3        320.80        465.04       123.42 o                         
  -9  19   3       1192.83       1133.56       181.41 o                         
  -7  19   3         64.00        347.27       164.29 o                         
  -5  19   3       5650.39       5874.86       241.85 o                         
  -3  19   3          3.01        -56.19        88.31 o                         
  -1  19   3       5149.69       5049.08       278.69 o                         
   1  19   3       2190.48       2201.75       130.28 o                         
   3  19   3       9108.94       8906.69       228.24 o                         
   5  19   3         31.48        -31.72       137.29 o                         
   7  19   3       5207.55       5711.41       286.46 o                         
  -8  20   3         57.39       -181.27       181.27 o                         
  -6  20   3          1.35        -63.18       261.62 o                         
  -4  20   3        271.95        319.10       106.01 o                         
  -2  20   3         28.51         24.76        94.07 o                         
   0  20   3         10.27         14.75        77.64 o                         
   2  20   3         32.86        198.43       116.16 o                         
   4  20   3        169.78        116.42       171.38 o                         
   6  20   3        610.91        424.44       163.88 o                         
  -7  21   3        671.47        759.83       141.47 o                         
  -5  21   3       4341.18       3946.57       217.74 o                         
  -3  21   3         47.49       -114.99       114.99 o                         
  -1  21   3       2196.83       2316.66       150.62 o                         
   1  21   3        182.42        506.80       110.37 o                         
   3  21   3       1291.17       1186.08       209.49 o                         
   5  21   3       1017.54       1130.29       166.54 o                         
  -6  22   3         28.99        287.39       444.94 o                         
  -4  22   3        163.96         23.30       130.24 o                         
  -2  22   3          6.63         73.91       340.80 o                         
   0  22   3        126.94         68.42       132.92 o                         
   2  22   3         23.64        -35.32       174.78 o                         
   4  22   3          3.29         12.39       293.41 o                         
  -3  23   3        756.54        732.00       145.50 o                         
  -1  23   3       5905.85       6211.65       384.56 o                         
   1  23   3        722.31        818.42       160.07 o                         
 -14   0   4          3.68        237.99       186.26 o                         
 -12   0   4       9203.79       8703.42       333.06 o                         
 -10   0   4        446.73        639.36       110.59 o                         
  -8   0   4      27845.82      26937.07       584.41 o                         
  -6   0   4       1309.91       1363.61        80.10 o                         
  -4   0   4       2613.79       2065.65        70.01 o                         
  -2   0   4       2579.35       2965.39        58.15 o                         
   0   0   4      37779.30      38676.68       525.89 o                         
   2   0   4      31852.06      34358.19       678.16 o                         
   4   0   4      21651.31      21422.11       362.20 o                         
   6   0   4       9308.80      10175.43       203.32 o                         
   8   0   4        171.48        230.88        50.97 o                         
  10   0   4       3946.67       4157.13       142.48 o                         
  12   0   4        623.48        563.94       237.99 o                         
 -15   1   4          0.87        151.63       194.66 o                         
 -13   1   4        707.71        609.59       146.16 o                         
 -11   1   4        540.89        592.07        71.04 o                         
  -9   1   4       3057.24       3103.99       129.08 o                         
  -7   1   4        612.89        614.42        46.14 o                         
  -5   1   4        162.13        157.50        23.15 o                         
  -3   1   4         96.07        179.35        15.78 o                         
  -1   1   4         19.62         55.85        11.47 o                         
   1   1   4       9047.15       9653.76       152.97 o                         
   3   1   4        419.56        407.30        25.31 o                         
   5   1   4         42.81         55.62        25.55 o                         
   7   1   4        727.09        972.95        47.54 o                         
   9   1   4        268.72        386.43        43.57 o                         
  11   1   4         26.71        115.03        76.63 o                         
  13   1   4        122.39        -49.47       168.65 o                         
 -14   2   4         89.11       -126.17       126.17 o                         
 -12   2   4       5495.63       5482.96       204.88 o                         
 -10   2   4       2949.44       2900.48       114.05 o                         
  -8   2   4       7725.21       7528.77       174.68 o                         
  -6   2   4       2043.88       1922.56        57.68 o                         
  -4   2   4       1116.77       1579.04        36.43 o                         
  -2   2   4       7588.43       8325.95        94.56 o                         
   0   2   4      29713.47      28692.54       364.15 o                         
   2   2   4      10967.47      12528.88       176.02 o                         
   4   2   4      36422.49      34215.14       406.93 o                         
   6   2   4        873.89        727.64        55.30 o                         
   8   2   4      25150.06      25563.66       842.56 o                         
  10   2   4       1163.01       1136.58        80.19 o                         
  12   2   4       3664.39       3650.16       250.28 o                         
 -15   3   4        999.65        670.84       161.33 o                         
 -13   3   4         23.30         -8.89       222.47 o                         
 -11   3   4       1115.53       1167.91       117.24 o                         
  -9   3   4       2296.78       2122.88        90.99 o                         
  -7   3   4       1213.56       1160.54        61.66 o                         
  -5   3   4       5893.51       5550.97        86.94 o                         
  -3   3   4       7782.89       8500.42        90.03 o                         
  -1   3   4      10227.82      10358.04       113.68 o                         
   1   3   4       2845.88       2389.34        55.10 o                         
   3   3   4      20465.88      20642.73       246.30 o                         
   5   3   4       1223.94       1114.05        42.14 o                         
   7   3   4        633.04        736.62        62.54 o                         
   9   3   4        983.48        936.82        68.38 o                         
  11   3   4       1067.87       1136.57       114.33 o                         
  13   3   4       1366.49       2041.22       227.24 o                         
 -14   4   4         37.16        -52.82       133.97 o                         
 -12   4   4       7854.66       7690.24       232.48 o                         
 -10   4   4        165.38        188.76        58.84 o                         
  -8   4   4      21207.09      21011.52       379.78 o                         
  -6   4   4      14123.18      14376.59       187.25 o                         
  -4   4   4      72114.85      72433.59       734.79 o                         
  -2   4   4       5884.35       6121.74        75.55 o                         
   0   4   4      15152.35      14250.04       149.40 o                         
   2   4   4       1675.56       1818.19        57.38 o                         
   4   4   4      26688.43      27356.53       358.17 o                         
   6   4   4       3912.51       3669.13        87.01 o                         
   8   4   4        791.72        724.01        53.45 o                         
  10   4   4        235.15        248.21        87.54 o                         
  12   4   4       1229.66       1704.39       351.82 o                         
 -15   5   4          9.32         59.94       257.11 o                         
 -13   5   4       3537.89       3508.27       228.03 o                         
 -11   5   4        337.71        309.65        85.39 o                         
  -9   5   4       3033.36       3065.93       107.59 o                         
  -7   5   4        157.51        160.21        33.08 o                         
  -5   5   4       1729.95       1365.44        49.77 o                         
  -3   5   4       5401.91       5451.85        72.30 o                         
  -1   5   4        891.93       1069.82        28.04 o                         
   1   5   4      16468.11      17359.15       227.58 o                         
   3   5   4        668.94       1011.18        46.83 o                         
   5   5   4      21490.85      20644.78       304.33 o                         
   7   5   4        549.54        515.58        67.96 o                         
   9   5   4         80.18         76.57        75.78 o                         
  11   5   4        478.96        686.02       111.73 o                         
  13   5   4         50.02        218.48       137.79 o                         
 -14   6   4          0.71         54.08       114.50 o                         
 -12   6   4       3418.77       4024.04       219.85 o                         
 -10   6   4        497.57        490.19        63.85 o                         
  -8   6   4       1031.64       1283.75        67.06 o                         
  -6   6   4        621.17        458.66        38.76 o                         
  -4   6   4      28875.98      28309.56       350.54 o                         
  -2   6   4       2628.69       2987.96        47.63 o                         
   0   6   4      23890.67      24943.98       248.64 o                         
   2   6   4       8198.40       8660.35       159.62 o                         
   4   6   4      42047.90      42518.26       537.57 o                         
   6   6   4       1646.92       1409.36        62.07 o                         
   8   6   4      11384.41      10910.07       223.91 o                         
  10   6   4       2803.43       2970.79       164.01 o                         
  12   6   4       3841.98       3863.52       260.66 o                         
 -13   7   4       1131.18       1054.43       169.88 o                         
 -11   7   4       5393.01       5592.83       207.36 o                         
  -9   7   4         21.43        -35.67        47.19 o                         
  -7   7   4       1987.41       2043.16        76.97 o                         
  -5   7   4        438.97        337.35        35.68 o                         
  -3   7   4       2000.21       2008.05        46.26 o                         
  -1   7   4      10864.61      10834.03       143.01 o                         
   1   7   4       2461.46       2679.84        48.76 o                         
   3   7   4      25213.22      25647.32       340.74 o                         
   5   7   4       4279.17       4180.57        95.86 o                         
   7   7   4       2762.10       2770.68       112.19 o                         
   9   7   4        240.14        205.82        73.75 o                         
  11   7   4          7.24         15.04       104.02 o                         
  13   7   4        823.19       1016.07       161.62 o                         
 -14   8   4         16.17        276.61       140.05 o                         
 -12   8   4       1797.93       1735.53       139.44 o                         
 -10   8   4        484.25        538.49        77.74 o                         
  -8   8   4       7302.01       7251.73       166.27 o                         
  -6   8   4       6564.98       5945.89       121.28 o                         
  -4   8   4      16055.45      14936.08       180.28 o                         
  -2   8   4       2511.13       2350.69        67.38 o                         
   0   8   4      16893.15      17484.69       216.45 o                         
   2   8   4       3322.10       3311.23        61.40 o                         
   4   8   4       9812.33      10306.93       170.54 o                         
   6   8   4         19.24          1.42        35.92 o                         
   8   8   4       1859.51       1741.48       104.63 o                         
  10   8   4          1.61         80.21        94.02 o                         
  12   8   4        189.37        234.70       139.19 o                         
 -13   9   4       1743.57       1753.49       148.50 o                         
 -11   9   4       2735.02       2454.71       274.32 o                         
  -9   9   4       1117.18       1165.66        67.46 o                         
  -7   9   4       2521.50       2388.21        76.39 o                         
  -5   9   4        116.79        156.71        28.54 o                         
  -3   9   4       7660.95       7831.02       126.62 o                         
  -1   9   4        958.66       1055.33        53.74 o                         
   1   9   4      21106.99      21384.18       282.27 o                         
   3   9   4       1172.65       1233.78        60.06 o                         
   5   9   4      14800.42      14111.59       224.69 o                         
   7   9   4        513.22        503.99        73.99 o                         
   9   9   4         35.22         46.55        79.14 o                         
  11   9   4       1970.74       2108.52       156.81 o                         
 -14  10   4        450.02        527.72       243.17 o                         
 -12  10   4        659.25        816.50       130.87 o                         
 -10  10   4        158.13        164.07        68.67 o                         
  -8  10   4         45.58        146.67        45.51 o                         
  -6  10   4        453.36        576.78        42.98 o                         
  -4  10   4        665.12        622.45        46.52 o                         
  -2  10   4         31.41        517.93        52.55 o                         
   0  10   4       3420.98       3368.53        84.87 o                         
   2  10   4       5736.35       5587.70       144.46 o                         
   4  10   4       9112.09       9292.13       149.85 o                         
   6  10   4       3796.88       3758.95       169.89 o                         
   8  10   4       3056.57       3074.31       138.55 o                         
  10  10   4       1113.41       1357.06       116.99 o                         
  12  10   4       1346.63       1428.52       247.72 o                         
 -13  11   4          9.04       -158.05       158.05 o                         
 -11  11   4       3232.14       3396.22       151.76 o                         
  -9  11   4       2510.11       2534.17       112.91 o                         
  -7  11   4       2176.61       2073.76        77.44 o                         
  -5  11   4        347.39        288.64        49.18 o                         
  -3  11   4       1495.27       1649.16        85.51 o                         
  -1  11   4      17464.67      17622.54       286.23 o                         
   1  11   4       1866.98       1904.36        55.95 o                         
   3  11   4      16756.54      16281.81       224.70 o                         
   5  11   4        715.88        689.35        52.75 o                         
   7  11   4       5662.02       5597.94       203.14 o                         
   9  11   4       1505.62       1577.42       116.92 o                         
  11  11   4         34.77        242.74       114.61 o                         
 -12  12   4        755.25        829.74       135.87 o                         
 -10  12   4       3049.41       2813.40       314.05 o                         
  -8  12   4       2619.89       2604.99        96.79 o                         
  -6  12   4       5053.86       5049.28       152.66 o                         
  -4  12   4       6992.09       6946.88       150.24 o                         
  -2  12   4       1856.97       1729.40        82.05 o                         
   0  12   4       1751.78       1931.93        95.41 o                         
   2  12   4       1613.78       1591.68        56.96 o                         
   4  12   4       1274.07       1544.60        74.46 o                         
   6  12   4        130.69        168.72        59.40 o                         
   8  12   4        110.72        250.57        99.13 o                         
  10  12   4         66.33        141.98       103.05 o                         
 -11  13   4          4.92        105.32       124.81 o                         
  -9  13   4       3812.34       3985.51       258.63 o                         
  -7  13   4       2054.61       2076.44       101.29 o                         
  -5  13   4         41.44         14.05        49.24 o                         
  -3  13   4       2962.29       3039.80       137.06 o                         
  -1  13   4         73.44         47.16        49.09 o                         
   1  13   4      12089.93      11925.08       162.27 o                         
   3  13   4       2392.46       2243.01       115.30 o                         
   5  13   4       1220.07       1224.63        85.61 o                         
   7  13   4        695.67        720.41        80.83 o                         
   9  13   4        606.10        666.08       100.50 o                         
  11  13   4        733.31        960.86       137.28 o                         
 -12  14   4         23.47          6.26       153.37 o                         
 -10  14   4       1079.23       1074.36       138.87 o                         
  -8  14   4          5.78         95.83        85.18 o                         
  -6  14   4        984.00       1207.33        82.65 o                         
  -4  14   4        720.42        716.26        78.75 o                         
  -2  14   4        292.27        514.67        58.88 o                         
   0  14   4        989.58        840.07        59.20 o                         
   2  14   4       2396.53       2523.53        73.29 o                         
   4  14   4       2181.79       2286.06       103.98 o                         
   6  14   4       7570.27       7600.25       176.48 o                         
   8  14   4       1876.10       2047.27       118.18 o                         
  10  14   4       3805.38       4211.61       228.05 o                         
 -11  15   4        588.92        363.37       154.27 o                         
  -9  15   4        259.68        323.23       114.60 o                         
  -7  15   4        505.87        344.38       100.44 o                         
  -5  15   4       2016.46       2186.56       116.61 o                         
  -3  15   4          8.29         90.56        58.38 o                         
  -1  15   4       4691.58       4698.69       126.43 o                         
   1  15   4        642.00        609.47        57.13 o                         
   3  15   4       1358.75       1346.59        68.89 o                         
   5  15   4        495.93        516.98        77.42 o                         
   7  15   4        817.19        857.81        94.82 o                         
   9  15   4        592.80        632.22       112.58 o                         
 -10  16   4       3692.01       3698.08       403.00 o                         
  -8  16   4       1696.90       1743.31       148.27 o                         
  -6  16   4       8444.87       8514.67       216.34 o                         
  -4  16   4       2648.98       2649.29       134.61 o                         
  -2  16   4       8612.06       8346.51       178.19 o                         
   0  16   4       1986.19       1916.42       108.94 o                         
   2  16   4       4114.96       3674.62       195.47 o                         
   4  16   4        412.15        506.82        71.69 o                         
   6  16   4       1603.69       1727.80       104.00 o                         
   8  16   4         12.71        135.53        93.90 o                         
  -9  17   4        195.30         91.43       145.14 o                         
  -7  17   4        115.44         28.41       135.96 o                         
  -5  17   4        262.80        276.16        96.15 o                         
  -3  17   4       1788.87       1866.91       184.64 o                         
  -1  17   4         19.67          6.44        62.47 o                         
   1  17   4        949.81        974.25        75.64 o                         
   3  17   4         45.93         39.32        77.40 o                         
   5  17   4       3384.13       3304.56       165.91 o                         
   7  17   4          9.44        -90.20       101.57 o                         
   9  17   4         47.42         20.65       112.83 o                         
 -10  18   4        673.69        895.18       732.73 o                         
  -8  18   4          0.63        233.81       137.90 o                         
  -6  18   4        598.98       1062.94       146.85 o                         
  -4  18   4        678.43        972.17       124.81 o                         
  -2  18   4       3419.26       3447.14       156.75 o                         
   0  18   4        866.66        859.56        85.84 o                         
   2  18   4       7378.87       7764.41       211.15 o                         
   4  18   4        783.33        901.09       154.58 o                         
   6  18   4      10007.57       9731.06       350.23 o                         
   8  18   4       1484.07       1567.60       162.80 o                         
  -9  19   4         49.52         27.92       159.26 o                         
  -7  19   4          0.47        130.91       156.32 o                         
  -5  19   4        590.30        408.76       142.99 o                         
  -3  19   4         62.97        128.50        88.92 o                         
  -1  19   4       1303.46       1179.19       140.42 o                         
   1  19   4        501.65        471.03        83.87 o                         
   3  19   4        736.37        795.74       149.81 o                         
   5  19   4         26.72        113.42       126.32 o                         
   7  19   4         48.41        468.68       155.75 o                         
  -8  20   4       1066.56       1187.16       290.49 o                         
  -6  20   4       3654.97       3860.44       246.92 o                         
  -4  20   4        340.64        316.54       114.07 o                         
  -2  20   4       5522.75       5651.95       203.01 o                         
   0  20   4        217.15        166.22       101.08 o                         
   2  20   4       3214.48       3292.43       173.24 o                         
   4  20   4        482.54        555.13       148.81 o                         
   6  20   4       1437.58       1657.93       241.09 o                         
  -7  21   4         98.70        130.64       333.71 o                         
  -5  21   4         15.28         20.66       117.28 o                         
  -3  21   4        146.54       -102.50       111.96 o                         
  -1  21   4        271.29        329.90       109.60 o                         
   1  21   4        478.86        542.75       148.66 o                         
   3  21   4        716.49        541.82       143.42 o                         
   5  21   4         48.86        -99.56       146.85 o                         
  -4  22   4         17.73          0.53       135.17 o                         
  -2  22   4       2352.25       2641.36       230.21 o                         
   0  22   4         10.38        292.47       147.62 o                         
   2  22   4       4187.94       4639.45       338.37 o                         
  -1  23   4          0.69        -36.90       158.88 o                         
   1  23   4       1047.45       1402.85       246.33 o                         
 -15   1   5         62.73        -81.49       142.64 o                         
 -13   1   5       1682.12       1665.94       149.99 o                         
 -11   1   5        773.84        849.70        81.04 o                         
  -9   1   5       7649.37       7383.55       162.12 o                         
  -7   1   5       1705.46       1651.01        73.97 o                         
  -5   1   5      11690.96      11915.22       153.26 o                         
  -3   1   5       5025.42       5414.84        76.73 o                         
  -1   1   5      33865.66      35411.77       396.98 o                         
   1   1   5       4911.29       5339.75        94.69 o                         
   3   1   5       5324.84       5212.21        86.67 o                         
   5   1   5         35.69         92.79        25.32 o                         
   7   1   5       3453.73       3513.88        80.63 o                         
   9   1   5        600.09        673.15        59.18 o                         
  11   1   5       2860.97       3335.50       186.42 o                         
  13   1   5         39.70         -6.04       439.12 o                         
 -14   2   5        106.39        148.42       134.88 o                         
 -12   2   5         62.46         86.52        78.05 o                         
 -10   2   5        628.20        548.43        69.07 o                         
  -8   2   5        166.79        148.17        45.64 o                         
  -6   2   5       2076.79       2222.83        62.57 o                         
  -4   2   5         39.40         72.76        20.45 o                         
  -2   2   5       3478.32       3586.37        46.75 o                         
   0   2   5         50.14        123.50        20.86 o                         
   2   2   5        517.37        744.00        34.79 o                         
   4   2   5         27.72         26.32        22.75 o                         
   6   2   5        109.87        189.02        33.89 o                         
   8   2   5       3646.86       3694.98        86.86 o                         
  10   2   5        157.81        236.21        89.33 o                         
  12   2   5        134.55        359.77       153.76 o                         
 -15   3   5          0.25        121.35       172.48 o                         
 -13   3   5       4049.88       3696.66       407.00 o                         
 -11   3   5       1485.02       1567.82       127.70 o                         
  -9   3   5       6265.52       6248.42       154.34 o                         
  -7   3   5         90.42         70.79        34.49 o                         
  -5   3   5       8303.30       7356.65       101.14 o                         
  -3   3   5        701.28        649.62        34.61 o                         
  -1   3   5      16394.26      16208.23       199.50 o                         
   1   3   5       2406.84       2491.01        53.70 o                         
   3   3   5      11308.98      10628.36       124.53 o                         
   5   3   5        142.63        122.36        26.68 o                         
   7   3   5       4676.38       4747.95        98.85 o                         
   9   3   5         21.86         22.63        72.27 o                         
  11   3   5       2286.59       2405.48       281.47 o                         
  13   3   5          0.01         42.34       184.60 o                         
 -14   4   5        211.35        307.84       194.02 o                         
 -12   4   5         30.69        -53.19        88.95 o                         
 -10   4   5       1555.54       1505.62        90.05 o                         
  -8   4   5         96.82         59.08        48.10 o                         
  -6   4   5       4496.28       4874.95        87.77 o                         
  -4   4   5       2294.64       2187.07        66.30 o                         
  -2   4   5       4337.14       4318.41        66.48 o                         
   0   4   5        757.35        612.51        29.23 o                         
   2   4   5        509.05        478.77        28.44 o                         
   4   4   5        688.35        830.85        49.10 o                         
   6   4   5       1539.47       1489.40        66.55 o                         
   8   4   5       1569.28       1686.15        86.49 o                         
  10   4   5        185.35        196.28       158.76 o                         
  12   4   5        922.20       1121.27       146.10 o                         
 -13   5   5       1759.34       1820.67       143.30 o                         
 -11   5   5         84.43        135.49        61.41 o                         
  -9   5   5       3130.64       3201.78       196.81 o                         
  -7   5   5       5676.84       5590.94       131.77 o                         
  -5   5   5      23372.48      23023.03       257.48 o                         
  -3   5   5       1366.32       1449.23        40.81 o                         
  -1   5   5      27177.77      28492.13       306.48 o                         
   1   5   5       4754.79       5212.96        91.82 o                         
   3   5   5      22724.09      22658.19       421.04 o                         
   5   5   5       1057.97       1021.51        74.21 o                         
   7   5   5      10139.21      10291.99       179.10 o                         
   9   5   5       2694.19       2579.79       148.98 o                         
  11   5   5       1741.33       1603.32       140.72 o                         
 -14   6   5        326.12        345.39       128.37 o                         
 -12   6   5       2225.10       2071.54       128.67 o                         
 -10   6   5          7.47         57.01        52.51 o                         
  -8   6   5        459.76        404.72        56.71 o                         
  -6   6   5        978.13       1050.51        81.40 o                         
  -4   6   5       5220.90       4869.17        80.11 o                         
  -2   6   5      15023.70      14857.96       161.45 o                         
   0   6   5        806.14        675.68        36.47 o                         
   2   6   5       1320.33       1132.56        58.51 o                         
   4   6   5       3841.70       3937.71        94.23 o                         
   6   6   5       2409.95       2362.17        80.59 o                         
   8   6   5         58.74         77.94        69.11 o                         
  10   6   5        594.53        508.84       102.91 o                         
  12   6   5        158.66        225.54       157.12 o                         
 -13   7   5       1785.70       1880.35       243.51 o                         
 -11   7   5        397.94        348.95        94.03 o                         
  -9   7   5       1927.82       1745.36       173.47 o                         
  -7   7   5       2086.63       2154.58        80.56 o                         
  -5   7   5       4892.11       5172.06       104.34 o                         
  -3   7   5        370.24        332.69        27.32 o                         
  -1   7   5      16827.05      16855.25       181.02 o                         
   1   7   5       4672.15       4613.89        71.08 o                         
   3   7   5      10085.06       9845.74       163.77 o                         
   5   7   5       1365.59       1439.18        77.71 o                         
   7   7   5       6501.39       6371.79       133.92 o                         
   9   7   5       1885.86       1962.67       131.54 o                         
  11   7   5       1857.14       1943.85       240.19 o                         
 -14   8   5        363.17        606.96       178.43 o                         
 -12   8   5       1925.97       1723.14       141.02 o                         
 -10   8   5         49.78        106.24        65.46 o                         
  -8   8   5       1980.68       1932.03        93.31 o                         
  -6   8   5        484.42        506.02        48.64 o                         
  -4   8   5       8491.82       8379.86       118.50 o                         
  -2   8   5       4415.65       4491.26        67.87 o                         
   0   8   5       2462.97       2128.63        55.19 o                         
   2   8   5       3599.87       3716.91       103.92 o                         
   4   8   5       2377.59       2539.30        82.72 o                         
   6   8   5       4816.34       4582.37       110.81 o                         
   8   8   5         15.55         -0.05        66.31 o                         
  10   8   5       1154.32       1355.16       152.82 o                         
  12   8   5        143.80        152.90       200.67 o                         
 -13   9   5        429.29        713.10       126.63 o                         
 -11   9   5        231.36        328.93        86.84 o                         
  -9   9   5        174.70        218.89        59.09 o                         
  -7   9   5        114.08        107.16        49.22 o                         
  -5   9   5       1512.77       1575.92        61.79 o                         
  -3   9   5       4579.45       4570.25        94.94 o                         
  -1   9   5      13662.37      13302.58       176.91 o                         
   1   9   5       7201.58       7161.69       101.83 o                         
   3   9   5       8166.51       7997.59       145.20 o                         
   5   9   5       2712.31       2509.13        94.18 o                         
   7   9   5       2651.62       2320.20       118.44 o                         
   9   9   5        188.55        192.44       175.76 o                         
  11   9   5         15.65        180.90       199.19 o                         
 -12  10   5         95.95         -7.48        97.14 o                         
 -10  10   5       2345.13       2192.52       112.16 o                         
  -8  10   5        397.66        387.24        51.51 o                         
  -6  10   5       3333.84       3546.74       105.28 o                         
  -4  10   5        897.99        942.50        74.33 o                         
  -2  10   5       3517.91       3409.37        94.78 o                         
   0  10   5      10538.76      10184.47       146.61 o                         
   2  10   5       1799.05       1784.79        54.70 o                         
   4  10   5       3115.60       3114.78        94.26 o                         
   6  10   5        380.40        384.42        53.18 o                         
   8  10   5       1051.11       1121.99       100.96 o                         
  10  10   5        748.32        786.00       124.42 o                         
 -13  11   5        694.31        971.74       178.26 o                         
 -11  11   5       1167.62       1301.50       123.75 o                         
  -9  11   5        505.10        606.30        62.56 o                         
  -7  11   5       2502.78       2432.66        83.29 o                         
  -5  11   5        227.60        346.77        53.33 o                         
  -3  11   5       1884.48       1723.15        73.37 o                         
  -1  11   5       1949.91       2117.53        93.53 o                         
   1  11   5        511.86        503.12        41.13 o                         
   3  11   5         10.71         -7.77        39.05 o                         
   5  11   5        269.49        353.18        49.22 o                         
   7  11   5        470.40        618.55       124.61 o                         
   9  11   5       2213.96       2601.24       152.36 o                         
  11  11   5       1087.14        781.63       213.80 o                         
 -12  12   5          5.72         98.88       159.68 o                         
 -10  12   5        346.24        308.34       108.28 o                         
  -8  12   5       4287.06       4220.05       130.32 o                         
  -6  12   5        106.26        102.36       103.62 o                         
  -4  12   5       3322.27       3386.62       101.79 o                         
  -2  12   5         80.69         63.37        44.98 o                         
   0  12   5       9553.62       9492.66       189.76 o                         
   2  12   5       9951.09       9523.64       136.35 o                         
   4  12   5         14.19          2.03        45.99 o                         
   6  12   5        589.84        645.31        69.86 o                         
   8  12   5       1029.84       1085.18       107.02 o                         
  10  12   5       1085.12       1099.75       133.17 o                         
 -11  13   5       1182.55       1200.53       172.30 o                         
  -9  13   5        282.67        212.16        91.13 o                         
  -7  13   5       3536.93       3598.47       122.75 o                         
  -5  13   5        213.08        141.70        64.97 o                         
  -3  13   5       2926.67       3137.22       136.92 o                         
  -1  13   5          6.51        -10.69        46.43 o                         
   1  13   5       1642.08       1705.38        64.17 o                         
   3  13   5        316.10        313.64        50.27 o                         
   5  13   5       1660.32       1832.19        86.60 o                         
   7  13   5          5.79         32.44        72.79 o                         
   9  13   5        579.65        586.64       101.15 o                         
 -12  14   5         61.15        526.04       488.92 o                         
 -10  14   5        597.27        736.86       134.36 o                         
  -8  14   5        127.76         71.16        69.83 o                         
  -6  14   5       1593.01       1888.11       110.69 o                         
  -4  14   5        110.13        174.71        54.30 o                         
  -2  14   5       2391.22       2064.55        95.39 o                         
   0  14   5       4886.60       5068.04       123.56 o                         
   2  14   5       1339.19       1265.57        61.58 o                         
   4  14   5       3082.24       3093.69       107.01 o                         
   6  14   5         37.15        -45.48        76.72 o                         
   8  14   5       1157.86       1134.53       124.19 o                         
  10  14   5         27.77         86.57       126.12 o                         
 -11  15   5       3282.73       3415.65       228.69 o                         
  -9  15   5       1906.73       1900.11       154.97 o                         
  -7  15   5       6804.09       6494.08       178.42 o                         
  -5  15   5        362.62        443.70        69.65 o                         
  -3  15   5       4200.15       4470.67       132.22 o                         
  -1  15   5        105.58         96.17        62.43 o                         
   1  15   5       4263.46       4151.91       130.15 o                         
   3  15   5         45.12         99.07        66.66 o                         
   5  15   5       2669.76       2694.14       124.32 o                         
   7  15   5        206.93        311.19       101.69 o                         
   9  15   5       3217.05       3318.42       178.03 o                         
 -10  16   5         11.61         91.84       140.05 o                         
  -8  16   5        413.91        679.53       124.93 o                         
  -6  16   5         38.92         77.36        75.36 o                         
  -4  16   5       1426.91       1361.35       104.70 o                         
  -2  16   5        357.86        407.12        68.58 o                         
   0  16   5       1131.25       1084.84        76.55 o                         
   2  16   5       1942.15       2006.36       108.67 o                         
   4  16   5         63.24         73.38        84.99 o                         
   6  16   5       1652.82       1520.93       102.80 o                         
   8  16   5        184.52        351.24       106.39 o                         
  -9  17   5        163.36         -9.49       128.97 o                         
  -7  17   5       2977.37       2983.22       172.83 o                         
  -5  17   5        727.19        622.16        87.60 o                         
  -3  17   5      15988.83      15712.94       291.52 o                         
  -1  17   5       1677.43       1518.89        86.77 o                         
   1  17   5       9071.98       9001.99       171.63 o                         
   3  17   5        641.21        682.75       115.94 o                         
   5  17   5       6804.52       6672.68       341.27 o                         
   7  17   5         37.04        121.88       209.09 o                         
  -8  18   5         98.73        314.71       181.63 o                         
  -6  18   5       1143.01       1168.69       122.47 o                         
  -4  18   5        161.65        249.29       150.99 o                         
  -2  18   5       2694.27       2485.99       123.78 o                         
   0  18   5         61.80        246.41        79.28 o                         
   2  18   5          6.24        -36.57        87.68 o                         
   4  18   5       1730.02       1582.43       185.55 o                         
   6  18   5         30.96        -32.92       108.01 o                         
  -7  19   5        919.05       1061.75       187.60 o                         
  -5  19   5        203.85        281.73       111.63 o                         
  -3  19   5       4694.43       4220.43       227.42 o                         
  -1  19   5        218.91        340.16        81.16 o                         
   1  19   5       2428.43       2371.02       139.86 o                         
   3  19   5        139.81        103.96       115.38 o                         
   5  19   5       3464.43       3715.25       200.88 o                         
  -6  20   5         13.51        191.44       142.65 o                         
  -4  20   5         64.76        165.73       133.37 o                         
  -2  20   5         86.34         50.01        85.29 o                         
   0  20   5          2.39         71.19       115.00 o                         
   2  20   5        212.00        288.58       129.40 o                         
   4  20   5        299.77        155.16       116.10 o                         
  -5  21   5          1.11         79.14       130.99 o                         
  -3  21   5       5274.55       5304.20       416.70 o                         
  -1  21   5        242.61         50.48       120.60 o                         
   1  21   5       7026.05       7021.69       351.30 o                         
   3  21   5         98.10        165.55       151.63 o                         
  -4  22   5         82.18        -93.97       204.37 o                         
  -2  22   5         60.25       -148.35       148.35 o                         
   0  22   5         10.20        195.62       153.51 o                         
   2  22   5         21.42        -53.59       154.38 o                         
 -14   0   6        718.62       1045.10       226.35 o                         
 -12   0   6         24.89        154.57       116.85 o                         
 -10   0   6        225.27        504.37       139.04 o                         
  -8   0   6          5.99         33.70       104.77 o                         
  -6   0   6      15139.36      14364.62       259.27 o                         
  -4   0   6        171.87        194.71        39.89 o                         
  -2   0   6      31428.75      29681.74       483.72 o                         
   0   0   6       1663.31       2023.69        98.30 o                         
   2   0   6      22205.50      20065.59       438.96 o                         
   4   0   6       9980.45      10147.04       218.59 o                         
   6   0   6       5579.11       5489.64       143.30 o                         
   8   0   6       2535.82       2422.33       114.24 o                         
  10   0   6       5939.23       6041.65       376.39 o                         
  12   0   6         77.47         65.97       243.17 o                         
 -15   1   6          0.20       -148.60       148.60 o                         
 -13   1   6         99.48         -7.88       149.11 o                         
 -11   1   6        148.57        131.50        71.78 o                         
  -9   1   6         42.67         82.72        91.83 o                         
  -7   1   6        315.12        232.37        29.99 o                         
  -5   1   6        241.25        297.98        25.08 o                         
  -3   1   6       3832.00       3874.69        61.41 o                         
  -1   1   6        559.53        631.93        32.86 o                         
   1   1   6       3737.87       3368.40        91.85 o                         
   3   1   6        444.29        390.59        44.51 o                         
   5   1   6       3739.57       3684.00        89.56 o                         
   7   1   6       1051.53       1105.70        55.22 o                         
   9   1   6        111.85        245.11        59.82 o                         
  11   1   6        996.85        906.70       364.75 o                         
 -14   2   6       2642.21       2647.67       293.61 o                         
 -12   2   6       1347.30       1287.98       131.80 o                         
 -10   2   6       5481.97       5483.83       153.12 o                         
  -8   2   6       4103.62       4127.12       111.76 o                         
  -6   2   6      24498.07      24167.32       325.64 o                         
  -4   2   6        779.67        675.48        43.51 o                         
  -2   2   6      18660.14      19009.58       198.21 o                         
   0   2   6       2842.90       3071.43        72.66 o                         
   2   2   6       8130.82       8397.01       141.56 o                         
   4   2   6        637.48        480.58        37.31 o                         
   6   2   6       3646.55       3193.02        76.29 o                         
   8   2   6       1393.32       1329.60        67.50 o                         
  10   2   6       2331.30       2666.85       232.37 o                         
  12   2   6         66.75        352.80       272.27 o                         
 -15   3   6        666.38        640.70       165.91 o                         
 -13   3   6         25.71          3.54       103.99 o                         
 -11   3   6         55.78         38.16        93.53 o                         
  -9   3   6        146.28        147.41        71.53 o                         
  -7   3   6        380.53        491.99        39.43 o                         
  -5   3   6       7496.57       6964.94       122.82 o                         
  -3   3   6        260.76        273.52        26.21 o                         
  -1   3   6      14992.26      14929.04       190.96 o                         
   1   3   6        148.64        242.71        32.38 o                         
   3   3   6        187.87        166.40        25.20 o                         
   5   3   6         11.53         16.42        27.75 o                         
   7   3   6        525.97        616.37        45.13 o                         
   9   3   6        350.52        289.48        80.26 o                         
  11   3   6        126.73        -71.14       206.95 o                         
 -14   4   6        987.51        975.43       179.30 o                         
 -12   4   6         45.03         28.13        82.14 o                         
 -10   4   6        876.44        847.34        70.26 o                         
  -8   4   6        173.75        220.71        56.86 o                         
  -6   4   6       2786.64       2624.46        76.05 o                         
  -4   4   6       3219.15       3736.49        78.53 o                         
  -2   4   6      18012.12      18236.78       208.37 o                         
   0   4   6       6784.86       6543.72       116.68 o                         
   2   4   6      22598.83      22391.57       274.42 o                         
   4   4   6       8733.16       8252.27       135.52 o                         
   6   4   6      18255.73      17826.01       266.13 o                         
   8   4   6       4463.90       4031.89       116.45 o                         
  10   4   6       3038.53       3026.38       298.40 o                         
  12   4   6          0.14        -15.99       219.24 o                         
 -13   5   6       1371.60       1359.68       120.40 o                         
 -11   5   6         30.17         15.52        61.59 o                         
  -9   5   6         57.89        115.02        52.54 o                         
  -7   5   6        389.35        421.35        47.15 o                         
  -5   5   6        315.06        388.51        27.30 o                         
  -3   5   6      27173.07      27786.44       303.81 o                         
  -1   5   6        261.91        245.28        31.05 o                         
   1   5   6      10667.64      11640.71       159.83 o                         
   3   5   6        587.18        750.14        47.69 o                         
   5   5   6       1412.06       1413.41        68.29 o                         
   7   5   6       1002.29        865.08        68.59 o                         
   9   5   6        239.24        132.74        77.93 o                         
  11   5   6       2731.53       3098.74       173.44 o                         
 -14   6   6       1247.90       1246.03       177.77 o                         
 -12   6   6        500.92        749.27       116.74 o                         
 -10   6   6       5966.14       5790.43       171.94 o                         
  -8   6   6       6321.85       5964.33       149.30 o                         
  -6   6   6       7591.40       7179.82       124.56 o                         
  -4   6   6        666.94        633.62        41.62 o                         
  -2   6   6       8761.56       8725.41       130.27 o                         
   0   6   6        795.88        873.39        42.15 o                         
   2   6   6       2418.84       2448.49        59.58 o                         
   4   6   6        134.33        179.11        40.69 o                         
   6   6   6       2763.86       2436.01        90.28 o                         
   8   6   6        378.23        393.28        95.44 o                         
  10   6   6       1015.63       1299.68       116.84 o                         
  12   6   6         68.49        -52.53       142.95 o                         
 -13   7   6       1091.61        810.44       251.64 o                         
 -11   7   6        269.82        502.14       102.30 o                         
  -9   7   6        303.16        313.79        68.22 o                         
  -7   7   6        115.97         48.39        42.81 o                         
  -5   7   6       7444.88       7267.07       121.22 o                         
  -3   7   6       5116.12       5009.88        85.84 o                         
  -1   7   6      14049.06      13776.64       170.21 o                         
   1   7   6        284.46        311.90        30.85 o                         
   3   7   6       2599.73       2242.90        97.85 o                         
   5   7   6       3688.51       3672.12       105.15 o                         
   7   7   6        319.25        337.57        61.69 o                         
   9   7   6       3218.60       3224.67       228.92 o                         
  11   7   6         99.48        271.95       114.30 o                         
 -14   8   6        490.27        132.45       144.61 o                         
 -12   8   6         12.80         47.86       114.17 o                         
 -10   8   6        128.74        249.18        73.78 o                         
  -8   8   6         40.40          6.31        49.30 o                         
  -6   8   6       1410.66       1246.49        66.96 o                         
  -4   8   6        494.67        721.60        41.32 o                         
  -2   8   6      10285.12      10289.32       132.80 o                         
   0   8   6       6465.70       6654.20       111.00 o                         
   2   8   6       9382.76       8847.81       171.98 o                         
   4   8   6       7078.17       6756.00       141.07 o                         
   6   8   6       5337.00       5293.11       129.44 o                         
   8   8   6       1464.71       1445.17       104.55 o                         
  10   8   6       1973.41       2215.18       186.77 o                         
 -13   9   6        258.40        327.26       125.26 o                         
 -11   9   6       1040.97        915.14       123.98 o                         
  -9   9   6          7.05        158.90        59.56 o                         
  -7   9   6       4232.12       4231.33       114.60 o                         
  -5   9   6        423.78        391.66        45.38 o                         
  -3   9   6      20664.88      20478.60       241.53 o                         
  -1   9   6       1106.23        992.27        47.86 o                         
   1   9   6       8456.57       8141.28       114.02 o                         
   3   9   6          7.79         60.49        40.83 o                         
   5   9   6       2160.54       2046.50        88.23 o                         
   7   9   6        720.31        819.80        90.43 o                         
   9   9   6         10.11        -83.88       112.20 o                         
  11   9   6       2342.22       2496.86       315.36 o                         
 -12  10   6        684.07        890.72       362.29 o                         
 -10  10   6       1516.20       1484.29       161.11 o                         
  -8  10   6       2827.75       2921.21       111.11 o                         
  -6  10   6       3132.11       3083.06       102.78 o                         
  -4  10   6       4078.20       3962.65       108.09 o                         
  -2  10   6       1894.54       2113.65        78.10 o                         
   0  10   6        857.74        765.12        46.08 o                         
   2  10   6        451.79        497.82        46.70 o                         
   4  10   6          5.23         58.13        47.19 o                         
   6  10   6        199.92        237.33        57.25 o                         
   8  10   6         96.16        -60.27        85.93 o                         
  10  10   6        201.82        201.70       174.36 o                         
 -13  11   6        137.16        -28.62       161.91 o                         
 -11  11   6        753.24        812.58       134.91 o                         
  -9  11   6       1338.01       1358.67        90.73 o                         
  -7  11   6        634.24        720.44        65.07 o                         
  -5  11   6       9603.29       9738.53       166.11 o                         
  -3  11   6        602.09        450.92        49.70 o                         
  -1  11   6      18122.93      18176.83       376.12 o                         
   1  11   6       1380.59       1276.55        57.18 o                         
   3  11   6       6566.75       5979.61       165.06 o                         
   5  11   6        807.22        669.69        75.96 o                         
   7  11   6        164.25        180.88        89.86 o                         
   9  11   6       3663.67       3525.58       188.93 o                         
 -12  12   6        175.52        158.41       173.56 o                         
 -10  12   6         93.83        278.07        93.70 o                         
  -8  12   6        523.02        631.94        87.93 o                         
  -6  12   6         15.51         93.84        59.93 o                         
  -4  12   6       2395.70       2252.44        90.66 o                         
  -2  12   6         61.30         49.79        50.75 o                         
   0  12   6       5885.08       5686.53       127.28 o                         
   2  12   6       3514.03       3600.59        77.94 o                         
   4  12   6       6407.32       6521.34       136.48 o                         
   6  12   6       2615.59       2741.52       127.67 o                         
   8  12   6       3541.20       4043.14       297.59 o                         
  10  12   6        846.79       1000.24       167.40 o                         
 -11  13   6         89.43        286.69       138.86 o                         
  -9  13   6        753.52        815.08       116.87 o                         
  -7  13   6       3462.36       3377.56       141.02 o                         
  -5  13   6        269.69        198.06        58.06 o                         
  -3  13   6       3902.99       3854.55       110.71 o                         
  -1  13   6        677.67        749.49        81.55 o                         
   1  13   6       3748.33       3430.19        85.53 o                         
   3  13   6       1756.30       1753.28        81.05 o                         
   5  13   6         53.90         15.60        57.37 o                         
   7  13   6       2711.92       2729.85       141.66 o                         
   9  13   6         17.75        -21.72       127.90 o                         
 -12  14   6       2603.27       2925.76       408.73 o                         
 -10  14   6       1984.60       2022.60       177.13 o                         
  -8  14   6       6062.35       5858.21       176.01 o                         
  -6  14   6       1000.50        944.11       103.85 o                         
  -4  14   6       5802.11       5577.30       133.41 o                         
  -2  14   6         94.65          5.94        54.52 o                         
   0  14   6       6909.45       6692.17       182.25 o                         
   2  14   6        321.34        444.41        58.25 o                         
   4  14   6         52.88        156.18        60.49 o                         
   6  14   6        117.67        177.76        78.88 o                         
   8  14   6        233.76        169.83       112.55 o                         
 -11  15   6        109.82        220.92       192.91 o                         
  -9  15   6        731.25        904.97       119.33 o                         
  -7  15   6        203.65        260.10        99.74 o                         
  -5  15   6       3725.67       3961.27       157.75 o                         
  -3  15   6          5.08         64.94        59.20 o                         
  -1  15   6       2000.04       2019.63        99.39 o                         
   1  15   6        945.23        984.89        66.51 o                         
   3  15   6        838.55        860.78        84.44 o                         
   5  15   6        547.26        586.74        84.19 o                         
   7  15   6          7.42        168.51       110.40 o                         
 -10  16   6         83.00        259.47       258.69 o                         
  -8  16   6       2475.86       2629.49       163.94 o                         
  -6  16   6         59.50         49.54        77.80 o                         
  -4  16   6       7620.48       7736.80       210.66 o                         
  -2  16   6         73.71         36.59        77.57 o                         
   0  16   6       9849.73       9721.95       180.60 o                         
   2  16   6       3180.30       3163.45       133.11 o                         
   4  16   6       9457.88       9494.20       213.42 o                         
   6  16   6        750.08        510.54       195.09 o                         
   8  16   6       4165.76       4756.06       250.18 o                         
  -9  17   6         11.20       -161.99       161.99 o                         
  -7  17   6       1046.15       1190.67       115.83 o                         
  -5  17   6          3.10        146.48        84.62 o                         
  -3  17   6       3787.69       3927.02       146.31 o                         
  -1  17   6         90.80        166.42        77.49 o                         
   1  17   6        447.14        595.83        86.72 o                         
   3  17   6          1.94        -79.43        79.43 o                         
   5  17   6       1073.71        916.70       145.17 o                         
   7  17   6        169.30        309.23       131.79 o                         
  -8  18   6       3491.58       3449.99       329.83 o                         
  -6  18   6        623.99        869.66       134.44 o                         
  -4  18   6      10497.54      10083.28       230.99 o                         
  -2  18   6        103.17        140.02        82.29 o                         
   0  18   6       2261.58       2466.81       133.61 o                         
   2  18   6        253.98        432.84       101.80 o                         
   4  18   6        874.46        886.55       148.23 o                         
   6  18   6        949.75       1024.57       140.64 o                         
  -7  19   6          2.06        -92.21       231.61 o                         
  -5  19   6        195.67          9.00       106.80 o                         
  -3  19   6        128.98        111.51       115.35 o                         
  -1  19   6        303.13        202.05        84.49 o                         
   1  19   6         28.10         -4.45       109.03 o                         
   3  19   6          5.44         34.38       113.83 o                         
   5  19   6        290.51        387.78       130.75 o                         
  -6  20   6        318.21        374.24       137.10 o                         
  -4  20   6       4217.86       4202.32       297.38 o                         
  -2  20   6         18.50        -98.37        98.37 o                         
   0  20   6       5686.59       5721.76       297.97 o                         
   2  20   6        587.11        544.33       125.75 o                         
   4  20   6       5198.89       5253.16       235.54 o                         
  -5  21   6        136.14        534.37       141.18 o                         
  -3  21   6         92.85       -120.04       120.04 o                         
  -1  21   6        487.85        375.54       193.23 o                         
   1  21   6        690.12        834.08       140.70 o                         
   3  21   6        474.15        504.40       144.49 o                         
  -2  22   6       1196.68       1280.14       195.48 o                         
   0  22   6        913.92        884.54       175.73 o                         
 -13   1   7         35.13        -60.97        91.94 o                         
 -11   1   7       4037.69       4609.53       141.89 o                         
  -9   1   7        712.95        684.75        59.71 o                         
  -7   1   7      23847.91      24260.36       322.79 o                         
  -5   1   7        910.52        937.04        67.77 o                         
  -3   1   7       8363.32       8580.37       127.67 o                         
  -1   1   7          0.99         39.66        34.49 o                         
   1   1   7      19764.78      19925.68       324.84 o                         
   3   1   7         93.17        175.83        44.61 o                         
   5   1   7       6826.92       6534.20       116.36 o                         
   7   1   7         10.09         46.12        51.41 o                         
   9   1   7       5421.05       5495.67       190.08 o                         
  11   1   7        243.70        276.29       162.77 o                         
 -14   2   7        103.53        292.49       202.09 o                         
 -12   2   7          3.41        -86.13        86.13 o                         
 -10   2   7       1489.63       1315.94        77.52 o                         
  -8   2   7        179.06        179.37        36.90 o                         
  -6   2   7       1256.68       1407.86        59.57 o                         
  -4   2   7       1090.83       1114.64        45.02 o                         
  -2   2   7       1940.16       2078.07        48.57 o                         
   0   2   7          1.13         21.54        32.29 o                         
   2   2   7       2153.69       2343.77        87.97 o                         
   4   2   7         19.02         37.71        31.76 o                         
   6   2   7        160.88        138.79        40.13 o                         
   8   2   7        586.05        540.64        68.21 o                         
  10   2   7         12.82        -38.57       143.54 o                         
 -13   3   7          0.09        188.03       110.54 o                         
 -11   3   7       3784.23       4002.59       137.10 o                         
  -9   3   7        338.71        359.45        55.14 o                         
  -7   3   7      15574.43      15694.91       237.88 o                         
  -5   3   7        357.88        407.15        40.13 o                         
  -3   3   7      24061.02      25345.92       283.22 o                         
  -1   3   7       2405.01       2830.15        76.59 o                         
   1   3   7      13763.64      13149.74       227.58 o                         
   3   3   7        208.05        128.56        47.99 o                         
   5   3   7       8353.85       7936.92       129.55 o                         
   7   3   7          0.15        -47.20        57.60 o                         
   9   3   7       3405.63       3373.83       153.79 o                         
  11   3   7         84.80         89.75       161.78 o                         
 -14   4   7        377.85        643.37       173.29 o                         
 -12   4   7          5.26         26.77        78.02 o                         
 -10   4   7       3161.57       2992.06       118.77 o                         
  -8   4   7         14.15         21.18        52.41 o                         
  -6   4   7       2075.05       2040.12        80.27 o                         
  -4   4   7        559.59        485.95        60.37 o                         
  -2   4   7       1104.20       1063.59        38.61 o                         
   0   4   7       1208.47       1084.97        57.89 o                         
   2   4   7         30.89         97.36        36.51 o                         
   4   4   7        470.07        498.75        35.03 o                         
   6   4   7       1564.95       1572.09       131.21 o                         
   8   4   7       1002.39       1084.29        92.79 o                         
  10   4   7         12.09         10.28       110.99 o                         
 -13   5   7        330.43         66.87       146.93 o                         
 -11   5   7       4010.89       3983.33       162.79 o                         
  -9   5   7        273.63        277.27        73.79 o                         
  -7   5   7       2703.71       2719.52        98.88 o                         
  -5   5   7       2656.40       2864.82        88.52 o                         
  -3   5   7      11772.83      11637.28       149.66 o                         
  -1   5   7         44.44         84.43        27.06 o                         
   1   5   7       2878.00       2720.85        83.78 o                         
   3   5   7       1428.18       1350.23        51.44 o                         
   5   5   7      10300.84       9946.56       173.34 o                         
   7   5   7          0.82         78.66        67.93 o                         
   9   5   7       2353.25       2458.44       145.57 o                         
  11   5   7         64.29        -82.07       166.87 o                         
 -14   6   7        341.89        249.46       181.00 o                         
 -12   6   7       1112.93       1142.46       127.58 o                         
 -10   6   7       1056.07       1143.45        98.02 o                         
  -8   6   7       1124.93       1096.79       130.47 o                         
  -6   6   7       1045.34       1151.39        94.88 o                         
  -4   6   7       4010.62       3974.99        79.73 o                         
  -2   6   7       2640.68       2404.73        69.69 o                         
   0   6   7        881.52        737.02        44.47 o                         
   2   6   7        234.60        186.05        55.90 o                         
   4   6   7       4219.71       4157.07       124.27 o                         
   6   6   7       1156.29       1115.08        75.29 o                         
   8   6   7        595.27        476.49        82.59 o                         
  10   6   7        546.75        450.77       111.15 o                         
 -13   7   7        261.91        157.89       158.20 o                         
 -11   7   7       3162.03       3174.31       155.95 o                         
  -9   7   7        125.62        191.96        75.76 o                         
  -7   7   7       3860.50       3982.06       111.04 o                         
  -5   7   7        317.55        312.22        43.00 o                         
  -3   7   7      11089.72      11239.64       152.05 o                         
  -1   7   7        176.44        211.21        30.28 o                         
   1   7   7       3134.03       3041.01        98.45 o                         
   3   7   7       1098.56       1021.48        60.36 o                         
   5   7   7       3725.81       3680.01       123.11 o                         
   7   7   7          2.87          2.79        64.33 o                         
   9   7   7       1011.59       1168.33       115.35 o                         
  11   7   7         27.74         39.99       123.32 o                         
 -12   8   7       1879.95       2126.27       162.41 o                         
 -10   8   7        125.30         36.24        83.86 o                         
  -8   8   7       5283.48       5221.22       180.34 o                         
  -6   8   7        197.34        310.79        48.63 o                         
  -4   8   7       6968.30       6631.98       121.44 o                         
  -2   8   7       2647.42       2732.75        69.70 o                         
   0   8   7        532.57        443.99        36.21 o                         
   2   8   7        152.69        219.42        45.26 o                         
   4   8   7       3355.33       3198.93       103.45 o                         
   6   8   7       1481.04       1581.74        85.26 o                         
   8   8   7        841.56        967.04       108.02 o                         
  10   8   7        570.37        682.57       141.41 o                         
 -13   9   7        572.53        327.91       329.18 o                         
 -11   9   7       1263.65       1383.24       154.74 o                         
  -9   9   7        523.43        568.10        86.06 o                         
  -7   9   7       3490.69       3261.36       107.86 o                         
  -5   9   7       1038.01       1028.53        61.11 o                         
  -3   9   7       3088.56       3072.72        67.18 o                         
  -1   9   7        203.85        253.51        35.83 o                         
   1   9   7         56.55          7.03        30.37 o                         
   3   9   7        355.52        402.69        52.21 o                         
   5   9   7       1717.40       1651.41        88.35 o                         
   7   9   7       1135.58       1286.57       106.88 o                         
   9   9   7       3753.41       3784.83       224.96 o                         
 -12  10   7        485.49        545.53       131.72 o                         
 -10  10   7       2077.65       2034.67       127.30 o                         
  -8  10   7       1914.22       1780.79        95.57 o                         
  -6  10   7       3855.17       3774.34       102.90 o                         
  -4  10   7        742.18        747.23        74.52 o                         
  -2  10   7        802.66        778.21        47.44 o                         
   0  10   7       5290.96       5325.90       100.73 o                         
   2  10   7       1094.80       1121.21        71.19 o                         
   4  10   7       1157.51       1173.32        73.40 o                         
   6  10   7        563.94        645.17        87.43 o                         
   8  10   7       1363.87       1343.61       151.70 o                         
  10  10   7        477.46        382.32       244.99 o                         
 -13  11   7        297.97         -1.29       310.43 o                         
 -11  11   7        331.65        723.19       227.47 o                         
  -9  11   7        782.02        882.80       100.44 o                         
  -7  11   7       1745.94       1811.80        96.34 o                         
  -5  11   7       1982.60       2180.96        88.21 o                         
  -3  11   7       2429.10       2269.43        97.85 o                         
  -1  11   7       1442.27       1449.07        57.71 o                         
   1  11   7       2704.14       2679.58        76.41 o                         
   3  11   7       4965.38       5059.87       120.65 o                         
   5  11   7       1131.09       1179.30        79.90 o                         
   7  11   7        446.40        505.57        95.42 o                         
   9  11   7        206.00        420.81       119.66 o                         
 -12  12   7        200.05        -14.70       277.01 o                         
 -10  12   7        361.46        285.19       118.22 o                         
  -8  12   7       5468.08       4971.00       184.28 o                         
  -6  12   7       1816.91       1697.21        94.29 o                         
  -4  12   7       1288.77       1297.12        72.68 o                         
  -2  12   7       1608.20       1622.10        77.32 o                         
   0  12   7         14.96         39.16        38.10 o                         
   2  12   7       9751.76       9469.30       165.61 o                         
   4  12   7        401.41        456.91        64.48 o                         
   6  12   7       1527.29       1570.08       106.67 o                         
   8  12   7        367.09        549.97       117.25 o                         
 -11  13   7        314.60        377.74       140.96 o                         
  -9  13   7       1897.70       1904.46       173.44 o                         
  -7  13   7        309.32        302.28        76.99 o                         
  -5  13   7       2296.99       2258.10       103.54 o                         
  -3  13   7       3078.29       2898.56       107.98 o                         
  -1  13   7       5479.05       5433.57       122.75 o                         
   1  13   7        821.53        865.61        71.01 o                         
   3  13   7       3017.27       2940.47       110.14 o                         
   5  13   7       1478.16       1552.97       103.89 o                         
   7  13   7       3000.72       3068.86       168.62 o                         
   9  13   7        494.56        502.37       124.11 o                         
 -10  14   7       1052.00       1329.89       284.49 o                         
  -8  14   7        688.90        606.19       148.98 o                         
  -6  14   7       4150.60       4123.94       143.40 o                         
  -4  14   7        718.65        820.56        68.78 o                         
  -2  14   7        383.97        381.70        72.79 o                         
   0  14   7       2223.73       2236.40       118.22 o                         
   2  14   7        148.93        267.26       104.88 o                         
   4  14   7        566.93        621.15       125.30 o                         
   6  14   7        154.99        200.08       151.94 o                         
   8  14   7        882.19        811.42       118.49 o                         
 -11  15   7         59.63        107.96       154.20 o                         
  -9  15   7       2151.09       2332.15       200.58 o                         
  -7  15   7        200.17         24.43        86.26 o                         
  -5  15   7       6126.65       6039.67       169.97 o                         
  -3  15   7       2041.18       1968.52        98.34 o                         
  -1  15   7       6964.45       6555.22       175.14 o                         
   1  15   7       1995.07       1888.54       107.37 o                         
   3  15   7       3334.51       3409.99       141.55 o                         
   5  15   7         32.73        178.25        97.40 o                         
   7  15   7        480.73        528.57       130.19 o                         
 -10  16   7         17.99        -24.90       147.87 o                         
  -8  16   7        819.16        665.54       135.47 o                         
  -6  16   7        359.95        230.75        87.94 o                         
  -4  16   7       2124.22       2202.71       107.34 o                         
  -2  16   7        528.12        580.82        77.11 o                         
   0  16   7          5.95        150.48        84.38 o                         
   2  16   7        442.08        367.17        90.82 o                         
   4  16   7        152.10        157.43       107.38 o                         
   6  16   7        872.30        930.70       128.91 o                         
  -9  17   7       2192.93       2071.67       194.26 o                         
  -7  17   7         20.16        239.70       102.36 o                         
  -5  17   7       2871.86       2960.09       154.02 o                         
  -3  17   7        517.23        448.72        80.97 o                         
  -1  17   7       1469.97       1492.66       106.89 o                         
   1  17   7        110.44        214.86       101.91 o                         
   3  17   7       1148.41       1302.74       112.30 o                         
   5  17   7          2.63         45.77       124.79 o                         
  -8  18   7          3.53         35.84       162.58 o                         
  -6  18   7        444.37        399.79       104.88 o                         
  -4  18   7        196.20        225.52        87.25 o                         
  -2  18   7        420.65        465.07        86.83 o                         
   0  18   7        406.19        382.09        97.58 o                         
   2  18   7        945.72        917.31       125.03 o                         
   4  18   7       2161.93       1909.54       169.46 o                         
  -7  19   7        370.83        256.44       221.18 o                         
  -5  19   7       5924.73       5792.33       209.95 o                         
  -3  19   7         70.83        -62.58        88.14 o                         
  -1  19   7       4298.71       4354.10       202.41 o                         
   1  19   7        510.16        463.62       109.04 o                         
   3  19   7       1736.75       1727.42       166.71 o                         
  -6  20   7         10.15       -133.56       133.56 o                         
  -4  20   7         41.27         20.13       113.29 o                         
  -2  20   7         10.78        -51.78       104.89 o                         
   0  20   7         61.47        301.93       110.37 o                         
   2  20   7          0.32         84.55       133.18 o                         
  -3  21   7       1262.41       1308.89       137.54 o                         
  -1  21   7        339.76        413.25       132.35 o                         
   1  21   7         59.06        235.53       164.34 o                         
 -14   0   8         44.32       -196.60       196.60 o                         
 -12   0   8       4137.46       4169.49       670.65 o                         
 -10   0   8         45.91        -48.70       148.10 o                         
  -8   0   8      22589.30      22802.21       532.21 o                         
  -6   0   8       3832.77       3870.81       141.81 o                         
  -4   0   8       3824.13       4095.94       142.60 o                         
  -2   0   8       1295.51       1263.60        80.85 o                         
   0   0   8       7360.31       7971.46       353.11 o                         
   2   0   8       1956.67       1712.62       208.24 o                         
   4   0   8       2241.88       2310.81       109.42 o                         
   6   0   8       1012.29        994.42       151.46 o                         
   8   0   8       9668.02       8925.30       308.51 o                         
  10   0   8        243.82        536.78       223.76 o                         
 -13   1   8         19.15         78.54       122.13 o                         
 -11   1   8        378.00        346.92       147.11 o                         
  -9   1   8        112.19        126.39        72.81 o                         
  -7   1   8       3309.71       3270.65       118.24 o                         
  -5   1   8       1923.51       1827.32        77.76 o                         
  -3   1   8       2341.73       2485.98        78.17 o                         
  -1   1   8       1400.42       1164.39        90.07 o                         
   1   1   8          0.46         71.50        59.73 o                         
   3   1   8       1728.28       1622.75       105.54 o                         
   5   1   8        875.93        927.24        58.33 o                         
   7   1   8       1632.26       1647.84        88.07 o                         
   9   1   8        625.98        798.80       119.81 o                         
  11   1   8        825.65        907.41       205.29 o                         
 -14   2   8        298.70        214.14       246.47 o                         
 -12   2   8       1424.98       1651.03       133.48 o                         
 -10   2   8        469.07        495.52        79.40 o                         
  -8   2   8      12474.04      12638.93       206.29 o                         
  -6   2   8       1447.24       1486.26        95.10 o                         
  -4   2   8      14170.93      13459.34       186.63 o                         
  -2   2   8       7900.49       7874.95       124.44 o                         
   0   2   8      22018.75      22526.79       374.66 o                         
   2   2   8       3604.54       3632.23       118.89 o                         
   4   2   8      30345.52      28679.42       391.35 o                         
   6   2   8       1780.98       1877.71        95.26 o                         
   8   2   8       8057.04       7922.57       181.78 o                         
  10   2   8        486.53        550.56       168.22 o                         
 -13   3   8        147.18        -26.37       114.24 o                         
 -11   3   8       1428.57       1408.21       108.16 o                         
  -9   3   8        386.22        358.12        59.69 o                         
  -7   3   8       1305.14       1196.48        71.16 o                         
  -5   3   8       1220.42       1439.23        74.29 o                         
  -3   3   8          2.02          4.56        32.97 o                         
  -1   3   8        110.95        116.57        41.24 o                         
   1   3   8        814.09        828.69        62.43 o                         
   3   3   8        543.57        499.89        62.54 o                         
   5   3   8       1047.86        924.24        55.01 o                         
   7   3   8        947.65        935.47        93.20 o                         
   9   3   8       1791.35       1983.88       156.58 o                         
  11   3   8        129.09        349.53       187.35 o                         
 -14   4   8        105.94          0.63       144.05 o                         
 -12   4   8       5432.34       5951.22       297.96 o                         
 -10   4   8         82.39         47.26        73.52 o                         
  -8   4   8       7414.80       7568.91       168.80 o                         
  -6   4   8         79.04         38.61        47.48 o                         
  -4   4   8      11320.38      11307.07       167.97 o                         
  -2   4   8         26.88         48.99        26.78 o                         
   0   4   8       1663.21       1614.75        83.44 o                         
   2   4   8       1552.28       1341.76       133.48 o                         
   4   4   8        917.96        941.51        82.87 o                         
   6   4   8       2916.89       2718.38       136.80 o                         
   8   4   8       3537.47       3564.05       158.09 o                         
  10   4   8         23.24        120.52       128.10 o                         
 -13   5   8        251.17        431.48       166.05 o                         
 -11   5   8       1750.22       2009.31       141.38 o                         
  -9   5   8        154.98        134.72        66.93 o                         
  -7   5   8       4956.10       4769.76       157.75 o                         
  -5   5   8         45.77         93.63        40.10 o                         
  -3   5   8       8399.67       8108.63       107.10 o                         
  -1   5   8        366.22        326.05        39.26 o                         
   1   5   8        320.56        252.96        76.17 o                         
   3   5   8        748.09        646.02        49.26 o                         
   5   5   8        459.64        579.34        62.48 o                         
   7   5   8       5504.93       5195.16       141.67 o                         
   9   5   8        264.85        123.30       104.12 o                         
 -14   6   8         13.08       -294.90       294.90 o                         
 -12   6   8       2355.87       1832.33       323.36 o                         
 -10   6   8        228.57        194.38        82.49 o                         
  -8   6   8       1800.33       1826.24       105.27 o                         
  -6   6   8         35.87        217.88        51.08 o                         
  -4   6   8      10262.01      10238.28       158.03 o                         
  -2   6   8       1290.77       1315.23        54.91 o                         
   0   6   8       8643.77       8790.63       162.64 o                         
   2   6   8       2194.21       2127.16       102.86 o                         
   4   6   8       6582.42       6653.67       136.52 o                         
   6   6   8        353.82        288.23        62.65 o                         
   8   6   8       1726.80       1960.00       128.68 o                         
  10   6   8          4.68          4.97       116.26 o                         
 -13   7   8       1836.22       1612.90       525.78 o                         
 -11   7   8        110.55        181.78       102.61 o                         
  -9   7   8       5086.22       4638.16       159.94 o                         
  -7   7   8          7.69         38.85        59.31 o                         
  -5   7   8       7333.50       7073.43       132.24 o                         
  -3   7   8        146.35        143.84        34.49 o                         
  -1   7   8       3503.69       3590.84        79.05 o                         
   1   7   8        712.21        756.23        60.39 o                         
   3   7   8       1215.46       1252.62        69.80 o                         
   5   7   8       6327.05       6003.34       135.33 o                         
   7   7   8          6.22        116.46        82.59 o                         
   9   7   8       4294.29       3908.51       194.28 o                         
 -12   8   8       3524.25       3573.26       261.80 o                         
 -10   8   8       1218.16       1162.67       110.33 o                         
  -8   8   8       4694.86       4988.85       156.00 o                         
  -6   8   8        337.12        380.45        47.03 o                         
  -4   8   8        811.50        905.85        51.43 o                         
  -2   8   8        911.90       1017.68        50.78 o                         
   0   8   8         32.56         58.44        39.24 o                         
   2   8   8        696.21        755.41        66.47 o                         
   4   8   8        692.49        657.60        61.54 o                         
   6   8   8          7.91          7.33        99.78 o                         
   8   8   8       2716.92       2741.80       160.17 o                         
  10   8   8        568.68        677.39       130.43 o                         
 -13   9   8        485.41        723.43       254.16 o                         
 -11   9   8       1523.54       1617.73       183.30 o                         
  -9   9   8       1345.27       1216.34       112.02 o                         
  -7   9   8       4642.99       4719.40       157.18 o                         
  -5   9   8        353.26        270.92        50.88 o                         
  -3   9   8       1848.18       1846.83        71.55 o                         
  -1   9   8        341.30        405.41        40.41 o                         
   1   9   8        528.78        533.79        58.16 o                         
   3   9   8       1607.61       1762.04        89.60 o                         
   5   9   8        460.77        523.07        64.17 o                         
   7   9   8       5574.64       5321.34       169.51 o                         
   9   9   8          3.84         60.99       113.32 o                         
 -12  10   8        600.81        594.98       204.36 o                         
 -10  10   8        636.14        511.05       143.98 o                         
  -8  10   8       1364.94       1476.74       104.15 o                         
  -6  10   8       1057.52       1104.38        66.73 o                         
  -4  10   8       1445.66       1643.56        78.65 o                         
  -2  10   8       1699.66       1792.34        66.27 o                         
   0  10   8       9913.06       9307.76       158.33 o                         
   2  10   8       5287.99       5200.12       121.95 o                         
   4  10   8       3703.02       3689.20       121.29 o                         
   6  10   8       1807.87       2013.67       114.84 o                         
   8  10   8       2317.96       2497.36       138.80 o                         
 -11  11   8        342.15        343.70       172.64 o                         
  -9  11   8       4586.81       4737.15       176.09 o                         
  -7  11   8        535.52        582.17        86.43 o                         
  -5  11   8       7235.70       7129.99       143.91 o                         
  -3  11   8       1059.97       1003.95        75.43 o                         
  -1  11   8       1068.74        945.76        54.81 o                         
   1  11   8       1764.46       1745.06        79.53 o                         
   3  11   8       1311.67       1216.39        74.61 o                         
   5  11   8       2614.20       2673.75       115.22 o                         
   7  11   8          8.25        158.37       125.41 o                         
   9  11   8       2944.19       2708.52       188.60 o                         
 -12  12   8        789.09        980.26       432.01 o                         
 -10  12   8       1962.11       2035.26       190.38 o                         
  -8  12   8        803.32        721.15       102.31 o                         
  -6  12   8       3384.92       3381.76       115.10 o                         
  -4  12   8       2358.08       2306.14       103.26 o                         
  -2  12   8       2060.14       1933.62        88.98 o                         
   0  12   8       1315.32       1179.40        62.56 o                         
   2  12   8        371.74        406.07        58.99 o                         
   4  12   8        608.39        567.51        75.78 o                         
   6  12   8        783.39        646.92        99.09 o                         
   8  12   8         29.66        318.40       142.27 o                         
 -11  13   8        631.10        648.40       186.36 o                         
  -9  13   8        296.38         23.01        96.90 o                         
  -7  13   8       4505.49       4537.54       176.07 o                         
  -5  13   8         67.75        111.40        65.94 o                         
  -3  13   8       1045.23       1120.91       136.61 o                         
  -1  13   8         72.02         36.17        52.96 o                         
   1  13   8       2804.75       2822.55       122.33 o                         
   3  13   8       1226.61       1310.99        86.38 o                         
   5  13   8          9.97        -36.10        82.83 o                         
   7  13   8       2688.90       2633.15       219.92 o                         
 -10  14   8        577.51        688.19       145.49 o                         
  -8  14   8          1.88        -87.80        94.71 o                         
  -6  14   8       4062.50       3952.68       151.17 o                         
  -4  14   8       2764.15       2591.38       113.30 o                         
  -2  14   8       6574.85       6544.83       277.70 o                         
   0  14   8       5928.28       5895.47       164.71 o                         
   2  14   8       7578.76       7381.12       199.52 o                         
   4  14   8       2325.38       2523.33       131.39 o                         
   6  14   8       3283.29       3670.93       223.95 o                         
  -9  15   8        780.78       1072.94       305.90 o                         
  -7  15   8        103.91        131.60       152.34 o                         
  -5  15   8       1851.57       1715.05       114.15 o                         
  -3  15   8         49.57        164.98        68.29 o                         
  -1  15   8        204.11        220.59        67.51 o                         
   1  15   8       1175.30       1131.15        88.05 o                         
   3  15   8        169.39        349.00       104.17 o                         
   5  15   8       2785.07       3016.11       220.98 o                         
   7  15   8        162.03        272.60       156.82 o                         
  -8  16   8         26.20         78.30       112.91 o                         
  -6  16   8       1570.60       1351.93       123.27 o                         
  -4  16   8         30.99        107.63        84.26 o                         
  -2  16   8       1011.28        944.42        93.64 o                         
   0  16   8        132.01        295.90        87.47 o                         
   2  16   8         27.21         23.32        86.66 o                         
   4  16   8        303.01        394.83       123.31 o                         
   6  16   8        530.15        494.48       135.32 o                         
  -7  17   8        757.92        488.58       127.14 o                         
  -5  17   8         22.22        157.64        90.95 o                         
  -3  17   8       1317.79       1301.91        96.52 o                         
  -1  17   8        112.16         90.80        89.24 o                         
   1  17   8         57.27         12.15        92.08 o                         
   3  17   8       1184.44       1266.88       125.16 o                         
   5  17   8          3.00         48.88       133.81 o                         
  -6  18   8       1430.18       1391.46       144.38 o                         
  -4  18   8          9.82         10.24        88.57 o                         
  -2  18   8       4113.22       3928.07       178.68 o                         
   0  18   8       1077.36        977.74       133.36 o                         
   2  18   8       3176.29       3344.29       171.85 o                         
   4  18   8        342.66        324.72       158.50 o                         
  -5  19   8         44.26       -120.30       262.80 o                         
  -3  19   8          1.39        137.00       161.30 o                         
  -1  19   8        594.97        658.23       103.89 o                         
   1  19   8        117.44        101.84       112.95 o                         
   3  19   8        100.24        147.90       161.48 o                         
  -4  20   8        490.25        334.89       154.68 o                         
  -2  20   8        269.21        207.58       114.17 o                         
   0  20   8        212.69        415.34       114.92 o                         
 -13   1   9       1717.96       1665.25       136.43 o                         
 -11   1   9         13.38        -66.76        82.09 o                         
  -9   1   9       2670.53       2807.44       133.00 o                         
  -7   1   9          1.58         87.01        62.92 o                         
  -5   1   9       5512.08       5538.23       129.78 o                         
  -3   1   9       1337.19       1318.13        69.64 o                         
  -1   1   9      12993.44      12159.83       230.42 o                         
   1   1   9        137.00        151.91        55.32 o                         
   3   1   9      16313.19      16571.25       298.26 o                         
   5   1   9       1516.56       1524.50        75.80 o                         
   7   1   9       3307.22       3224.33       190.80 o                         
   9   1   9         60.06         16.84       501.21 o                         
 -14   2   9          0.60       -140.39       140.39 o                         
 -12   2   9        123.23         65.45        95.81 o                         
 -10   2   9         13.11        166.22        79.80 o                         
  -8   2   9        149.78         90.17        68.94 o                         
  -6   2   9         31.56         26.32        47.85 o                         
  -4   2   9        512.25        473.41        58.76 o                         
  -2   2   9        346.82        265.31        53.16 o                         
   0   2   9        628.09        539.43        63.08 o                         
   2   2   9        472.40        554.07        65.44 o                         
   4   2   9        135.72        143.11        46.72 o                         
   6   2   9        238.83        203.86        77.36 o                         
   8   2   9         55.60        221.31       107.42 o                         
  10   2   9        127.03        108.53       174.23 o                         
 -13   3   9       2061.18       1802.42       144.75 o                         
 -11   3   9         39.60         76.68        86.41 o                         
  -9   3   9       2882.05       3034.92       156.77 o                         
  -7   3   9        543.30        478.14        72.79 o                         
  -5   3   9       2794.71       2917.30        82.76 o                         
  -3   3   9         12.70          1.94        36.64 o                         
  -1   3   9       4502.39       4300.21       111.56 o                         
   1   3   9         31.40         17.58        58.25 o                         
   3   3   9       9978.61       9756.54       208.73 o                         
   5   3   9         22.35        146.13        62.25 o                         
   7   3   9       2625.33       2831.30       132.55 o                         
   9   3   9        164.42        160.22       118.81 o                         
 -12   4   9        370.22        425.45       161.07 o                         
 -10   4   9        227.40        200.67        94.24 o                         
  -8   4   9        120.16        120.63        79.08 o                         
  -6   4   9          6.39         59.16        46.47 o                         
  -4   4   9       3045.61       2961.47        84.67 o                         
  -2   4   9        123.15         62.23        37.75 o                         
   0   4   9       4096.19       4242.72       129.62 o                         
   2   4   9         41.97         82.73        48.50 o                         
   4   4   9        106.71        146.46        57.70 o                         
   6   4   9       1057.94        866.49        79.69 o                         
   8   4   9        200.45        193.15       110.15 o                         
  10   4   9         97.87        564.62       172.60 o                         
 -13   5   9       1934.63       1765.33       213.17 o                         
 -11   5   9          8.39         50.61       106.06 o                         
  -9   5   9       3931.62       4100.81       176.72 o                         
  -7   5   9       4785.44       4346.00       119.16 o                         
  -5   5   9       7198.60       6967.64       129.74 o                         
  -3   5   9        452.30        521.26        39.26 o                         
  -1   5   9       3384.93       2870.63       127.87 o                         
   1   5   9         36.29         28.81        74.34 o                         
   3   5   9        733.15        812.03        67.99 o                         
   5   5   9       1765.14       1699.59        95.16 o                         
   7   5   9        900.05        992.95        96.44 o                         
   9   5   9         15.67        122.59       133.34 o                         
 -12   6   9        477.28        466.72       130.21 o                         
 -10   6   9       1273.54       1251.95       128.44 o                         
  -8   6   9        153.80        161.75        81.81 o                         
  -6   6   9          5.28         48.23        50.70 o                         
  -4   6   9       1785.88       1876.53        78.87 o                         
  -2   6   9       1986.90       1889.92        67.57 o                         
   0   6   9       1253.79       1193.26        99.02 o                         
   2   6   9        243.04        224.67        55.47 o                         
   4   6   9       2921.60       2874.90       103.79 o                         
   6   6   9        819.29        838.18        83.31 o                         
   8   6   9        195.51        282.33       113.70 o                         
 -13   7   9       1024.74       1166.60       237.39 o                         
 -11   7   9          5.92        135.28       113.83 o                         
  -9   7   9       2210.08       2324.22       155.82 o                         
  -7   7   9       1277.20       1269.20        81.23 o                         
  -5   7   9       1050.51       1045.10        72.08 o                         
  -3   7   9         13.59        -13.46        36.47 o                         
  -1   7   9       1127.11       1156.33        66.16 o                         
   1   7   9        206.86        290.34        57.73 o                         
   3   7   9       1834.90       1885.77        89.14 o                         
   5   7   9         62.13        112.51        63.14 o                         
   7   7   9       2273.49       2459.64       144.78 o                         
   9   7   9        343.96        343.85       124.51 o                         
 -12   8   9       1160.94       1202.27       200.47 o                         
 -10   8   9        473.68        610.89       130.39 o                         
  -8   8   9        716.94        913.40        91.72 o                         
  -6   8   9        298.04        248.39        66.21 o                         
  -4   8   9        448.81        428.00        45.77 o                         
  -2   8   9       5392.91       5096.75       101.44 o                         
   0   8   9        313.31        263.35        52.84 o                         
   2   8   9       1243.42       1305.28        80.05 o                         
   4   8   9       2160.51       2024.55        97.98 o                         
   6   8   9        922.37       1069.25       113.52 o                         
   8   8   9        632.45        784.99       126.05 o                         
 -11   9   9        654.52        598.19       166.32 o                         
  -9   9   9       1595.83       1630.49       135.75 o                         
  -7   9   9       1151.71       1156.23        89.13 o                         
  -5   9   9        887.36        895.39        75.37 o                         
  -3   9   9       1559.88       1610.06        79.47 o                         
  -1   9   9       4462.73       4250.58       116.57 o                         
   1   9   9       3302.07       3146.29       103.28 o                         
   3   9   9       1706.18       1768.32        89.22 o                         
   5   9   9        529.24        447.58        75.35 o                         
   7   9   9        776.95        834.20       122.35 o                         
 -12  10   9        360.81        396.95       184.69 o                         
 -10  10   9       1942.33       1836.12       147.59 o                         
  -8  10   9        109.21        -15.52        79.03 o                         
  -6  10   9       2337.62       2568.67       197.76 o                         
  -4  10   9        154.21        194.63        55.28 o                         
  -2  10   9        665.28        581.58        49.01 o                         
   0  10   9       2610.80       2451.93       103.77 o                         
   2  10   9       2309.65       2452.69       116.94 o                         
   4  10   9       1453.26       1529.01        90.15 o                         
   6  10   9        377.57        220.74        96.40 o                         
   8  10   9        663.15        806.50       138.21 o                         
 -11  11   9        708.43        838.64       183.94 o                         
  -9  11   9       1071.20        925.13       108.19 o                         
  -7  11   9       2033.64       1976.60       124.15 o                         
  -5  11   9       1044.41       1020.13        83.51 o                         
  -3  11   9       3872.83       3675.94       115.09 o                         
  -1  11   9       1378.61       1327.84        67.45 o                         
   1  11   9       2767.47       2670.19       102.10 o                         
   3  11   9       2097.04       2094.44        93.81 o                         
   5  11   9       2702.99       2829.86       166.61 o                         
   7  11   9       1530.85       1550.02       143.45 o                         
 -10  12   9        197.24        349.40       172.91 o                         
  -8  12   9       1294.80       1349.42       149.35 o                         
  -6  12   9       1220.04       1414.15        97.15 o                         
  -4  12   9         23.61        -54.91        59.96 o                         
  -2  12   9       1877.11       2167.83       101.29 o                         
   0  12   9         73.91        116.26        69.76 o                         
   2  12   9       6468.17       6389.54       140.15 o                         
   4  12   9         72.17        120.59        67.35 o                         
   6  12   9       1144.18       1185.70       119.61 o                         
 -11  13   9        714.88        919.64       323.36 o                         
  -9  13   9        485.06        437.67       142.49 o                         
  -7  13   9       3173.22       3134.15       174.41 o                         
  -5  13   9       1239.47       1253.08        98.83 o                         
  -3  13   9       4052.23       4208.57       150.45 o                         
  -1  13   9        825.83        794.79        72.66 o                         
   1  13   9       4803.91       4916.93       158.97 o                         
   3  13   9        289.87        267.15        78.61 o                         
   5  13   9        571.61        627.69       140.56 o                         
   7  13   9         66.92        217.16       107.98 o                         
 -10  14   9        721.43        377.88       178.75 o                         
  -8  14   9        385.33        593.01       113.97 o                         
  -6  14   9        435.81        481.62        89.79 o                         
  -4  14   9        731.40        781.47        88.23 o                         
  -2  14   9        383.26        441.56        74.07 o                         
   0  14   9       2972.17       3054.70       141.68 o                         
   2  14   9        555.68        655.05       107.69 o                         
   4  14   9       1995.60       2073.16       142.96 o                         
   6  14   9         78.92         89.98       116.65 o                         
  -9  15   9          8.67       -141.87       142.03 o                         
  -7  15   9        882.48        930.32       125.73 o                         
  -5  15   9          3.74         29.18       116.22 o                         
  -3  15   9       1247.34       1253.00        91.28 o                         
  -1  15   9        111.27        319.17        88.66 o                         
   1  15   9       2123.55       2140.21       117.06 o                         
   3  15   9        165.11        292.11        96.91 o                         
   5  15   9       3179.37       3381.71       201.77 o                         
  -8  16   9        563.14        168.42       158.98 o                         
  -6  16   9         13.00       -108.82       108.82 o                         
  -4  16   9        411.73        651.12        99.43 o                         
  -2  16   9        410.53        511.04        98.08 o                         
   0  16   9          5.28        141.01        94.89 o                         
   2  16   9        809.69        998.04       102.40 o                         
   4  16   9        333.47        588.34       122.88 o                         
  -7  17   9       1369.66       1594.02       208.68 o                         
  -5  17   9        167.43        123.88       106.54 o                         
  -3  17   9       3502.16       3511.08       184.38 o                         
  -1  17   9          8.46        109.37       125.92 o                         
   1  17   9       1966.62       2207.77       132.96 o                         
   3  17   9         73.20        161.41       119.43 o                         
  -6  18   9          2.07        -56.31       148.05 o                         
  -4  18   9        175.85        125.92       132.41 o                         
  -2  18   9        177.33        145.08       124.01 o                         
   0  18   9        121.38        -19.27       110.54 o                         
   2  18   9         43.39         69.31       107.85 o                         
  -3  19   9        777.03        830.05       147.70 o                         
  -1  19   9        163.23        453.78       136.16 o                         
 -12   0  10          7.37        332.71       158.45 o                         
 -10   0  10       1041.06       1219.83       201.13 o                         
  -8   0  10         14.48        -78.54       129.99 o                         
  -6   0  10       5547.77       5596.16       229.63 o                         
  -4   0  10       7076.91       7124.72       243.68 o                         
  -2   0  10      14368.00      14547.42       380.69 o                         
   0   0  10       1353.49       1683.61       155.21 o                         
   2   0  10      31677.26      31248.33       700.12 o                         
   4   0  10       2163.80       2099.27       130.55 o                         
   6   0  10       1901.29       2219.02       182.42 o                         
   8   0  10        235.75        353.39       155.05 o                         
 -13   1  10          2.36       -108.96       116.63 o                         
 -11   1  10        368.48        415.48        97.90 o                         
  -9   1  10        322.27        335.94        81.31 o                         
  -7   1  10        672.78        761.42        82.70 o                         
  -5   1  10        703.24        641.32        74.47 o                         
  -3   1  10        107.10        160.93        57.65 o                         
  -1   1  10        573.04        527.08        76.71 o                         
   1   1  10        126.46        246.81       135.28 o                         
   3   1  10       1252.30       1278.34        94.02 o                         
   5   1  10        547.51        625.34        71.92 o                         
   7   1  10       1135.35       1337.85       118.69 o                         
   9   1  10        388.43        678.31       173.66 o                         
 -12   2  10         85.11        204.75       106.86 o                         
 -10   2  10       1549.39       1925.16       142.63 o                         
  -8   2  10         39.02        -80.55        80.55 o                         
  -6   2  10       1208.63       1352.03        86.78 o                         
  -4   2  10         39.46         59.48        57.33 o                         
  -2   2  10       1477.25       1549.73        88.94 o                         
   0   2  10       1899.75       1926.90       104.81 o                         
   2   2  10       3859.85       3573.00       131.77 o                         
   4   2  10        335.54        274.95        65.75 o                         
   6   2  10       2692.20       2762.32       129.66 o                         
   8   2  10       1344.43       1466.21       155.00 o                         
 -13   3  10         57.49         50.65       192.32 o                         
 -11   3  10        470.80        552.52       123.04 o                         
  -9   3  10        156.67        139.75        94.46 o                         
  -7   3  10        214.92        197.03        77.04 o                         
  -5   3  10        267.84        305.33        58.98 o                         
  -3   3  10         13.67        -34.83        55.99 o                         
  -1   3  10        942.12        847.13        87.56 o                         
   1   3  10       3748.42       3625.00       126.90 o                         
   3   3  10        169.43        200.28        69.66 o                         
   5   3  10        917.47        874.17        88.97 o                         
   7   3  10        194.71        195.38       128.67 o                         
   9   3  10        798.24        988.60       162.15 o                         
 -12   4  10          0.27        -20.79       126.70 o                         
 -10   4  10       2264.27       2415.34       164.02 o                         
  -8   4  10        882.34        896.96       111.26 o                         
  -6   4  10       4144.51       4416.71       128.82 o                         
  -4   4  10        945.70       1016.55        59.70 o                         
  -2   4  10       8244.70       8063.43       138.19 o                         
   0   4  10        489.36        556.63        63.06 o                         
   2   4  10       6017.48       5933.66       233.55 o                         
   4   4  10         47.73         67.49        63.98 o                         
   6   4  10       1450.35       1571.08       103.17 o                         
   8   4  10          1.33        142.38       126.21 o                         
 -13   5  10        157.41         50.20       183.05 o                         
 -11   5  10       1728.57       1521.16       207.02 o                         
  -9   5  10          8.68          5.55        99.14 o                         
  -7   5  10        377.19        409.26        77.30 o                         
  -5   5  10         11.43         16.60        47.35 o                         
  -3   5  10        947.16        964.50        80.44 o                         
  -1   5  10       2903.97       2727.40       128.87 o                         
   1   5  10         55.21         81.39        56.58 o                         
   3   5  10       2720.65       2424.60       130.36 o                         
   5   5  10         18.32        -44.49        69.46 o                         
   7   5  10       2460.55       2478.96       153.64 o                         
 -12   6  10        227.26        248.01       139.06 o                         
 -10   6  10       2637.66       2860.41       190.40 o                         
  -8   6  10       1164.57        983.71       117.84 o                         
  -6   6  10       1152.19       1246.05        92.67 o                         
  -4   6  10        109.22        214.75        55.73 o                         
  -2   6  10        802.08        830.71        59.25 o                         
   0   6  10       1280.80       1290.94        78.67 o                         
   2   6  10        145.93        137.69        61.01 o                         
   4   6  10         14.39         45.89        67.31 o                         
   6   6  10       2875.52       2810.01       139.09 o                         
   8   6  10        733.61        764.47       143.80 o                         
 -11   7  10         23.39        200.10       160.27 o                         
  -9   7  10       2067.26       1733.36       138.69 o                         
  -7   7  10        263.08        235.93        79.11 o                         
  -5   7  10        819.85        936.28        67.23 o                         
  -3   7  10       1488.47       1591.32        80.55 o                         
  -1   7  10       2501.49       2336.16        99.08 o                         
   1   7  10        870.46        921.45        72.50 o                         
   3   7  10        378.61        490.88        67.91 o                         
   5   7  10       4488.87       4513.79       156.51 o                         
   7   7  10        278.22        368.89       114.26 o                         
 -12   8  10        172.14        161.13       181.08 o                         
 -10   8  10        665.48        740.68       132.41 o                         
  -8   8  10        612.74        701.91       108.97 o                         
  -6   8  10       2248.54       2496.05       133.38 o                         
  -4   8  10       4628.44       4448.46       119.42 o                         
  -2   8  10      12365.17      11730.28       186.75 o                         
   0   8  10       3782.50       3752.37       117.96 o                         
   2   8  10       3362.68       3452.20       129.22 o                         
   4   8  10        807.81        949.55        81.61 o                         
   6   8  10        332.89        361.25       106.42 o                         
   8   8  10         71.22         57.33       135.14 o                         
 -11   9  10       1288.96        941.71       183.55 o                         
  -9   9  10          5.14        -38.59       106.64 o                         
  -7   9  10       1626.68       1466.97       130.68 o                         
  -5   9  10         15.31        -18.24        68.14 o                         
  -3   9  10       1851.73       1932.37        89.44 o                         
  -1   9  10       2235.90       2167.53        99.20 o                         
   1   9  10       1565.15       1592.47        87.08 o                         
   3   9  10       4651.28       4568.24       137.15 o                         
   5   9  10        118.52         82.51        76.77 o                         
   7   9  10       2396.69       2598.44       184.42 o                         
 -10  10  10        631.75        657.96       185.16 o                         
  -8  10  10        608.66        625.85       110.15 o                         
  -6  10  10       1098.26       1169.30        90.82 o                         
  -4  10  10       1993.37       1883.34       124.57 o                         
  -2  10  10       1338.46       1267.97        69.42 o                         
   0  10  10        582.49        558.40        66.88 o                         
   2  10  10        834.93        915.63       100.15 o                         
   4  10  10       2257.50       2135.63       109.35 o                         
   6  10  10        560.59        504.68       121.95 o                         
 -11  11  10         39.85        153.92       234.76 o                         
  -9  11  10       1266.50       1560.16       187.57 o                         
  -7  11  10        227.79        258.10        84.21 o                         
  -5  11  10        905.77        979.36        87.65 o                         
  -3  11  10        543.10        712.45        81.52 o                         
  -1  11  10        416.33        286.52       134.97 o                         
   1  11  10       7115.27       7039.50       217.12 o                         
   3  11  10         16.42        -64.83        64.83 o                         
   5  11  10       3307.25       3550.08       188.08 o                         
   7  11  10         85.46        -58.36       170.52 o                         
 -10  12  10        282.40         76.65       139.49 o                         
  -8  12  10       1291.04       1581.66       182.13 o                         
  -6  12  10       1426.93       1391.29       103.61 o                         
  -4  12  10       2918.89       3086.81       135.18 o                         
  -2  12  10       2107.04       2006.86       116.90 o                         
   0  12  10       5452.77       5320.85       161.94 o                         
   2  12  10        525.92        574.63        83.80 o                         
   4  12  10       2422.26       2516.47       158.99 o                         
   6  12  10        831.20       1019.40       147.82 o                         
  -9  13  10         53.29        315.87       150.50 o                         
  -7  13  10       1690.75       1879.45       277.80 o                         
  -5  13  10        347.37        708.30        92.56 o                         
  -3  13  10        296.26        304.97       120.71 o                         
  -1  13  10        810.75       1191.75       100.65 o                         
   1  13  10       1717.45       1716.69       116.29 o                         
   3  13  10       2510.23       2592.62       167.75 o                         
   5  13  10         79.92        -28.62       112.20 o                         
  -8  14  10        764.93        774.26       181.27 o                         
  -6  14  10         25.98         19.31       120.26 o                         
  -4  14  10         72.80         31.86        82.91 o                         
  -2  14  10        670.95        729.30       107.50 o                         
   0  14  10        471.65        389.07        96.61 o                         
   2  14  10        316.49        377.78        98.01 o                         
   4  14  10       1059.43       1075.44       123.87 o                         
  -7  15  10          8.83         38.65       118.92 o                         
  -5  15  10       1578.88       1657.21       174.56 o                         
  -3  15  10        306.25        303.81       113.82 o                         
  -1  15  10        130.70        225.35        98.80 o                         
   1  15  10       1463.28       1709.87       143.04 o                         
   3  15  10         18.36        144.63       140.79 o                         
  -6  16  10        309.36        312.45       127.85 o                         
  -4  16  10       3273.92       3638.04       266.80 o                         
  -2  16  10         90.97       -103.62       150.64 o                         
   0  16  10       4437.60       3927.48       183.94 o                         
   2  16  10        246.50        367.02       104.71 o                         
  -5  17  10         30.12       -101.90       120.31 o                         
  -3  17  10        695.94        834.68       138.39 o                         
  -1  17  10        721.22        888.57       189.86 o                         
   1  17  10        237.66        339.50       124.07 o                         
  -2  18  10        698.32        560.54       142.09 o                         
 -11   1  11       1580.77       1854.53       134.54 o                         
  -9   1  11         18.61        -23.38        94.83 o                         
  -7   1  11       8368.51       8443.20       190.28 o                         
  -5   1  11        474.40        612.82        95.03 o                         
  -3   1  11       5518.59       5058.18       219.36 o                         
  -1   1  11        138.45        257.27        65.75 o                         
   1   1  11       6569.38       6736.01       184.33 o                         
   3   1  11         92.60        140.35        95.39 o                         
   5   1  11       1924.63       2097.04       133.63 o                         
   7   1  11        105.18        184.27       115.17 o                         
 -12   2  11        254.61         71.33       134.19 o                         
 -10   2  11          9.82        118.05       132.23 o                         
  -8   2  11        702.10        882.66       115.81 o                         
  -6   2  11         97.89         52.48        92.02 o                         
  -4   2  11         35.36          9.95        68.16 o                         
  -2   2  11         33.36         19.92        78.41 o                         
   0   2  11         92.34        184.46        81.96 o                         
   2   2  11        179.38        289.72        78.11 o                         
   4   2  11         36.22         -1.36        72.15 o                         
   6   2  11        183.95        274.62       109.93 o                         
   8   2  11         91.02        340.32       146.00 o                         
 -11   3  11       1928.94       2230.03       218.62 o                         
  -9   3  11        172.43        338.12       109.23 o                         
  -7   3  11       5119.51       5289.47       182.97 o                         
  -5   3  11        475.07        615.27        87.56 o                         
  -3   3  11       6898.65       6622.72       208.35 o                         
  -1   3  11         71.35         37.19        63.41 o                         
   1   3  11       2632.52       2598.90       129.53 o                         
   3   3  11         93.09        122.83       113.01 o                         
   5   3  11       1824.94       1915.50       116.03 o                         
   7   3  11          5.46        391.62       166.22 o                         
 -12   4  11        457.75        243.23       185.37 o                         
 -10   4  11         42.15         53.37       113.81 o                         
  -8   4  11        592.23        408.11       102.91 o                         
  -6   4  11        121.43        142.75        66.38 o                         
  -4   4  11       1615.21       1642.28       105.53 o                         
  -2   4  11         57.47         -6.84        68.29 o                         
   0   4  11       1102.00       1100.70        93.86 o                         
   2   4  11         64.55        -41.16        73.75 o                         
   4   4  11          4.16        -30.54        73.42 o                         
   6   4  11        438.79        377.41       105.81 o                         
 -11   5  11       2085.87       2860.52       204.47 o                         
  -9   5  11        112.62        246.81       113.63 o                         
  -7   5  11        655.83        798.91        96.40 o                         
  -5   5  11       1120.55       1271.06        87.45 o                         
  -3   5  11       5018.37       5098.11       132.17 o                         
  -1   5  11          9.37         19.07        52.47 o                         
   1   5  11       5042.83       4999.83       161.20 o                         
   3   5  11       1348.88       1285.78       107.49 o                         
   5   5  11       4117.65       3965.78       187.54 o                         
   7   5  11        172.40        181.97       165.33 o                         
 -12   6  11         19.78       -107.11       184.20 o                         
 -10   6  11        474.69        472.47       133.02 o                         
  -8   6  11        503.74        501.78       113.46 o                         
  -6   6  11        310.21        193.94        79.61 o                         
  -4   6  11       2024.95       1921.56       100.11 o                         
  -2   6  11       2323.77       2264.50       109.88 o                         
   0   6  11        275.71        250.58        64.22 o                         
   2   6  11         29.60         35.06       107.39 o                         
   4   6  11        494.23        453.19        88.35 o                         
   6   6  11        455.44        377.83       117.74 o                         
 -11   7  11       1588.80       1595.12       162.09 o                         
  -9   7  11        416.46        444.49       125.89 o                         
  -7   7  11       2743.77       2500.66       148.72 o                         
  -5   7  11        833.12        731.68        76.29 o                         
  -3   7  11       6912.89       6495.35       144.62 o                         
  -1   7  11        264.08        335.92        60.94 o                         
   1   7  11       2440.24       2728.18       128.54 o                         
   3   7  11        152.32        236.31        74.48 o                         
   5   7  11        914.15        926.88       105.18 o                         
   7   7  11         13.68        220.38       127.36 o                         
 -10   8  11        359.09        462.19       141.24 o                         
  -8   8  11        431.06        530.94       138.26 o                         
  -6   8  11        972.97       1153.43       104.22 o                         
  -4   8  11       1000.69        948.16        81.35 o                         
  -2   8  11       3672.87       3793.10       163.05 o                         
   0   8  11        153.41        208.60        66.23 o                         
   2   8  11        660.46        829.91       119.72 o                         
   4   8  11        311.92        369.28        91.74 o                         
   6   8  11        280.46        234.85       123.12 o                         
 -11   9  11        640.79        722.11       167.97 o                         
  -9   9  11        521.95         76.75       156.29 o                         
  -7   9  11       2239.66       2279.98       140.59 o                         
  -5   9  11       1988.17       1945.62       193.41 o                         
  -3   9  11       4032.64       4055.78       134.45 o                         
  -1   9  11        804.07        725.47        80.22 o                         
   1   9  11       3505.67       3250.40       140.08 o                         
   3   9  11        957.39        881.45        91.56 o                         
   5   9  11        661.64        550.94       119.87 o                         
 -10  10  11        668.42        857.36       156.88 o                         
  -8  10  11        493.79        637.57       153.67 o                         
  -6  10  11       1640.80       1541.53       116.76 o                         
  -4  10  11       1517.05       1518.53       128.31 o                         
  -2  10  11        238.90        164.88        75.26 o                         
   0  10  11       1863.49       1778.93       114.68 o                         
   2  10  11        473.49        355.92       107.53 o                         
   4  10  11        656.06        632.33        93.93 o                         
   6  10  11        351.06        402.83       164.09 o                         
  -9  11  11        809.33       1096.77       196.48 o                         
  -7  11  11        898.24        995.49       139.62 o                         
  -5  11  11       1342.18       1538.24       108.04 o                         
  -3  11  11       1429.68       1469.77       110.50 o                         
  -1  11  11        885.18        971.35       123.59 o                         
   1  11  11       1072.96       1047.13        99.02 o                         
   3  11  11        393.98        314.14        91.40 o                         
   5  11  11        322.91        457.80       132.70 o                         
  -8  12  11        360.84        273.86       138.80 o                         
  -6  12  11       2859.73       3004.36       184.48 o                         
  -4  12  11        175.24        305.87        82.59 o                         
  -2  12  11       1310.55       1049.88       146.18 o                         
   0  12  11        631.49        596.08       102.58 o                         
   2  12  11       1726.49       1693.76       110.94 o                         
   4  12  11        122.26        165.39       116.99 o                         
  -7  13  11         24.39         16.48       118.85 o                         
  -5  13  11        233.09        268.17       104.74 o                         
  -3  13  11          8.55        101.01       116.90 o                         
  -1  13  11        412.03        397.96       190.03 o                         
   1  13  11        371.46        381.40       113.19 o                         
   3  13  11       1503.34       1439.45       127.45 o                         
  -8  14  11        171.06        260.56       159.71 o                         
  -6  14  11        492.50        656.82       123.80 o                         
  -4  14  11       2345.87       2352.86       147.87 o                         
  -2  14  11         19.39       -119.75       119.75 o                         
   0  14  11       2525.53       2542.77       161.37 o                         
   2  14  11          9.98        114.21       114.17 o                         
  -7  15  11         83.58        388.03       250.93 o                         
  -5  15  11       1324.02       1384.60       127.06 o                         
  -3  15  11          1.88         89.13       123.44 o                         
  -1  15  11       1264.30       1166.72       137.91 o                         
   1  15  11          0.87        157.04       140.95 o                         
  -4  16  11        474.12        744.15       143.35 o                         
  -2  16  11       1043.31        986.75       163.31 o                         
   0  16  11         11.21         51.24       134.39 o                         
 -10   0  12        174.93        350.52       248.34 o                         
  -8   0  12       4492.06       4410.63       381.56 o                         
  -6   0  12       1377.71       1660.94       243.17 o                         
  -4   0  12       3069.47       3295.43       213.03 o                         
  -2   0  12       1743.78       1925.03       171.03 o                         
   0   0  12        479.28        392.91       118.77 o                         
   2   0  12        861.32        656.84       144.03 o                         
   4   0  12       1492.98       1804.65       189.74 o                         
   6   0  12        317.93          7.82       162.32 o                         
 -11   1  12         20.24         15.25       156.81 o                         
  -9   1  12         19.05        -61.91       108.16 o                         
  -7   1  12        229.09        248.61        92.64 o                         
  -5   1  12        129.88        189.50        80.39 o                         
  -3   1  12         29.42          3.02        75.90 o                         
  -1   1  12        904.89        822.36       132.29 o                         
   1   1  12        412.34        319.68        87.10 o                         
   3   1  12        387.48        398.04       101.02 o                         
   5   1  12        538.33        475.92       131.55 o                         
 -10   2  12        352.31        268.48       131.81 o                         
  -8   2  12       6789.84       7084.02       291.79 o                         
  -6   2  12         68.70        275.35        95.77 o                         
  -4   2  12      10437.87      10994.73       248.74 o                         
  -2   2  12         96.80         10.02        83.26 o                         
   0   2  12       4361.71       4718.04       168.74 o                         
   2   2  12         10.26        -80.11        80.11 o                         
   4   2  12        990.05        921.97       115.77 o                         
   6   2  12        185.46         78.69       115.38 o                         
 -11   3  12         37.92         58.90       155.95 o                         
  -9   3  12        498.25        675.92       218.41 o                         
  -7   3  12          1.17        -44.92       136.88 o                         
  -5   3  12       1316.84       1387.57       108.06 o                         
  -3   3  12        238.59        364.25        82.65 o                         
  -1   3  12        213.74        106.82        75.28 o                         
   1   3  12       1078.78       1018.29       101.30 o                         
   3   3  12        755.08        712.33       105.29 o                         
   5   3  12        571.77        757.18       118.12 o                         
 -10   4  12        145.50        151.44       128.63 o                         
  -8   4  12        885.61        993.37       114.16 o                         
  -6   4  12        434.02        408.19        81.39 o                         
  -4   4  12       2383.03       2410.45       134.15 o                         
  -2   4  12        450.04        704.06       162.61 o                         
   0   4  12       2746.52       2776.46       150.73 o                         
   2   4  12        847.53        974.84       144.87 o                         
   4   4  12       4714.15       4806.42       174.55 o                         
   6   4  12        552.53        839.42       135.85 o                         
 -11   5  12        277.39        184.35       143.99 o                         
  -9   5  12        233.51        343.85       134.61 o                         
  -7   5  12         86.10        104.07       100.81 o                         
  -5   5  12       1669.62       1900.82       179.22 o                         
  -3   5  12        246.02        199.07        81.37 o                         
  -1   5  12       3171.63       3023.81       151.12 o                         
   1   5  12        308.53        224.06        96.71 o                         
   3   5  12        821.84        832.04        98.63 o                         
   5   5  12        133.78        187.09       101.40 o                         
 -10   6  12         53.80        -29.64       132.67 o                         
  -8   6  12       1936.39       2366.83       242.19 o                         
  -6   6  12        703.66        663.47        88.65 o                         
  -4   6  12       7267.94       6794.93       197.97 o                         
  -2   6  12       1107.61       1108.79       119.93 o                         
   0   6  12       5558.89       5387.07       182.71 o                         
   2   6  12       1363.03       1297.52       112.98 o                         
   4   6  12       1125.16       1196.23       113.46 o                         
   6   6  12        215.53        252.36       225.06 o                         
  -9   7  12       1221.87       1261.59       154.06 o                         
  -7   7  12        225.26          7.64        96.83 o                         
  -5   7  12        528.66        518.17        82.50 o                         
  -3   7  12       3361.37       3397.26       157.30 o                         
  -1   7  12        235.75        217.14        75.65 o                         
   1   7  12        788.90        809.54        92.80 o                         
   3   7  12        294.14        277.02       146.01 o                         
   5   7  12       1820.96       1860.00       132.65 o                         
 -10   8  12         85.19        121.18       149.29 o                         
  -8   8  12       1938.15       1934.57       169.96 o                         
  -6   8  12        282.08        253.42       100.91 o                         
  -4   8  12        907.67        839.94        89.30 o                         
  -2   8  12         12.43         27.38        76.34 o                         
   0   8  12       1296.43       1275.22        99.51 o                         
   2   8  12        923.72       1162.68       146.53 o                         
   4   8  12       1708.36       1791.46       123.34 o                         
  -9   9  12         62.26        -91.84       214.93 o                         
  -7   9  12       2152.81       2280.89       172.32 o                         
  -5   9  12        591.65        735.74       109.59 o                         
  -3   9  12       1418.09       1294.41       151.60 o                         
  -1   9  12       1079.04       1263.29       104.13 o                         
   1   9  12         21.81        -26.22        92.25 o                         
   3   9  12       1613.30       1588.65       113.47 o                         
  -8  10  12       1918.41       2014.33       175.14 o                         
  -6  10  12       1836.32       1652.79       226.27 o                         
  -4  10  12       1563.08       1668.59       137.12 o                         
  -2  10  12       1091.57       1068.13       110.99 o                         
   0  10  12       1049.03       1198.39       157.24 o                         
   2  10  12        133.84         73.40       101.21 o                         
   4  10  12        226.69        338.25       107.65 o                         
  -7  11  12       2028.61       1938.43       145.11 o                         
  -5  11  12        525.21        564.87       137.41 o                         
  -3  11  12       1666.48       1772.53       248.49 o                         
  -1  11  12         26.43         33.40       104.71 o                         
   1  11  12       2776.08       2700.57       166.68 o                         
   3  11  12        202.87        277.84       120.99 o                         
  -8  12  12         46.48        186.71       164.80 o                         
  -6  12  12        263.16        223.74       130.86 o                         
  -4  12  12         11.74         37.69       112.90 o                         
  -2  12  12        231.06        284.22       153.09 o                         
   0  12  12        222.38        112.45       116.39 o                         
   2  12  12        602.52        637.92       134.67 o                         
  -7  13  12       1027.48        941.35       148.12 o                         
  -5  13  12       1295.25       1490.89       178.16 o                         
  -3  13  12          3.21        134.16       140.02 o                         
  -1  13  12       1243.25       1340.51       151.22 o                         
   1  13  12         39.33         53.40       147.30 o                         
  -4  14  12        373.66       -133.91       147.50 o                         
  -2  14  12       1993.12       2040.05       163.36 o                         
   0  14  12        347.44        307.44       150.45 o                         
  -9   1  13       2720.24       2392.73       678.41 o                         
  -7   1  13          3.85        108.72       103.36 o                         
  -5   1  13       1763.45       1779.16       125.47 o                         
  -3   1  13        209.31        213.56        91.66 o                         
  -1   1  13        360.18        312.07        97.88 o                         
   1   1  13        337.10        210.13        92.35 o                         
   3   1  13       1672.33       1651.78       141.52 o                         
   5   1  13         47.01        -70.61       148.04 o                         
 -10   2  13         14.22        -63.47       192.48 o                         
  -8   2  13         18.72        193.77       157.64 o                         
  -6   2  13        241.56        239.56        97.66 o                         
  -4   2  13        240.13        330.61        92.54 o                         
  -2   2  13        410.25        479.75       129.38 o                         
   0   2  13         50.76        105.67        93.31 o                         
   2   2  13        366.58        422.22       107.00 o                         
   4   2  13         33.39        212.52       120.33 o                         
  -9   3  13       1498.03       1549.41       181.30 o                         
  -7   3  13          2.43         19.53       105.30 o                         
  -5   3  13       2506.38       2854.00       155.93 o                         
  -3   3  13       1029.84        958.01       104.07 o                         
  -1   3  13       2474.93       2168.50       140.46 o                         
   1   3  13        752.87        628.34       108.32 o                         
   3   3  13       3123.75       3057.31       161.78 o                         
 -10   4  13        539.61        492.22       152.20 o                         
  -8   4  13         45.04         50.40       118.05 o                         
  -6   4  13        216.43        145.80       101.74 o                         
  -4   4  13          7.86        169.72        91.08 o                         
  -2   4  13        361.26        505.16        97.41 o                         
   0   4  13        213.37        147.20        97.50 o                         
   2   4  13        398.43        350.69       104.07 o                         
   4   4  13         14.52         84.28       127.29 o                         
  -9   5  13       1475.09       1435.72       159.54 o                         
  -7   5  13        375.48        512.37       129.22 o                         
  -5   5  13       2994.50       2924.64       292.63 o                         
  -3   5  13       1011.88       1138.97       112.01 o                         
  -1   5  13       2101.29       2155.83       135.66 o                         
   1   5  13        552.26        352.25       123.40 o                         
   3   5  13        891.94        992.27       114.72 o                         
  -8   6  13        322.50        540.50       140.28 o                         
  -6   6  13        193.28        -39.44       216.00 o                         
  -4   6  13        126.84        101.20       144.22 o                         
  -2   6  13        515.50        523.49        95.96 o                         
   0   6  13        151.78        -51.61       196.30 o                         
   2   6  13        112.97         40.81       103.75 o                         
   4   6  13        466.02        727.18       169.98 o                         
  -9   7  13        601.09        799.44       210.08 o                         
  -7   7  13         57.10        -10.71       126.56 o                         
  -5   7  13        913.77        892.56       174.40 o                         
  -3   7  13        623.67        546.96       117.43 o                         
  -1   7  13       2311.28       2335.08       187.00 o                         
   1   7  13       1323.27       1249.78       141.42 o                         
   3   7  13       1375.91       1555.40       126.52 o                         
  -8   8  13        816.93        778.34       164.09 o                         
  -6   8  13         87.18         89.30       110.28 o                         
  -4   8  13        381.50        391.91       232.82 o                         
  -2   8  13        508.88        425.15       112.93 o                         
   0   8  13        135.91         69.03        94.21 o                         
   2   8  13        319.26        315.45       132.18 o                         
  -7   9  13        164.51        124.70       121.76 o                         
  -5   9  13         79.55        186.25       134.98 o                         
  -3   9  13        110.42        125.17       155.06 o                         
  -1   9  13        254.99        210.45       159.84 o                         
   1   9  13        125.05        272.44       114.84 o                         
  -6  10  13        112.29         22.04       120.05 o                         
  -4  10  13       1226.71       1216.89       157.79 o                         
  -2  10  13         92.41        206.15       145.08 o                         
   0  10  13       1167.80       1091.02       134.41 o                         
   2  10  13        254.96        410.98       119.46 o                         
  -5  11  13        214.98        229.40       123.91 o                         
  -3  11  13        660.54        511.29       147.36 o                         
  -1  11  13        236.01         40.95       139.21 o                         
   1  11  13        648.05        925.00       243.45 o                         
  -4  12  13          3.90        -33.22       138.88 o                         
  -2  12  13        216.16        262.79       149.60 o                         
  -8   0  14         28.97         36.22       256.10 o                         
  -6   0  14       2768.81       2802.46       228.19 o                         
  -4   0  14        370.94        210.32       153.25 o                         
  -2   0  14        506.13        337.53       199.84 o                         
   0   0  14        119.49        197.89       164.08 o                         
   2   0  14       1743.17       1811.93       206.80 o                         
  -9   1  14          4.36       -193.12       407.43 o                         
  -7   1  14         81.48         59.17       122.69 o                         
  -5   1  14          0.35        173.69       110.34 o                         
  -3   1  14         86.27        -33.08       105.58 o                         
  -1   1  14        160.53         34.74       120.58 o                         
   1   1  14         29.29       -110.59       110.59 o                         
   3   1  14        128.64        128.01       376.39 o                         
  -8   2  14         98.07       -101.79       154.05 o                         
  -6   2  14        865.71       1109.27       135.44 o                         
  -4   2  14          1.47        114.65       100.68 o                         
  -2   2  14        742.79        984.06       229.81 o                         
   0   2  14        490.39        468.78       176.69 o                         
   2   2  14       3435.64       3666.53       205.26 o                         
  -7   3  14        331.30        584.31       115.75 o                         
  -5   3  14         77.57        403.35       159.80 o                         
  -3   3  14        212.71        234.63       114.89 o                         
  -1   3  14        299.96        400.15       130.77 o                         
   1   3  14       1590.09       1561.58       185.39 o                         
  -8   4  14        944.92        753.86       179.52 o                         
  -6   4  14       3249.50       3333.00       227.76 o                         
  -4   4  14        847.29        571.77       117.13 o                         
  -2   4  14       2401.79       2178.79       143.67 o                         
   0   4  14        136.60         96.92       132.53 o                         
   2   4  14        466.16        706.13       148.39 o                         
  -7   5  14         41.53       -139.70       139.70 o                         
  -5   5  14        321.25        407.97       119.31 o                         
  -3   5  14         12.71        246.60       111.53 o                         
  -1   5  14        783.62        784.56       215.44 o                         
   1   5  14         21.62        241.87       123.46 o                         
  -6   6  14        369.75        294.24       147.86 o                         
  -4   6  14         78.67         50.27       155.14 o                         
  -2   6  14       1381.07       1356.08       130.76 o                         
   0   6  14        337.49        387.99       121.48 o                         
  -7   7  14        134.46       -134.85       164.10 o                         
  -5   7  14          7.36         26.26       138.87 o                         
  -3   7  14        976.24       1075.58       159.57 o                         
  -1   7  14          1.98          0.36       113.58 o                         
   1   7  14        683.66        514.97       132.95 o                         
  -6   8  14        210.27         -2.42       148.39 o                         
  -4   8  14        363.48        432.03       168.59 o                         
  -2   8  14        770.18        681.47       147.70 o                         
   0   8  14         68.71          7.90       141.89 o                         
  -5   9  14        567.05        274.00       153.31 o                         
  -3   9  14         26.67          1.35       146.93 o                         
  -1   9  14       1180.50       1364.33       177.14 o                         
  -5   1  15          0.63        173.69       141.99 o                         
  -3   1  15       3209.81       3225.60       204.59 o                         
  -1   1  15         61.31         14.06       120.35 o                         
  -6   2  15        109.05         68.55       271.62 o                         
  -4   2  15          5.45        -24.44       171.94 o                         
  -2   2  15         67.93        -80.66       177.85 o                         
  -5   3  15         10.99        353.97       136.25 o                         
  -3   3  15       1940.21       1888.01       160.27 o                         
  -1   3  15        205.50        852.78       275.50 o                         
  -4   4  15         44.53        130.99       229.82 o                         
  -2   4  15        306.33        367.19       167.46 o                         
                                                                                
